# Supplementary material for: Iron-mediated organic matter decomposition in humid soils can counteract protection
Source: Nat Commun. 2020 May 7;11:2255. doi: 10.1038/s41467-020-16071-5 (PMC7206102; doi:10.1038/s41467-020-16071-5)
Supplement: Supplementary file 3 — Source Data [file 41467_2020_16071_MOESM3_ESM.zip]

Archive with 12 entries (11 files):
- Supplemental data/
- Supplemental data/Mossbauer raw data.xlsx
- __MACOSX/Supplemental data/._Mossbauer raw data.xlsx
- Supplemental data/.DS_Store
- __MACOSX/Supplemental data/._.DS_Store
- Supplemental data/Fe(II) and Fe isotope data.xlsx
- Supplemental data/FTICRfrmladata_Chen2020.xlsx
- __MACOSX/Supplemental data/._FTICRfrmladata_Chen2020.xlsx
- Supplemental data/DOC and solid-phase 13C.xlsx
- __MACOSX/Supplemental data/._DOC and solid-phase 13C.xlsx
- Supplemental data/CO2 production.xlsx
- __MACOSX/Supplemental data/._CO2 production.xlsx
