# Supplementary material for: Iron-mediated organic matter decomposition in humid soils can counteract protection
Source: Nat Commun. 2020 May 7;11:2255. doi: 10.1038/s41467-020-16071-5 (PMC7206102; doi:10.1038/s41467-020-16071-5)
Supplement: Supplementary file 3 — Source Data [file 41467_2020_16071_MOESM3_ESM.zip › Supplemental data/Mossbauer raw data.xlsx]

## Sheet: Unreacted soil
Mössbaur data for the initial unreacted soil at varying temperatures
5K			12K			35K			77K
Velocity	Counts		Velocity	Counts		Velocity	Counts		Velocity	Counts
-11.0359	3404560		-11.0359	5569640		-11.0359	5193840		-11.0359	5192730
-10.9923	3405710		-10.9923	5569110		-10.9923	5192810		-10.9923	5193600
-10.9487	3405400		-10.9487	5568750		-10.9487	5191820		-10.9487	5192830
-10.9051	3407150		-10.9051	5568940		-10.9051	5192780		-10.9051	5191760
-10.8615	3405000		-10.8615	5569240		-10.8615	5194250		-10.8615	5191910
-10.8179	3405050		-10.8179	5568970		-10.8179	5192790		-10.8179	5195240
-10.7743	3404160		-10.7743	5570270		-10.7743	5193770		-10.7743	5192280
-10.7307	3402760		-10.7307	5567960		-10.7307	5195140		-10.7307	5191660
-10.6871	3405240		-10.6871	5567180		-10.6871	5195360		-10.6871	5194860
-10.6435	3404540		-10.6435	5566310		-10.6435	5193270		-10.6435	5194200
-10.5999	3404850		-10.5999	5568100		-10.5999	5194100		-10.5999	5195340
-10.5563	3404330		-10.5563	5568790		-10.5563	5194210		-10.5563	5195010
-10.5127	3405150		-10.5127	5568140		-10.5127	5193560		-10.5127	5195180
-10.4691	3404610		-10.4691	5569940		-10.4691	5193150		-10.4691	5192960
-10.4255	3404470		-10.4255	5572400		-10.4255	5192050		-10.4255	5191360
-10.3819	3405130		-10.3819	5571660		-10.3819	5191310		-10.3819	5190820
-10.3383	3404090		-10.3383	5567630		-10.3383	5191700		-10.3383	5191840
-10.2947	3404300		-10.2947	5569260		-10.2947	5192930		-10.2947	5190340
-10.2511	3404500		-10.2511	5568980		-10.2511	5194670		-10.2511	5191670
-10.2075	3405110		-10.2075	5566700		-10.2075	5194020		-10.2075	5192270
-10.1639	3403580		-10.1639	5568890		-10.1639	5193020		-10.1639	5193190
-10.1203	3401430		-10.1203	5571070		-10.1203	5192670		-10.1203	5194410
-10.0767	3402210		-10.0767	5570670		-10.0767	5190700		-10.0767	5193470
-10.0331	3404360		-10.0331	5571660		-10.0331	5192300		-10.0331	5192740
-9.9895	3403720		-9.9895	5568370		-9.9895	5194840		-9.9895	5192390
-9.9459	3404040		-9.9459	5569810		-9.9459	5195980		-9.9459	5191920
-9.9023	3403850		-9.9023	5569190		-9.9023	5198130		-9.9023	5191340
-9.8587	3402550		-9.8587	5568310		-9.8587	5192900		-9.8587	5190480
-9.8151	3403330		-9.8151	5569450		-9.8151	5192540		-9.8151	5192290
-9.7715	3405940		-9.7715	5568930		-9.7715	5191530		-9.7715	5193040
-9.7279	3404760		-9.7279	5569280		-9.7279	5192590		-9.7279	5194220
-9.6843	3404940		-9.6843	5567910		-9.6843	5192190		-9.6843	5191060
-9.6407	3403380		-9.6407	5564670		-9.6407	5193790		-9.6407	5190900
-9.5971	3403260		-9.5971	5564970		-9.5971	5192950		-9.5971	5188610
-9.5535	3403280		-9.5535	5566490		-9.5535	5193770		-9.5535	5192820
-9.5099	3401630		-9.5099	5564810		-9.5099	5194370		-9.5099	5191790
-9.4663	3400910		-9.4663	5566550		-9.4663	5192840		-9.4663	5191250
-9.4227	3401490		-9.4227	5567760		-9.4227	5192140		-9.4227	5192590
-9.3791	3404150		-9.3791	5568500		-9.3791	5193980		-9.3791	5194550
-9.3355	3403270		-9.3355	5566450		-9.3355	5191300		-9.3355	5193190
-9.2919	3403120		-9.2919	5567900		-9.2919	5193690		-9.2919	5190060
-9.2483	3404620		-9.2483	5566140		-9.2483	5193030		-9.2483	5189470
-9.2047	3404270		-9.2047	5569010		-9.2047	5191970		-9.2047	5188760
-9.1611	3400930		-9.1611	5568400		-9.1611	5188650		-9.1611	5189940
-9.1175	3401590		-9.1175	5565490		-9.1175	5190220		-9.1175	5189940
-9.0739	3401900		-9.0739	5565890		-9.0739	5189110		-9.0739	5188060
-9.0303	3402990		-9.0303	5564350		-9.0303	5189990		-9.0303	5190550
-8.9867	3402250		-8.9867	5564110		-8.9867	5188640		-8.9867	5191040
-8.9431	3401450		-8.9431	5563380		-8.9431	5189690		-8.9431	5188290
-8.8995	3399160		-8.8995	5561570		-8.8995	5187960		-8.8995	5185600
-8.8559	3396080		-8.8559	5563430		-8.8559	5186660		-8.8559	5186680
-8.8123	3399180		-8.8123	5563580		-8.8123	5185510		-8.8123	5188000
-8.7687	3397380		-8.7687	5560110		-8.7687	5186030		-8.7687	5189400
-8.7252	3397570		-8.7252	5558370		-8.7252	5185840		-8.7252	5187920
-8.6816	3394320		-8.6816	5558960		-8.6816	5183960		-8.6816	5185900
-8.638	3395400		-8.638	5558150		-8.638	5182160		-8.638	5187810
-8.5944	3396450		-8.5944	5556100		-8.5944	5181460		-8.5944	5184390
-8.5508	3395290		-8.5508	5553160		-8.5508	5179820		-8.5508	5182360
-8.5072	3392210		-8.5072	5551840		-8.5072	5178920		-8.5072	5181730
-8.4636	3391470		-8.4636	5549820		-8.4636	5179590		-8.4636	5181380
-8.42	3387690		-8.42	5543530		-8.42	5174670		-8.42	5179840
-8.3764	3382180		-8.3764	5537630		-8.3764	5167590		-8.3764	5176820
-8.3328	3378270		-8.3328	5527700		-8.3328	5164630		-8.3328	5172080
-8.2892	3372850		-8.2892	5519980		-8.2892	5156570		-8.2892	5164600
-8.2456	3364330		-8.2456	5510640		-8.2456	5146210		-8.2456	5157990
-8.202	3357190		-8.202	5502790		-8.202	5137720		-8.202	5153120
-8.1584	3353860		-8.1584	5496020		-8.1584	5129450		-8.1584	5145050
-8.1148	3354350		-8.1148	5492040		-8.1148	5127950		-8.1148	5140600
-8.0712	3354740		-8.0712	5493570		-8.0712	5128210		-8.0712	5140360
-8.0276	3357500		-8.0276	5499810		-8.0276	5134230		-8.0276	5143040
-7.984	3359910		-7.984	5504370		-7.984	5138650		-7.984	5147160
-7.9404	3362070		-7.9404	5506670		-7.9404	5142500		-7.9404	5150110
-7.8968	3361250		-7.8968	5507480		-7.8968	5146020		-7.8968	5153460
-7.8532	3358940		-7.8532	5504000		-7.8532	5146540		-7.8532	5157480
-7.8096	3355980		-7.8096	5497650		-7.8096	5144550		-7.8096	5159790
-7.766	3350200		-7.766	5494320		-7.766	5141170		-7.766	5158650
-7.7224	3347640		-7.7224	5486650		-7.7224	5139000		-7.7224	5161620
-7.6788	3344060		-7.6788	5478190		-7.6788	5137570		-7.6788	5162530
-7.6352	3341790		-7.6352	5475630		-7.6352	5135750		-7.6352	5158880
-7.5916	3343870		-7.5916	5477130		-7.5916	5132810		-7.5916	5159310
-7.548	3346810		-7.548	5478310		-7.548	5127360		-7.548	5158330
-7.5044	3349600		-7.5044	5482250		-7.5044	5125690		-7.5044	5155560
-7.4608	3353980		-7.4608	5487150		-7.4608	5129440		-7.4608	5153850
-7.4172	3356850		-7.4172	5491970		-7.4172	5132830		-7.4172	5154500
-7.3736	3361360		-7.3736	5497660		-7.3736	5134710		-7.3736	5156650
-7.33	3365330		-7.33	5505360		-7.33	5135780		-7.33	5156090
-7.2864	3366190		-7.2864	5513150		-7.2864	5140610		-7.2864	5155650
-7.2428	3369080		-7.2428	5520140		-7.2428	5145360		-7.2428	5156510
-7.1992	3376080		-7.1992	5522380		-7.1992	5149350		-7.1992	5153320
-7.1556	3378970		-7.1556	5528000		-7.1556	5152420		-7.1556	5154080
-7.112	3380850		-7.112	5531600		-7.112	5156660		-7.112	5157590
-7.0684	3382040		-7.0684	5534650		-7.0684	5158280		-7.0684	5157620
-7.0248	3385060		-7.0248	5537120		-7.0248	5158450		-7.0248	5155680
-6.9812	3383580		-6.9812	5537070		-6.9812	5161260		-6.9812	5158760
-6.9376	3384790		-6.9376	5535280		-6.9376	5162320		-6.9376	5160790
-6.894	3387150		-6.894	5536960		-6.894	5164500		-6.894	5162030
-6.8504	3389340		-6.8504	5541750		-6.8504	5167750		-6.8504	5166730
-6.8068	3391210		-6.8068	5545430		-6.8068	5171330		-6.8068	5165770
-6.7632	3393530		-6.7632	5549250		-6.7632	5172000		-6.7632	5168040
-6.7196	3392170		-6.7196	5547510		-6.7196	5172780		-6.7196	5167490
-6.676	3393300		-6.676	5546980		-6.676	5172930		-6.676	5168800
-6.6324	3391470		-6.6324	5554700		-6.6324	5173760		-6.6324	5172460
-6.5888	3391970		-6.5888	5551750		-6.5888	5173470		-6.5888	5170620
-6.5452	3396060		-6.5452	5553250		-6.5452	5174290		-6.5452	5168570
-6.5016	3395150		-6.5016	5554580		-6.5016	5175340		-6.5016	5169520
-6.458	3396010		-6.458	5555820		-6.458	5177500		-6.458	5170130
-6.4144	3395390		-6.4144	5556380		-6.4144	5178560		-6.4144	5172920
-6.3708	3397620		-6.3708	5559260		-6.3708	5178230		-6.3708	5174430
-6.3272	3400280		-6.3272	5555230		-6.3272	5178200		-6.3272	5175500
-6.2836	3399690		-6.2836	5556400		-6.2836	5181090		-6.2836	5174110
-6.24	3397180		-6.24	5557990		-6.24	5183800		-6.24	5174260
-6.1964	3398410		-6.1964	5559210		-6.1964	5184600		-6.1964	5174220
-6.1528	3400850		-6.1528	5560300		-6.1528	5180410		-6.1528	5176940
-6.1092	3399320		-6.1092	5559690		-6.1092	5180400		-6.1092	5177570
-6.0656	3399310		-6.0656	5562020		-6.0656	5183400		-6.0656	5178560
-6.022	3400210		-6.022	5560990		-6.022	5183420		-6.022	5180120
-5.9784	3401030		-5.9784	5560130		-5.9784	5182310		-5.9784	5179340
-5.9348	3400530		-5.9348	5559130		-5.9348	5183810		-5.9348	5177160
-5.8912	3400070		-5.8912	5558810		-5.8912	5184200		-5.8912	5180440
-5.8476	3399760		-5.8476	5561770		-5.8476	5182160		-5.8476	5178960
-5.804	3397020		-5.804	5559690		-5.804	5183240		-5.804	5181350
-5.7604	3399630		-5.7604	5561160		-5.7604	5187920		-5.7604	5179200
-5.7168	3399790		-5.7168	5560760		-5.7168	5188760		-5.7168	5178040
-5.6732	3399480		-5.6732	5561010		-5.6732	5186200		-5.6732	5181470
-5.6296	3401070		-5.6296	5561960		-5.6296	5184780		-5.6296	5180810
-5.586	3401790		-5.586	5561370		-5.586	5184910		-5.586	5182300
-5.5424	3402040		-5.5424	5559890		-5.5424	5186290		-5.5424	5181660
-5.4988	3401250		-5.4988	5560500		-5.4988	5182660		-5.4988	5178920
-5.4552	3401310		-5.4552	5563760		-5.4552	5183400		-5.4552	5180400
-5.4116	3401250		-5.4116	5559730		-5.4116	5184930		-5.4116	5182580
-5.368	3401740		-5.368	5558680		-5.368	5183670		-5.368	5182230
-5.3244	3403540		-5.3244	5559970		-5.3244	5184600		-5.3244	5182270
-5.2808	3400360		-5.2808	5560610		-5.2808	5184900		-5.2808	5180760
-5.2372	3401470		-5.2372	5560340		-5.2372	5183720		-5.2372	5181610
-5.1936	3399910		-5.1936	5562900		-5.1936	5185430		-5.1936	5183220
-5.15	3400220		-5.15	5563480		-5.15	5185140		-5.15	5183940
-5.1064	3399270		-5.1064	5560720		-5.1064	5183510		-5.1064	5183470
-5.0628	3399050		-5.0628	5560460		-5.0628	5181810		-5.0628	5181190
-5.0192	3399150		-5.0192	5558530		-5.0192	5183140		-5.0192	5181170
-4.9756	3397710		-4.9756	5558580		-4.9756	5182480		-4.9756	5181330
-4.932	3397400		-4.932	5555330		-4.932	5180770		-4.932	5179150
-4.8884	3394110		-4.8884	5552920		-4.8884	5180470		-4.8884	5176610
-4.8448	3393110		-4.8448	5554430		-4.8448	5179450		-4.8448	5179330
-4.8012	3393500		-4.8012	5549820		-4.8012	5177760		-4.8012	5178970
-4.7576	3391400		-4.7576	5550030		-4.7576	5177310		-4.7576	5176310
-4.714	3389620		-4.714	5550190		-4.714	5174590		-4.714	5174360
-4.6704	3388240		-4.6704	5543640		-4.6704	5172950		-4.6704	5176950
-4.6268	3387240		-4.6268	5543450		-4.6268	5172180		-4.6268	5174450
-4.5832	3381400		-4.5832	5536050		-4.5832	5167870		-4.5832	5169200
-4.5396	3378390		-4.5396	5530900		-4.5396	5162730		-4.5396	5167380
-4.496	3375770		-4.496	5526180		-4.496	5157260		-4.496	5163570
-4.4524	3370190		-4.4524	5515960		-4.4524	5152490		-4.4524	5159770
-4.4088	3365160		-4.4088	5508300		-4.4088	5148500		-4.4088	5150740
-4.3652	3359690		-4.3652	5503470		-4.3652	5143210		-4.3652	5147920
-4.3216	3356860		-4.3216	5501280		-4.3216	5137510		-4.3216	5145650
-4.278	3356650		-4.278	5502870		-4.278	5140060		-4.278	5149800
-4.2344	3358520		-4.2344	5502620		-4.2344	5139120		-4.2344	5150280
-4.1908	3356360		-4.1908	5501670		-4.1908	5141420		-4.1908	5150840
-4.1472	3355330		-4.1472	5496660		-4.1472	5141220		-4.1472	5152150
-4.1036	3350800		-4.1036	5491530		-4.1036	5137980		-4.1036	5151930
-4.06	3347380		-4.06	5485520		-4.06	5133570		-4.06	5151680
-4.0164	3345230		-4.0164	5482520		-4.0164	5134450		-4.0164	5154330
-3.9728	3345570		-3.9728	5484090		-3.9728	5133610		-3.9728	5151030
-3.9292	3348910		-3.9292	5490610		-3.9292	5131970		-3.9292	5148720
-3.8856	3355920		-3.8856	5494380		-3.8856	5133140		-3.8856	5146650
-3.842	3363540		-3.842	5499640		-3.842	5134050		-3.842	5146140
-3.7984	3368490		-3.7984	5507500		-3.7984	5139880		-3.7984	5148860
-3.7548	3374130		-3.7548	5511920		-3.7548	5143110		-3.7548	5150120
-3.7112	3374510		-3.7112	5519660		-3.7112	5144250		-3.7112	5152540
-3.6676	3376560		-3.6676	5525150		-3.6676	5147910		-3.6676	5156240
-3.624	3380330		-3.624	5531210		-3.624	5152480		-3.624	5156520
-3.5804	3386310		-3.5804	5534060		-3.5804	5158150		-3.5804	5158750
-3.5368	3389210		-3.5368	5535680		-3.5368	5160590		-3.5368	5159170
-3.4932	3388990		-3.4932	5538410		-3.4932	5161630		-3.4932	5158520
-3.4496	3389330		-3.4496	5542890		-3.4496	5166490		-3.4496	5162640
-3.406	3391620		-3.406	5546120		-3.406	5167350		-3.406	5165510
-3.3624	3394600		-3.3624	5546320		-3.3624	5170830		-3.3624	5163860
-3.3188	3394720		-3.3188	5548280		-3.3188	5174670		-3.3188	5168600
-3.2752	3394240		-3.2752	5553110		-3.2752	5172850		-3.2752	5166910
-3.2316	3394030		-3.2316	5555870		-3.2316	5175070		-3.2316	5166740
-3.188	3395380		-3.188	5554100		-3.188	5175280		-3.188	5167720
-3.1444	3398500		-3.1444	5551890		-3.1444	5173590		-3.1444	5170340
-3.1008	3397450		-3.1008	5554010		-3.1008	5178080		-3.1008	5171790
-3.0572	3399630		-3.0572	5556570		-3.0572	5177200		-3.0572	5170110
-3.0136	3400310		-3.0136	5557270		-3.0136	5179500		-3.0136	5170620
-2.97	3400220		-2.97	5555610		-2.97	5180510		-2.97	5174190
-2.9264	3400030		-2.9264	5555590		-2.9264	5179470		-2.9264	5173980
-2.8828	3399180		-2.8828	5555550		-2.8828	5180500		-2.8828	5174580
-2.8392	3399670		-2.8392	5558390		-2.8392	5180990		-2.8392	5175460
-2.7956	3398940		-2.7956	5560040		-2.7956	5184090		-2.7956	5174480
-2.752	3397240		-2.752	5561450		-2.752	5180800		-2.752	5176350
-2.7085	3398770		-2.7085	5560040		-2.7085	5180430		-2.7085	5175050
-2.6649	3400960		-2.6649	5557790		-2.6649	5183780		-2.6649	5175850
-2.6213	3398820		-2.6213	5558110		-2.6213	5184560		-2.6213	5178590
-2.5777	3397660		-2.5777	5558750		-2.5777	5183890		-2.5777	5178320
-2.5341	3399870		-2.5341	5561290		-2.5341	5181990		-2.5341	5176340
-2.4905	3399260		-2.4905	5563060		-2.4905	5183310		-2.4905	5178690
-2.4469	3401500		-2.4469	5560320		-2.4469	5188680		-2.4469	5181480
-2.4033	3399910		-2.4033	5557300		-2.4033	5185670		-2.4033	5178060
-2.3597	3398000		-2.3597	5558720		-2.3597	5184440		-2.3597	5180030
-2.3161	3399910		-2.3161	5560550		-2.3161	5183120		-2.3161	5181000
-2.2725	3400730		-2.2725	5562900		-2.2725	5183360		-2.2725	5181020
-2.2289	3400670		-2.2289	5562540		-2.2289	5182950		-2.2289	5182370
-2.1853	3401290		-2.1853	5558770		-2.1853	5181540		-2.1853	5179730
-2.1417	3400760		-2.1417	5559150		-2.1417	5183570		-2.1417	5181470
-2.0981	3400300		-2.0981	5557090		-2.0981	5184520		-2.0981	5181300
-2.0545	3399540		-2.0545	5556980		-2.0545	5181730		-2.0545	5182180
-2.0109	3399470		-2.0109	5558330		-2.0109	5183920		-2.0109	5182130
-1.9673	3397970		-1.9673	5557650		-1.9673	5183620		-1.9673	5180140
-1.9237	3396870		-1.9237	5560020		-1.9237	5184610		-1.9237	5180980
-1.8801	3397350		-1.8801	5558990		-1.8801	5186940		-1.8801	5180450
-1.8365	3398330		-1.8365	5560140		-1.8365	5185690		-1.8365	5180250
-1.7929	3400050		-1.7929	5560360		-1.7929	5184120		-1.7929	5181320
-1.7493	3399410		-1.7493	5560060		-1.7493	5180930		-1.7493	5180950
-1.7057	3399370		-1.7057	5559940		-1.7057	5180470		-1.7057	5178880
-1.6621	3399450		-1.6621	5560000		-1.6621	5181260		-1.6621	5178220
-1.6185	3398970		-1.6185	5558520		-1.6185	5180200		-1.6185	5179670
-1.5749	3400080		-1.5749	5554230		-1.5749	5183420		-1.5749	5178760
-1.5313	3398250		-1.5313	5554160		-1.5313	5183230		-1.5313	5178390
-1.4877	3395700		-1.4877	5552760		-1.4877	5182000		-1.4877	5179180
-1.4441	3397500		-1.4441	5551760		-1.4441	5179030		-1.4441	5179050
-1.4005	3397680		-1.4005	5552030		-1.4005	5179130		-1.4005	5178110
-1.3569	3400050		-1.3569	5551420		-1.3569	5180320		-1.3569	5174280
-1.3133	3396880		-1.3133	5551800		-1.3133	5180420		-1.3133	5174800
-1.2697	3394480		-1.2697	5548500		-1.2697	5179230		-1.2697	5173930
-1.2261	3393540		-1.2261	5549040		-1.2261	5175040		-1.2261	5171410
-1.1825	3392420		-1.1825	5550020		-1.1825	5176090		-1.1825	5169750
-1.1389	3390030		-1.1389	5546200		-1.1389	5174400		-1.1389	5168030
-1.0953	3387830		-1.0953	5541580		-1.0953	5168200		-1.0953	5164920
-1.0517	3388710		-1.0517	5539860		-1.0517	5166170		-1.0517	5166190
-1.0081	3384610		-1.0081	5535850		-1.0081	5163200		-1.0081	5163320
-0.9645	3380240		-0.9645	5528780		-0.9645	5160340		-0.9645	5159530
-0.9209	3377430		-0.9209	5525840		-0.9209	5156850		-0.9209	5159690
-0.8773	3372180		-0.8773	5519380		-0.8773	5149450		-0.8773	5154030
-0.8337	3366440		-0.8337	5508740		-0.8337	5142070		-0.8337	5148380
-0.7901	3360000		-0.7901	5500150		-0.7901	5136220		-0.7901	5141880
-0.7465	3354580		-0.7465	5493760		-0.7465	5131510		-0.7465	5137690
-0.7029	3355000		-0.7029	5486270		-0.7029	5127330		-0.7029	5133970
-0.6593	3355000		-0.6593	5486490		-0.6593	5121090		-0.6593	5134480
-0.6157	3355140		-0.6157	5490300		-0.6157	5123180		-0.6157	5131100
-0.5721	3359190		-0.5721	5495180		-0.5721	5125130		-0.5721	5129450
-0.5285	3365630		-0.5285	5500500		-0.5285	5130790		-0.5285	5130460
-0.4849	3368560		-0.4849	5510120		-0.4849	5134000		-0.4849	5133040
-0.4413	3373100		-0.4413	5514610		-0.4413	5135600		-0.4413	5134850
-0.3977	3376740		-0.3977	5518160		-0.3977	5140460		-0.3977	5135360
-0.3541	3374800		-0.3541	5519970		-0.3541	5140910		-0.3541	5132050
-0.3105	3375340		-0.3105	5519850		-0.3105	5142090		-0.3105	5127660
-0.2669	3374760		-0.2669	5517610		-0.2669	5139450		-0.2669	5126780
-0.2233	3375140		-0.2233	5514360		-0.2233	5132830		-0.2233	5127190
-0.1797	3375800		-0.1797	5512200		-0.1797	5127880		-0.1797	5124950
-0.1361	3373400		-0.1361	5512540		-0.1361	5125760		-0.1361	5116480
-0.0925	3370620		-0.0925	5508650		-0.0925	5122030		-0.0925	5108220
-0.0489	3371880		-0.0489	5503140		-0.0489	5117160		-0.0489	5103240
-0.0052905	3367200		-0.0052905	5498830		-0.0052905	5114900		-0.0052905	5097660
0.0383	3366030		0.0383	5495480		0.0383	5107740		0.0383	5089620
0.0819	3363400		0.0819	5487840		0.0819	5100730		0.0819	5084440
0.1255	3358580		0.1255	5483430		0.1255	5094800		0.1255	5080240
0.1691	3357600		0.1691	5480510		0.1691	5089910		0.1691	5078680
0.2127	3356090		0.2127	5480610		0.2127	5087820		0.2127	5078650
0.2563	3359530		0.2563	5481490		0.2563	5088480		0.2563	5081410
0.2999	3360000		0.2999	5483350		0.2999	5100170		0.2999	5090210
0.3435	3362720		0.3435	5487600		0.3435	5106700		0.3435	5098230
0.3871	3364620		0.3871	5493850		0.3871	5112190		0.3871	5103780
0.4307	3365420		0.4307	5497720		0.4307	5117900		0.4307	5107390
0.4743	3366240		0.4743	5501940		0.4743	5119020		0.4743	5108610
0.5179	3366890		0.5179	5501350		0.5179	5116930		0.5179	5109070
0.5615	3364110		0.5615	5495010		0.5615	5111040		0.5615	5099410
0.6051	3360480		0.6051	5491670		0.6051	5103630		0.6051	5094470
0.6487	3359630		0.6487	5485900		0.6487	5100020		0.6487	5085250
0.6923	3357960		0.6923	5480070		0.6923	5094830		0.6923	5080200
0.7359	3357020		0.7359	5474910		0.7359	5092600		0.7359	5075370
0.7795	3357460		0.7795	5479250		0.7795	5092260		0.7795	5077520
0.8231	3358560		0.8231	5484860		0.8231	5099100		0.8231	5083770
0.8667	3364360		0.8667	5489490		0.8667	5101900		0.8667	5093000
0.9103	3367490		0.9103	5497410		0.9103	5108670		0.9103	5097050
0.9539	3369200		0.9539	5502530		0.9539	5116180		0.9539	5104300
0.9975	3370880		0.9975	5507000		0.9975	5124710		0.9975	5112560
1.0411	3375860		1.0411	5513990		1.0411	5127960		1.0411	5120560
1.0847	3375880		1.0847	5518540		1.0847	5135120		1.0847	5125600
1.1283	3377260		1.1283	5521740		1.1283	5137210		1.1283	5130250
1.1719	3378010		1.1719	5523800		1.1719	5139980		1.1719	5132650
1.2155	3379850		1.2155	5526270		1.2155	5144600		1.2155	5137360
1.2591	3382980		1.2591	5527470		1.2591	5147940		1.2591	5141510
1.3027	3383280		1.3027	5530080		1.3027	5151410		1.3027	5143400
1.3463	3381420		1.3463	5532420		1.3463	5152810		1.3463	5145700
1.3899	3381460		1.3899	5531370		1.3899	5153610		1.3899	5148230
1.4335	3382420		1.4335	5531990		1.4335	5152630		1.4335	5147140
1.4771	3381780		1.4771	5531780		1.4771	5148960		1.4771	5146370
1.5207	3378990		1.5207	5527950		1.5207	5149930		1.5207	5145880
1.5643	3376930		1.5643	5525660		1.5643	5145760		1.5643	5142430
1.6079	3374150		1.6079	5522210		1.6079	5142100		1.6079	5135600
1.6515	3372740		1.6515	5515200		1.6515	5140040		1.6515	5132220
1.6951	3369310		1.6951	5509520		1.6951	5135700		1.6951	5131790
1.7387	3364230		1.7387	5503710		1.7387	5128050		1.7387	5128980
1.7823	3358750		1.7823	5499520		1.7823	5125560		1.7823	5125530
1.8259	3356130		1.8259	5490900		1.8259	5120880		1.8259	5128720
1.8695	3351500		1.8695	5486130		1.8695	5121950		1.8695	5129180
1.9131	3352250		1.9131	5488950		1.9131	5124160		1.9131	5133560
1.9567	3357540		1.9567	5496980		1.9567	5133370		1.9567	5141100
2.0003	3363470		2.0003	5507480		2.0003	5140460		2.0003	5148420
2.0439	3373190		2.0439	5519130		2.0439	5151070		2.0439	5154220
2.0875	3378600		2.0875	5529950		2.0875	5158790		2.0875	5160340
2.1311	3381900		2.1311	5532300		2.1311	5164290		2.1311	5164110
2.1747	3387210		2.1747	5539680		2.1747	5166570		2.1747	5168680
2.2183	3391240		2.2183	5546280		2.2183	5167250		2.2183	5170970
2.2619	3392140		2.2619	5551440		2.2619	5171850		2.2619	5171090
2.3055	3393450		2.3055	5552880		2.3055	5173370		2.3055	5171800
2.3491	3392750		2.3491	5550910		2.3491	5174820		2.3491	5173480
2.3927	3394220		2.3927	5550480		2.3927	5174900		2.3927	5171350
2.4363	3391860		2.4363	5553110		2.4363	5174270		2.4363	5171830
2.4799	3393540		2.4799	5557730		2.4799	5178340		2.4799	5175330
2.5235	3394660		2.5235	5555440		2.5235	5177850		2.5235	5175320
2.5671	3394810		2.5671	5552470		2.5671	5177750		2.5671	5173970
2.6107	3398530		2.6107	5553490		2.6107	5179630		2.6107	5171540
2.6543	3397130		2.6543	5552750		2.6543	5179340		2.6543	5173410
2.6979	3395890		2.6979	5555470		2.6979	5177280		2.6979	5171930
2.7415	3397320		2.7415	5557870		2.7415	5177590		2.7415	5173630
2.7851	3396770		2.7851	5556920		2.7851	5179280		2.7851	5177130
2.8287	3398970		2.8287	5553160		2.8287	5177080		2.8287	5176340
2.8723	3398150		2.8723	5557750		2.8723	5180670		2.8723	5177290
2.9159	3395290		2.9159	5558440		2.9159	5183750		2.9159	5180710
2.9595	3398110		2.9595	5558030		2.9595	5182170		2.9595	5178040
3.0031	3400880		3.0031	5557950		3.0031	5182230		3.0031	5178900
3.0467	3399740		3.0467	5559070		3.0467	5182800		3.0467	5181760
3.0903	3397880		3.0903	5561530		3.0903	5184750		3.0903	5178420
3.1339	3399330		3.1339	5560150		3.1339	5183340		3.1339	5177040
3.1775	3399860		3.1775	5559610		3.1775	5185870		3.1775	5179810
3.2211	3401100		3.2211	5559180		3.2211	5184430		3.2211	5178280
3.2647	3398820		3.2647	5561880		3.2647	5183250		3.2647	5179080
3.3083	3398060		3.3083	5559590		3.3083	5183820		3.3083	5180350
3.3519	3396610		3.3519	5556760		3.3519	5183740		3.3519	5179490
3.3955	3398660		3.3955	5557530		3.3955	5181230		3.3955	5178050
3.4391	3399010		3.4391	5558450		3.4391	5182000		3.4391	5178830
3.4827	3399450		3.4827	5559790		3.4827	5183590		3.4827	5177870
3.5263	3399410		3.5263	5559080		3.5263	5181050		3.5263	5178670
3.5699	3400960		3.5699	5559230		3.5699	5178550		3.5699	5178230
3.6135	3399480		3.6135	5563810		3.6135	5183310		3.6135	5180080
3.6571	3397970		3.6571	5563560		3.6571	5182660		3.6571	5177920
3.7007	3399390		3.7007	5557710		3.7007	5183240		3.7007	5176070
3.7443	3398930		3.7443	5557670		3.7443	5179900		3.7443	5178940
3.7879	3398130		3.7879	5559330		3.7879	5180310		3.7879	5177550
3.8315	3398170		3.8315	5559730		3.8315	5182940		3.8315	5173010
3.8751	3399740		3.8751	5556770		3.8751	5179550		3.8751	5174140
3.9186	3398500		3.9186	5556120		3.9186	5180400		3.9186	5176210
3.9622	3397770		3.9622	5557170		3.9622	5177130		3.9622	5176630
4.0058	3395770		4.0058	5559240		4.0058	5176670		4.0058	5176010
4.0494	3396570		4.0494	5556240		4.0494	5174920		4.0494	5175390
4.093	3397030		4.093	5556310		4.093	5175290		4.093	5174170
4.1366	3398690		4.1366	5559130		4.1366	5177960		4.1366	5177000
4.1802	3400190		4.1802	5559180		4.1802	5180090		4.1802	5173480
4.2238	3397970		4.2238	5558180		4.2238	5180040		4.2238	5169610
4.2674	3396760		4.2674	5554130		4.2674	5176840		4.2674	5170550
4.311	3396460		4.311	5551440		4.311	5176750		4.311	5168090
4.3546	3395210		4.3546	5548590		4.3546	5174660		4.3546	5168650
4.3982	3396440		4.3982	5549000		4.3982	5174880		4.3982	5167490
4.4418	3393520		4.4418	5547610		4.4418	5175140		4.4418	5166690
4.4854	3392830		4.4854	5547060		4.4854	5172150		4.4854	5167940
4.529	3391520		4.529	5547760		4.529	5169860		4.529	5163780
4.5726	3389900		4.5726	5546140		4.5726	5168610		4.5726	5161600
4.6162	3387070		4.6162	5541150		4.6162	5164420		4.6162	5159650
4.6598	3388530		4.6598	5542260		4.6598	5163910		4.6598	5160660
4.7034	3386020		4.7034	5539650		4.7034	5161220		4.7034	5160070
4.747	3385960		4.747	5539980		4.747	5158080		4.747	5156460
4.7906	3381800		4.7906	5532080		4.7906	5157020		4.7906	5152880
4.8342	3378950		4.8342	5523920		4.8342	5150780		4.8342	5149720
4.8778	3375280		4.8778	5517870		4.8778	5147700		4.8778	5147520
4.9214	3372690		4.9214	5515000		4.9214	5143780		4.9214	5147750
4.965	3367560		4.965	5512440		4.965	5137580		4.965	5145770
5.0086	3362590		5.0086	5504920		5.0086	5134430		5.0086	5144050
5.0522	3358560		5.0522	5496150		5.0522	5131780		5.0522	5139550
5.0958	3353510		5.0958	5490510		5.0958	5128510		5.0958	5142170
5.1394	3345520		5.1394	5483720		5.1394	5124230		5.1394	5144360
5.183	3342420		5.183	5478550		5.183	5123570		5.183	5144720
5.2266	3341180		5.2266	5477210		5.2266	5124150		5.2266	5144700
5.2702	3343660		5.2702	5479950		5.2702	5127670		5.2702	5148150
5.3138	3348690		5.3138	5484430		5.3138	5127430		5.3138	5146680
5.3574	3352010		5.3574	5489690		5.3574	5130610		5.3574	5144890
5.401	3355830		5.401	5493320		5.401	5133070		5.401	5141060
5.4446	3359030		5.4446	5495630		5.4446	5133490		5.4446	5142830
5.4882	3356640		5.4882	5493120		5.4882	5134530		5.4882	5143010
5.5318	3360530		5.5318	5496710		5.5318	5139540		5.5318	5144880
5.5754	3361020		5.5754	5506830		5.5754	5143750		5.5754	5151430
5.619	3370020		5.619	5515310		5.619	5149020		5.619	5158860
5.6626	3377660		5.6626	5526430		5.6626	5155530		5.6626	5162220
5.7062	3380340		5.7062	5535480		5.7062	5159780		5.7062	5170130
5.7498	3384120		5.7498	5537420		5.7498	5167650		5.7498	5172700
5.7934	3390090		5.7934	5541090		5.7934	5172210		5.7934	5173160
5.837	3390970		5.837	5548100		5.837	5174140		5.837	5172490
5.8806	3393030		5.8806	5552960		5.8806	5174890		5.8806	5174750
5.9242	3394940		5.9242	5555860		5.9242	5180190		5.9242	5176680
5.9678	3396040		5.9678	5556640		5.9678	5180100		5.9678	5175030
6.0114	3396600		6.0114	5554450		6.0114	5181830		6.0114	5176770
6.055	3397790		6.055	5555360		6.055	5181410		6.055	5177880
6.0986	3397380		6.0986	5555630		6.0986	5183480		6.0986	5178790
6.1422	3400440		6.1422	5559300		6.1422	5182180		6.1422	5179880
6.1858	3397310		6.1858	5563050		6.1858	5183180		6.1858	5179670
6.2294	3396740		6.2294	5559620		6.2294	5182420		6.2294	5177700
6.273	3400780		6.273	5559450		6.273	5180310		6.273	5183300
6.3166	3399330		6.3166	5558930		6.3166	5183280		6.3166	5180280
6.3602	3398100		6.3602	5559630		6.3602	5183560		6.3602	5179350
6.4038	3397530		6.4038	5560490		6.4038	5181570		6.4038	5175920
6.4474	3398460		6.4474	5561970		6.4474	5183060		6.4474	5178080
6.491	3398250		6.491	5561350		6.491	5186200		6.491	5178460
6.5346	3398470		6.5346	5560020		6.5346	5182210		6.5346	5177980
6.5782	3395040		6.5782	5559190		6.5782	5179500		6.5782	5178190
6.6218	3398250		6.6218	5558980		6.6218	5180860		6.6218	5176980
6.6654	3400970		6.6654	5559770		6.6654	5181650		6.6654	5176630
6.709	3399830		6.709	5558940		6.709	5182450		6.709	5173360
6.7526	3400880		6.7526	5559960		6.7526	5181530		6.7526	5178160
6.7962	3398920		6.7962	5558680		6.7962	5180160		6.7962	5177660
6.8398	3397340		6.8398	5556580		6.8398	5178600		6.8398	5177520
6.8834	3397650		6.8834	5557230		6.8834	5176720		6.8834	5175490
6.927	3397620		6.927	5555400		6.927	5176980		6.927	5173540
6.9706	3396170		6.9706	5554830		6.9706	5180840		6.9706	5174100
7.0142	3397060		7.0142	5554850		7.0142	5179880		7.0142	5174100
7.0578	3397520		7.0578	5556260		7.0578	5177330		7.0578	5175150
7.1014	3398240		7.1014	5554920		7.1014	5176070		7.1014	5175490
7.145	3398950		7.145	5557540		7.145	5173640		7.145	5172250
7.1886	3397070		7.1886	5553730		7.1886	5176130		7.1886	5171180
7.2322	3395520		7.2322	5550680		7.2322	5175100		7.2322	5168860
7.2758	3396140		7.2758	5550740		7.2758	5175570		7.2758	5169590
7.3194	3394120		7.3194	5550140		7.3194	5174980		7.3194	5167360
7.363	3392730		7.363	5552070		7.363	5174040		7.363	5168430
7.4066	3394240		7.4066	5549580		7.4066	5170740		7.4066	5168350
7.4502	3391190		7.4502	5546870		7.4502	5167070		7.4502	5166790
7.4938	3391370		7.4938	5545780		7.4938	5167380		7.4938	5165700
7.5374	3391060		7.5374	5540110		7.5374	5168210		7.5374	5162040
7.581	3390560		7.581	5539710		7.581	5167350		7.581	5162420
7.6246	3389930		7.6246	5538730		7.6246	5162710		7.6246	5163090
7.6682	3387280		7.6682	5537890		7.6682	5164970		7.6682	5162660
7.7118	3382290		7.7118	5533750		7.7118	5161500		7.7118	5160740
7.7554	3382480		7.7554	5531890		7.7554	5158560		7.7554	5159290
7.799	3377890		7.799	5525110		7.799	5155790		7.799	5158600
7.8426	3377440		7.8426	5524320		7.8426	5152960		7.8426	5154790
7.8862	3375720		7.8862	5521370		7.8862	5151380		7.8862	5153460
7.9298	3370760		7.9298	5513710		7.9298	5147010		7.9298	5154840
7.9734	3366850		7.9734	5509670		7.9734	5143140		7.9734	5151230
8.017	3366910		8.017	5506780		8.017	5144530		8.017	5157040
8.0606	3362310		8.0606	5500990		8.0606	5141600		8.0606	5156450
8.1042	3357970		8.1042	5497370		8.1042	5135000		8.1042	5156160
8.1478	3356780		8.1478	5494960		8.1478	5132220		8.1478	5156860
8.1914	3349090		8.1914	5488990		8.1914	5132970		8.1914	5156570
8.235	3345340		8.235	5483910		8.235	5131120		8.235	5161350
8.2786	3345070		8.2786	5480210		8.2786	5135880		8.2786	5159880
8.3222	3344290		8.3222	5481110		8.3222	5138090		8.3222	5161250
8.3658	3341910		8.3658	5484200		8.3658	5138070		8.3658	5163110
8.4094	3346360		8.4094	5488430		8.4094	5143480		8.4094	5164510
8.453	3350700		8.453	5494560		8.453	5147660		8.453	5164720
8.4966	3355350		8.4966	5499970		8.4966	5149080		8.4966	5165620
8.5402	3359930		8.5402	5507120		8.5402	5152330		8.5402	5162250
8.5838	3364140		8.5838	5510910		8.5838	5152600		8.5838	5160350
8.6274	3362590		8.6274	5514250		8.6274	5154390		8.6274	5159190
8.671	3365190		8.671	5513520		8.671	5150130		8.671	5159880
8.7146	3365590		8.7146	5514560		8.7146	5146570		8.7146	5154580
8.7582	3364410		8.7582	5513230		8.7582	5148990		8.7582	5151280
8.8018	3361030		8.8018	5507400		8.8018	5144150		8.8018	5150580
8.8454	3359490		8.8454	5502740		8.8454	5138750		8.8454	5144810
8.889	3359090		8.889	5499320		8.889	5138110		8.889	5148040
8.9326	3358040		8.9326	5499660		8.9326	5138940		8.9326	5153940
8.9762	3361830		8.9762	5504940		8.9762	5141940		8.9762	5154930
9.0198	3365380		9.0198	5509870		9.0198	5149630		9.0198	5159500
9.0634	3371840		9.0634	5521880		9.0634	5153510		9.0634	5165610
9.107	3376950		9.107	5527600		9.107	5160050		9.107	5169290
9.1506	3380970		9.1506	5534690		9.1506	5165520		9.1506	5171870
9.1942	3381670		9.1942	5538640		9.1942	5171900		9.1942	5176100
9.2378	3382580		9.2378	5543230		9.2378	5174680		9.2378	5176370
9.2814	3385140		9.2814	5545660		9.2814	5173300		9.2814	5176990
9.325	3388570		9.325	5547150		9.325	5171810		9.325	5175360
9.3686	3387940		9.3686	5547990		9.3686	5172430		9.3686	5178090
9.4122	3391740		9.4122	5548300		9.4122	5175810		9.4122	5179620
9.4558	3394530		9.4558	5554610		9.4558	5180790		9.4558	5180810
9.4994	3394820		9.4994	5555480		9.4994	5180680		9.4994	5182130
9.543	3393970		9.543	5554320		9.543	5184320		9.543	5182740
9.5866	3396780		9.5866	5555280		9.5866	5185190		9.5866	5181700
9.6302	3399450		9.6302	5559360		9.6302	5187220		9.6302	5184520
9.6738	3399270		9.6738	5557360		9.6738	5185950		9.6738	5183320
9.7174	3400520		9.7174	5559440		9.7174	5184900		9.7174	5187550
9.761	3400740		9.761	5559510		9.761	5185950		9.761	5186440
9.8046	3403430		9.8046	5560180		9.8046	5187140		9.8046	5188150
9.8482	3400700		9.8482	5560790		9.8482	5188150		9.8482	5185690
9.8917	3398700		9.8917	5560340		9.8917	5190340		9.8917	5190060
9.9353	3400570		9.9353	5562700		9.9353	5192140		9.9353	5189190
9.9789	3398910		9.9789	5564780		9.9789	5191010		9.9789	5191030
10.0225	3401220		10.0225	5561130		10.0225	5189660		10.0225	5188940
10.0661	3402300		10.0661	5560950		10.0661	5189920		10.0661	5190840
10.1097	3403020		10.1097	5565430		10.1097	5186650		10.1097	5190660
10.1533	3402050		10.1533	5566640		10.1533	5189540		10.1533	5189130
10.1969	3400530		10.1969	5567040		10.1969	5191990		10.1969	5187940
10.2405	3402160		10.2405	5564940		10.2405	5192680		10.2405	5188090
10.2841	3403030		10.2841	5565920		10.2841	5193400		10.2841	5191970
10.3277	3401430		10.3277	5566590		10.3277	5191220		10.3277	5192690
10.3713	3404760		10.3713	5563830		10.3713	5189430		10.3713	5192540
10.4149	3403590		10.4149	5564640		10.4149	5190730		10.4149	5192290
10.4585	3402210		10.4585	5569700		10.4585	5190800		10.4585	5191420
10.5021	3403340		10.5021	5569620		10.5021	5190330		10.5021	5191560
10.5457	3404000		10.5457	5569200		10.5457	5192670		10.5457	5190500
10.5893	3405590		10.5893	5567870		10.5893	5190210		10.5893	5188750
10.6329	3405150		10.6329	5568630		10.6329	5188630		10.6329	5188970
10.6765	3401360		10.6765	5567870		10.6765	5191920		10.6765	5190930
10.7201	3401660		10.7201	5569040		10.7201	5190650		10.7201	5192900
10.7637	3404530		10.7637	5566680		10.7637	5189060		10.7637	5194570
10.8073	3403380		10.8073	5568720		10.8073	5190070		10.8073	5193920
10.8509	3402530		10.8509	5569380		10.8509	5191800		10.8509	5191100
10.8945	3403010		10.8945	5567280		10.8945	5191050		10.8945	5192590
10.9381	3399370		10.9381	5567620		10.9381	5192030		10.9381	5192760
10.9817	3400150		10.9817	5565960		10.9817	5192040		10.9817	5192090
11.0253	3400390		11.0253	5569890		11.0253	5191330		11.0253	5194820
11.0689	3403280		11.0689	5568260		11.0689	5192030		11.0689	5192480
11.1125	3405160		11.1125	5566450		11.1125	5190970		11.1125	5192110
11.1561	3402140		11.1561	5567120		11.1561	5191140		11.1561	5192130
11.1997	3401750		11.1997	5568400		11.1997	5194600		11.1997	5192430
11.2433	3404700		11.2433	5569990		11.2433	5195530		11.2433	5191860

## Sheet: Pior to oxidation
57Fe Mössbaur data for the amemded 57Fe (corrected to exclude signal from the native soil Fe) after the initial anoxic reacton for 1d prior to oxidation
Adding 57Fe alone												Adding DOM and 57Fe together
5K			12K			35K			77K			5K			12K			35K			77K
Velocity	Counts		Velocity	Counts		Velocity	Counts		Velocity	Counts		Velocity	Counts		Velocity	Counts		Velocity	Counts		Velocity	Counts
-11.0359	1369440		-11.0359	1191060		-11.0359	1229330		-11.0359	1431900		-11.0359	1468600		-11.0359	1369060		-11.0359	1947840		-11.0359	1630970
-10.9923	1367840		-10.9923	1191790		-10.9923	1230290		-10.9923	1431670		-10.9923	1468750		-10.9923	1368430		-10.9923	1949120		-10.9923	1629870
-10.9487	1369110		-10.9487	1191290		-10.9487	1228580		-10.9487	1431640		-10.9487	1468560		-10.9487	1368800		-10.9487	1948610		-10.9487	1631930
-10.9051	1370610		-10.9051	1190270		-10.9051	1229490		-10.9051	1431800		-10.9051	1468330		-10.9051	1368780		-10.9051	1948380		-10.9051	1631110
-10.8615	1370250		-10.8615	1189840		-10.8615	1231340		-10.8615	1431580		-10.8615	1468820		-10.8615	1369100		-10.8615	1948480		-10.8615	1628170
-10.8179	1370460		-10.8179	1189430		-10.8179	1232370		-10.8179	1433210		-10.8179	1469580		-10.8179	1367280		-10.8179	1948040		-10.8179	1629560
-10.7743	1369480		-10.7743	1190200		-10.7743	1233080		-10.7743	1436010		-10.7743	1468320		-10.7743	1367830		-10.7743	1947500		-10.7743	1631510
-10.7307	1367710		-10.7307	1190200		-10.7307	1232270		-10.7307	1433640		-10.7307	1467130		-10.7307	1369260		-10.7307	1949340		-10.7307	1631160
-10.6871	1368310		-10.6871	1191510		-10.6871	1231850		-10.6871	1430390		-10.6871	1466970		-10.6871	1369070		-10.6871	1949170		-10.6871	1631280
-10.6435	1367780		-10.6435	1190810		-10.6435	1232350		-10.6435	1431880		-10.6435	1467450		-10.6435	1369070		-10.6435	1948690		-10.6435	1631860
-10.5999	1366450		-10.5999	1190580		-10.5999	1231540		-10.5999	1432970		-10.5999	1468400		-10.5999	1367780		-10.5999	1947020		-10.5999	1629870
-10.5563	1368680		-10.5563	1190740		-10.5563	1230950		-10.5563	1432970		-10.5563	1468290		-10.5563	1367500		-10.5563	1946810		-10.5563	1632220
-10.5127	1369550		-10.5127	1191020		-10.5127	1230200		-10.5127	1430710		-10.5127	1468820		-10.5127	1368030		-10.5127	1946930		-10.5127	1633400
-10.4691	1369220		-10.4691	1187540		-10.4691	1231090		-10.4691	1433650		-10.4691	1469780		-10.4691	1368330		-10.4691	1949150		-10.4691	1632680
-10.4255	1368040		-10.4255	1188670		-10.4255	1232310		-10.4255	1434030		-10.4255	1470030		-10.4255	1368450		-10.4255	1948140		-10.4255	1631300
-10.3819	1368730		-10.3819	1190980		-10.3819	1230760		-10.3819	1432300		-10.3819	1468800		-10.3819	1369010		-10.3819	1947260		-10.3819	1629080
-10.3383	1371120		-10.3383	1191640		-10.3383	1230170		-10.3383	1432430		-10.3383	1469480		-10.3383	1370140		-10.3383	1947000		-10.3383	1629300
-10.2947	1369640		-10.2947	1191000		-10.2947	1230450		-10.2947	1432930		-10.2947	1470010		-10.2947	1367770		-10.2947	1948700		-10.2947	1629150
-10.2511	1368720		-10.2511	1189200		-10.2511	1230990		-10.2511	1434020		-10.2511	1469020		-10.2511	1367920		-10.2511	1949220		-10.2511	1629750
-10.2075	1369770		-10.2075	1190750		-10.2075	1231160		-10.2075	1434700		-10.2075	1467980		-10.2075	1369870		-10.2075	1947820		-10.2075	1629320
-10.1639	1367860		-10.1639	1190670		-10.1639	1230590		-10.1639	1434060		-10.1639	1468460		-10.1639	1368240		-10.1639	1948900		-10.1639	1630300
-10.1203	1368580		-10.1203	1190020		-10.1203	1231660		-10.1203	1432880		-10.1203	1468560		-10.1203	1366540		-10.1203	1949520		-10.1203	1631410
-10.0767	1368080		-10.0767	1190920		-10.0767	1230120		-10.0767	1432310		-10.0767	1467580		-10.0767	1367860		-10.0767	1948150		-10.0767	1632020
-10.0331	1368230		-10.0331	1189550		-10.0331	1231930		-10.0331	1432240		-10.0331	1469430		-10.0331	1368450		-10.0331	1949660		-10.0331	1629880
-9.9895	1368760		-9.9895	1187910		-9.9895	1232030		-9.9895	1433380		-9.9895	1470400		-9.9895	1368580		-9.9895	1949920		-9.9895	1630490
-9.9459	1368040		-9.9459	1189510		-9.9459	1231390		-9.9459	1431200		-9.9459	1469410		-9.9459	1368780		-9.9459	1947040		-9.9459	1630180
-9.9023	1368060		-9.9023	1189790		-9.9023	1229280		-9.9023	1431880		-9.9023	1467910		-9.9023	1369000		-9.9023	1947260		-9.9023	1631330
-9.8587	1368880		-9.8587	1191430		-9.8587	1230320		-9.8587	1432060		-9.8587	1467480		-9.8587	1368170		-9.8587	1947620		-9.8587	1630060
-9.8151	1369200		-9.8151	1191020		-9.8151	1230710		-9.8151	1431180		-9.8151	1467930		-9.8151	1367200		-9.8151	1948770		-9.8151	1629660
-9.7715	1369370		-9.7715	1189910		-9.7715	1232250		-9.7715	1431600		-9.7715	1466490		-9.7715	1366330		-9.7715	1949270		-9.7715	1628500
-9.7279	1369590		-9.7279	1190450		-9.7279	1232010		-9.7279	1431360		-9.7279	1466850		-9.7279	1367520		-9.7279	1947810		-9.7279	1631530
-9.6843	1368910		-9.6843	1191020		-9.6843	1230970		-9.6843	1430680		-9.6843	1466050		-9.6843	1368840		-9.6843	1949150		-9.6843	1632670
-9.6407	1369430		-9.6407	1190630		-9.6407	1232220		-9.6407	1431940		-9.6407	1468940		-9.6407	1368650		-9.6407	1948980		-9.6407	1632950
-9.5971	1368610		-9.5971	1189140		-9.5971	1232320		-9.5971	1433070		-9.5971	1467740		-9.5971	1370200		-9.5971	1950310		-9.5971	1631360
-9.5535	1367020		-9.5535	1190820		-9.5535	1231560		-9.5535	1433180		-9.5535	1468060		-9.5535	1369410		-9.5535	1949860		-9.5535	1629620
-9.5099	1368640		-9.5099	1190740		-9.5099	1229060		-9.5099	1432750		-9.5099	1469170		-9.5099	1369170		-9.5099	1948560		-9.5099	1630220
-9.4663	1370520		-9.4663	1189830		-9.4663	1229950		-9.4663	1431900		-9.4663	1468640		-9.4663	1369030		-9.4663	1950870		-9.4663	1630530
-9.4227	1370490		-9.4227	1190530		-9.4227	1231490		-9.4227	1435150		-9.4227	1467550		-9.4227	1366240		-9.4227	1949620		-9.4227	1631250
-9.3791	1367890		-9.3791	1190630		-9.3791	1230900		-9.3791	1433800		-9.3791	1466670		-9.3791	1367250		-9.3791	1948420		-9.3791	1631140
-9.3355	1368310		-9.3355	1190020		-9.3355	1231820		-9.3355	1433780		-9.3355	1468160		-9.3355	1366570		-9.3355	1946830		-9.3355	1631010
-9.2919	1369100		-9.2919	1190320		-9.2919	1229970		-9.2919	1432260		-9.2919	1468430		-9.2919	1366540		-9.2919	1946470		-9.2919	1628870
-9.2483	1368450		-9.2483	1191660		-9.2483	1231490		-9.2483	1431290		-9.2483	1467390		-9.2483	1366940		-9.2483	1947710		-9.2483	1629480
-9.2047	1367410		-9.2047	1189460		-9.2047	1232740		-9.2047	1433750		-9.2047	1467590		-9.2047	1367740		-9.2047	1948960		-9.2047	1630190
-9.1611	1369450		-9.1611	1190150		-9.1611	1232730		-9.1611	1433590		-9.1611	1468080		-9.1611	1369000		-9.1611	1949230		-9.1611	1630010
-9.1175	1369610		-9.1175	1190260		-9.1175	1230980		-9.1175	1431320		-9.1175	1467400		-9.1175	1368360		-9.1175	1949240		-9.1175	1629560
-9.0739	1369450		-9.0739	1190040		-9.0739	1230800		-9.0739	1433750		-9.0739	1468100		-9.0739	1368960		-9.0739	1948920		-9.0739	1630430
-9.0303	1367870		-9.0303	1187710		-9.0303	1232760		-9.0303	1434210		-9.0303	1468690		-9.0303	1367560		-9.0303	1946800		-9.0303	1629750
-8.9867	1367570		-8.9867	1187330		-8.9867	1233370		-8.9867	1431440		-8.9867	1467990		-8.9867	1368230		-8.9867	1945270		-8.9867	1631280
-8.9431	1369110		-8.9431	1188540		-8.9431	1230700		-8.9431	1430820		-8.9431	1468740		-8.9431	1367160		-8.9431	1946550		-8.9431	1631270
-8.8995	1368830		-8.8995	1190640		-8.8995	1231320		-8.8995	1431180		-8.8995	1466610		-8.8995	1367860		-8.8995	1946460		-8.8995	1630980
-8.8559	1368330		-8.8559	1190770		-8.8559	1230860		-8.8559	1432250		-8.8559	1466730		-8.8559	1368380		-8.8559	1947500		-8.8559	1629780
-8.8123	1366340		-8.8123	1188810		-8.8123	1230180		-8.8123	1431300		-8.8123	1467250		-8.8123	1368250		-8.8123	1948150		-8.8123	1629800
-8.7687	1366800		-8.7687	1187300		-8.7687	1229900		-8.7687	1432200		-8.7687	1465210		-8.7687	1368160		-8.7687	1948840		-8.7687	1630820
-8.7251	1367540		-8.7251	1187950		-8.7251	1230880		-8.7251	1432320		-8.7251	1465770		-8.7251	1368540		-8.7251	1947300		-8.7251	1630350
-8.6816	1367850		-8.6816	1188730		-8.6816	1232400		-8.6816	1431880		-8.6816	1466710		-8.6816	1367150		-8.6816	1947200		-8.6816	1631150
-8.638	1367250		-8.638	1187290		-8.638	1231890		-8.638	1434100		-8.638	1466760		-8.638	1366980		-8.638	1945270		-8.638	1631840
-8.5944	1364800		-8.5944	1188370		-8.5944	1230290		-8.5944	1433430		-8.5944	1465330		-8.5944	1367230		-8.5944	1944750		-8.5944	1629450
-8.5507	1363980		-8.5507	1187000		-8.5507	1229710		-8.5507	1433910		-8.5507	1464700		-8.5507	1367470		-8.5507	1946380		-8.5507	1629800
-8.5071	1364730		-8.5071	1187340		-8.5071	1229360		-8.5071	1430980		-8.5071	1464360		-8.5071	1366060		-8.5071	1947140		-8.5071	1630820
-8.4635	1363040		-8.4635	1186990		-8.4635	1228960		-8.4635	1429800		-8.4635	1463070		-8.4635	1364810		-8.4635	1944970		-8.4635	1627790
-8.42	1361860		-8.42	1185850		-8.42	1229260		-8.42	1430990		-8.42	1463670		-8.42	1364040		-8.42	1942790		-8.42	1626240
-8.3764	1361070		-8.3764	1185100		-8.3764	1230270		-8.3764	1431750		-8.3764	1460670		-8.3764	1362480		-8.3764	1946450		-8.3764	1629090
-8.3328	1361820		-8.3328	1185340		-8.3328	1229080		-8.3328	1430310		-8.3328	1460670		-8.3328	1364310		-8.3328	1945370		-8.3328	1628300
-8.2892	1360960		-8.2892	1183680		-8.2892	1226960		-8.2892	1430420		-8.2892	1459440		-8.2892	1364180		-8.2892	1943750		-8.2892	1628000
-8.2455	1359290		-8.2455	1184980		-8.2455	1226710		-8.2455	1429980		-8.2455	1459570		-8.2455	1362980		-8.2455	1942170		-8.2455	1627680
-8.2019	1359040		-8.2019	1182650		-8.2019	1225860		-8.2019	1427540		-8.2019	1459190		-8.2019	1363200		-8.2019	1942340		-8.2019	1626290
-8.1583	1357830		-8.1583	1182010		-8.1583	1225550		-8.1583	1427400		-8.1583	1459170		-8.1583	1361990		-8.1583	1941800		-8.1583	1627070
-8.1148	1356800		-8.1148	1182740		-8.1148	1225230		-8.1148	1427200		-8.1148	1457450		-8.1148	1361680		-8.1148	1940520		-8.1148	1627410
-8.0712	1355580		-8.0712	1181250		-8.0712	1225100		-8.0712	1425820		-8.0712	1457680		-8.0712	1360510		-8.0712	1941030		-8.0712	1624580
-8.0276	1356050		-8.0276	1182790		-8.0276	1225760		-8.0276	1426860		-8.0276	1458490		-8.0276	1360360		-8.0276	1940930		-8.0276	1626800
-7.984	1356040		-7.984	1183010		-7.984	1225690		-7.984	1426820		-7.984	1458530		-7.984	1360300		-7.984	1939540		-7.984	1627220
-7.9404	1354870		-7.9404	1179760		-7.9404	1225000		-7.9404	1426860		-7.9404	1457450		-7.9404	1359660		-7.9404	1940280		-7.9404	1627050
-7.8968	1354950		-7.8968	1180680		-7.8968	1224500		-7.8968	1425420		-7.8968	1455030		-7.8968	1360800		-7.8968	1942280		-7.8968	1626330
-7.8532	1353700		-7.8532	1181260		-7.8532	1225580		-7.8532	1427460		-7.8532	1455790		-7.8532	1361750		-7.8532	1939740		-7.8532	1626400
-7.8096	1352180		-7.8096	1181560		-7.8096	1225840		-7.8096	1428440		-7.8096	1455200		-7.8096	1361690		-7.8096	1940660		-7.8096	1626790
-7.766	1351090		-7.766	1180490		-7.766	1224060		-7.766	1430590		-7.766	1454990		-7.766	1359810		-7.766	1941220		-7.766	1625920
-7.7224	1348040		-7.7224	1178700		-7.7224	1225000		-7.7224	1429130		-7.7224	1453760		-7.7224	1360080		-7.7224	1940110		-7.7224	1623880
-7.6788	1349050		-7.6788	1179000		-7.6788	1225430		-7.6788	1427730		-7.6788	1452050		-7.6788	1360570		-7.6788	1940380		-7.6788	1625580
-7.6352	1349850		-7.6352	1179210		-7.6352	1225150		-7.6352	1428160		-7.6352	1451960		-7.6352	1358870		-7.6352	1938000		-7.6352	1625270
-7.5916	1348080		-7.5916	1177020		-7.5916	1223580		-7.5916	1428600		-7.5916	1451040		-7.5916	1358660		-7.5916	1938120		-7.5916	1626750
-7.548	1348520		-7.548	1178510		-7.548	1223580		-7.548	1427840		-7.548	1450740		-7.548	1357580		-7.548	1939290		-7.548	1627160
-7.5044	1348600		-7.5044	1177450		-7.5044	1225100		-7.5044	1428560		-7.5044	1449260		-7.5044	1357010		-7.5044	1937970		-7.5044	1624710
-7.4608	1346750		-7.4608	1178600		-7.4608	1225220		-7.4608	1429030		-7.4608	1448960		-7.4608	1357200		-7.4608	1935820		-7.4608	1624790
-7.4172	1348140		-7.4172	1178580		-7.4172	1225330		-7.4172	1428250		-7.4172	1450960		-7.4172	1358960		-7.4172	1937040		-7.4172	1623920
-7.3736	1346530		-7.3736	1178410		-7.3736	1225850		-7.3736	1426680		-7.3736	1451900		-7.3736	1359870		-7.3736	1941310		-7.3736	1624060
-7.33	1345570		-7.33	1180110		-7.33	1226670		-7.33	1427890		-7.33	1451160		-7.33	1360510		-7.33	1944370		-7.33	1624790
-7.2864	1346690		-7.2864	1177820		-7.2864	1225180		-7.2864	1428270		-7.2864	1452200		-7.2864	1359760		-7.2864	1942330		-7.2864	1624180
-7.2428	1349830		-7.2428	1177630		-7.2428	1225400		-7.2428	1427590		-7.2428	1452790		-7.2428	1359320		-7.2428	1939580		-7.2428	1624960
-7.1992	1348900		-7.1992	1178130		-7.1992	1225490		-7.1992	1427910		-7.1992	1451490		-7.1992	1358600		-7.1992	1938960		-7.1992	1626340
-7.1556	1350180		-7.1556	1177120		-7.1556	1227350		-7.1556	1428050		-7.1556	1450180		-7.1556	1358520		-7.1556	1941020		-7.1556	1626140
-7.112	1349800		-7.112	1177860		-7.112	1226400		-7.112	1427860		-7.112	1451160		-7.112	1359110		-7.112	1941020		-7.112	1624340
-7.0684	1348900		-7.0684	1178440		-7.0684	1227110		-7.0684	1427510		-7.0684	1451180		-7.0684	1359580		-7.0684	1940010		-7.0684	1623810
-7.0248	1348280		-7.0248	1178240		-7.0248	1227720		-7.0248	1428770		-7.0248	1450860		-7.0248	1360830		-7.0248	1941630		-7.0248	1626450
-6.9812	1349770		-6.9812	1178780		-6.9812	1226780		-6.9812	1429000		-6.9812	1451130		-6.9812	1360940		-6.9812	1942090		-6.9812	1627100
-6.9376	1351970		-6.9376	1180110		-6.9376	1226750		-6.9376	1427260		-6.9376	1451780		-6.9376	1360300		-6.9376	1939930		-6.9376	1626440
-6.894	1352340		-6.894	1181060		-6.894	1228230		-6.894	1427390		-6.894	1454530		-6.894	1359880		-6.894	1941850		-6.894	1627270
-6.8504	1351630		-6.8504	1181360		-6.8504	1228220		-6.8504	1428590		-6.8504	1455720		-6.8504	1361270		-6.8504	1945510		-6.8504	1626080
-6.8068	1351140		-6.8068	1181130		-6.8068	1227610		-6.8068	1429270		-6.8068	1455100		-6.8068	1360900		-6.8068	1944500		-6.8068	1628370
-6.7632	1352130		-6.7632	1179580		-6.7632	1226220		-6.7632	1430000		-6.7632	1453170		-6.7632	1361390		-6.7632	1945190		-6.7632	1627940
-6.7196	1352600		-6.7196	1179320		-6.7196	1226160		-6.7196	1429420		-6.7196	1454530		-6.7196	1362280		-6.7196	1942830		-6.7196	1626540
-6.676	1352520		-6.676	1180140		-6.676	1226360		-6.676	1429450		-6.676	1455290		-6.676	1360600		-6.676	1942920		-6.676	1625120
-6.6324	1353040		-6.6324	1179030		-6.6324	1226270		-6.6324	1430000		-6.6324	1454400		-6.6324	1360700		-6.6324	1941700		-6.6324	1626600
-6.5888	1355570		-6.5888	1180600		-6.5888	1226990		-6.5888	1429400		-6.5888	1455180		-6.5888	1361080		-6.5888	1942510		-6.5888	1628840
-6.5452	1355910		-6.5452	1182060		-6.5452	1227260		-6.5452	1429700		-6.5452	1455480		-6.5452	1362620		-6.5452	1944970		-6.5452	1627620
-6.5016	1354780		-6.5016	1182350		-6.5016	1228670		-6.5016	1430110		-6.5016	1458100		-6.5016	1362180		-6.5016	1946490		-6.5016	1627300
-6.458	1356100		-6.458	1182600		-6.458	1228130		-6.458	1429020		-6.458	1457680		-6.458	1360640		-6.458	1946890		-6.458	1628220
-6.4144	1356590		-6.4144	1181770		-6.4144	1226860		-6.4144	1427300		-6.4144	1456610		-6.4144	1359950		-6.4144	1945760		-6.4144	1628260
-6.3708	1356840		-6.3708	1181300		-6.3708	1227150		-6.3708	1429250		-6.3708	1457480		-6.3708	1360530		-6.3708	1946670		-6.3708	1627580
-6.3272	1357020		-6.3272	1183500		-6.3272	1228740		-6.3272	1429940		-6.3272	1458580		-6.3272	1363230		-6.3272	1945330		-6.3272	1628440
-6.2836	1358300		-6.2836	1182350		-6.2836	1228870		-6.2836	1429830		-6.2836	1457530		-6.2836	1362520		-6.2836	1945450		-6.2836	1628520
-6.24	1359140		-6.24	1181990		-6.24	1228980		-6.24	1429810		-6.24	1458770		-6.24	1362120		-6.24	1945490		-6.24	1629560
-6.1964	1360230		-6.1964	1182140		-6.1964	1229720		-6.1964	1428590		-6.1964	1459100		-6.1964	1364550		-6.1964	1943280		-6.1964	1629480
-6.1528	1360440		-6.1528	1181040		-6.1528	1230060		-6.1528	1428910		-6.1528	1457710		-6.1528	1363780		-6.1528	1943340		-6.1528	1628740
-6.1092	1362300		-6.1092	1182500		-6.1092	1229420		-6.1092	1430050		-6.1092	1458660		-6.1092	1362400		-6.1092	1944660		-6.1092	1629190
-6.0656	1363850		-6.0656	1183030		-6.0656	1228190		-6.0656	1430400		-6.0656	1459120		-6.0656	1362010		-6.0656	1944930		-6.0656	1627880
-6.022	1362290		-6.022	1183020		-6.022	1228220		-6.022	1430040		-6.022	1459990		-6.022	1361820		-6.022	1945660		-6.022	1626550
-5.9784	1361130		-5.9784	1185280		-5.9784	1229260		-5.9784	1429470		-5.9784	1461240		-5.9784	1362880		-5.9784	1944000		-5.9784	1627600
-5.9348	1361670		-5.9348	1183510		-5.9348	1228960		-5.9348	1428930		-5.9348	1462200		-5.9348	1363520		-5.9348	1945520		-5.9348	1630120
-5.8912	1361630		-5.8912	1183990		-5.8912	1228530		-5.8912	1428830		-5.8912	1461380		-5.8912	1364150		-5.8912	1944640		-5.8912	1629130
-5.8476	1361260		-5.8476	1184870		-5.8476	1228610		-5.8476	1429500		-5.8476	1462520		-5.8476	1362670		-5.8476	1942380		-5.8476	1627300
-5.804	1362820		-5.804	1184250		-5.804	1227440		-5.804	1428050		-5.804	1463040		-5.804	1362540		-5.804	1942710		-5.804	1627340
-5.7604	1362320		-5.7604	1184360		-5.7604	1227050		-5.7604	1430880		-5.7604	1461680		-5.7604	1362970		-5.7604	1942390		-5.7604	1627510
-5.7168	1360860		-5.7168	1184880		-5.7168	1228540		-5.7168	1429590		-5.7168	1460550		-5.7168	1362100		-5.7168	1943460		-5.7168	1628710
-5.6732	1362980		-5.6732	1183580		-5.6732	1228830		-5.6732	1427410		-5.6732	1462380		-5.6732	1362080		-5.6732	1945140		-5.6732	1628520
-5.6296	1362410		-5.6296	1184370		-5.6296	1230280		-5.6296	1429630		-5.6296	1461060		-5.6296	1361840		-5.6296	1944690		-5.6296	1628830
-5.586	1361930		-5.586	1185300		-5.586	1229420		-5.586	1431120		-5.586	1461000		-5.586	1362520		-5.586	1944400		-5.586	1627530
-5.5424	1364820		-5.5424	1184470		-5.5424	1228510		-5.5424	1429330		-5.5424	1462090		-5.5424	1361770		-5.5424	1944690		-5.5424	1627860
-5.4988	1363750		-5.4988	1184810		-5.4988	1227860		-5.4988	1430190		-5.4988	1462550		-5.4988	1361730		-5.4988	1947240		-5.4988	1628650
-5.4552	1362330		-5.4552	1183670		-5.4552	1230000		-5.4552	1429790		-5.4552	1462750		-5.4552	1360890		-5.4552	1947680		-5.4552	1628960
-5.4116	1365160		-5.4116	1184070		-5.4116	1230650		-5.4116	1428700		-5.4116	1462040		-5.4116	1362840		-5.4116	1945370		-5.4116	1629990
-5.368	1363900		-5.368	1184610		-5.368	1227350		-5.368	1429760		-5.368	1461680		-5.368	1365250		-5.368	1945480		-5.368	1629130
-5.3244	1363730		-5.3244	1184280		-5.3244	1226960		-5.3244	1430400		-5.3244	1461730		-5.3244	1363930		-5.3244	1943910		-5.3244	1628450
-5.2808	1365290		-5.2808	1184980		-5.2808	1227410		-5.2808	1430160		-5.2808	1463960		-5.2808	1362130		-5.2808	1943490		-5.2808	1627410
-5.2372	1364570		-5.2372	1184010		-5.2372	1227530		-5.2372	1429230		-5.2372	1461720		-5.2372	1361620		-5.2372	1944770		-5.2372	1626880
-5.1936	1364320		-5.1936	1184400		-5.1936	1227230		-5.1936	1429600		-5.1936	1462770		-5.1936	1362370		-5.1936	1944710		-5.1936	1627360
-5.15	1364160		-5.15	1184110		-5.15	1228320		-5.15	1428190		-5.15	1463640		-5.15	1364190		-5.15	1944140		-5.15	1629330
-5.1064	1364740		-5.1064	1184940		-5.1064	1228300		-5.1064	1428300		-5.1064	1462000		-5.1064	1363070		-5.1064	1944910		-5.1064	1629740
-5.0628	1363010		-5.0628	1183440		-5.0628	1228780		-5.0628	1430480		-5.0628	1462550		-5.0628	1363250		-5.0628	1944420		-5.0628	1629830
-5.0192	1363170		-5.0192	1184580		-5.0192	1228800		-5.0192	1430280		-5.0192	1463070		-5.0192	1363060		-5.0192	1945190		-5.0192	1628970
-4.9756	1363990		-4.9756	1182230		-4.9756	1230030		-4.9756	1430360		-4.9756	1462500		-4.9756	1362720		-4.9756	1944770		-4.9756	1627880
-4.932	1364490		-4.932	1182880		-4.932	1228030		-4.932	1428720		-4.932	1463630		-4.932	1363120		-4.932	1944410		-4.932	1626400
-4.8884	1364680		-4.8884	1183870		-4.8884	1227960		-4.8884	1428240		-4.8884	1463400		-4.8884	1363600		-4.8884	1943860		-4.8884	1627260
-4.8448	1362700		-4.8448	1184980		-4.8448	1227480		-4.8448	1429980		-4.8448	1460050		-4.8448	1360810		-4.8448	1943620		-4.8448	1628200
-4.8012	1363070		-4.8012	1184760		-4.8012	1228160		-4.8012	1430470		-4.8012	1458930		-4.8012	1360280		-4.8012	1942320		-4.8012	1627970
-4.7576	1361570		-4.7576	1184710		-4.7576	1227800		-4.7576	1430290		-4.7576	1459170		-4.7576	1360170		-4.7576	1941400		-4.7576	1627610
-4.714	1361420		-4.714	1182710		-4.714	1226840		-4.714	1428590		-4.714	1458920		-4.714	1361340		-4.714	1942120		-4.714	1627790
-4.6704	1359460		-4.6704	1183120		-4.6704	1228360		-4.6704	1427060		-4.6704	1460020		-4.6704	1361810		-4.6704	1942530		-4.6704	1628150
-4.6268	1358160		-4.6268	1182840		-4.6268	1227280		-4.6268	1427410		-4.6268	1459830		-4.6268	1361560		-4.6268	1942620		-4.6268	1627620
-4.5832	1358350		-4.5832	1183500		-4.5832	1226580		-4.5832	1427410		-4.5832	1459770		-4.5832	1360520		-4.5832	1939860		-4.5832	1627550
-4.5396	1357140		-4.5396	1180790		-4.5396	1225280		-4.5396	1428460		-4.5396	1457570		-4.5396	1360930		-4.5396	1940420		-4.5396	1626820
-4.496	1354490		-4.496	1179570		-4.496	1225170		-4.496	1427110		-4.496	1456550		-4.496	1359380		-4.496	1944000		-4.496	1626980
-4.4524	1352740		-4.4524	1179360		-4.4524	1224890		-4.4524	1426480		-4.4524	1456860		-4.4524	1358660		-4.4524	1941440		-4.4524	1624810
-4.4088	1352810		-4.4088	1178550		-4.4088	1224430		-4.4088	1426230		-4.4088	1454300		-4.4088	1356160		-4.4088	1935500		-4.4088	1625180
-4.3652	1352410		-4.3652	1177540		-4.3652	1224620		-4.3652	1426640		-4.3652	1452470		-4.3652	1355400		-4.3652	1933540		-4.3652	1625660
-4.3216	1351300		-4.3216	1177100		-4.3216	1223950		-4.3216	1425540		-4.3216	1451150		-4.3216	1354410		-4.3216	1936550		-4.3216	1625130
-4.278	1350270		-4.278	1177010		-4.278	1223790		-4.278	1425130		-4.278	1450520		-4.278	1355310		-4.278	1938320		-4.278	1623330
-4.2344	1348380		-4.2344	1178010		-4.2344	1224290		-4.2344	1424290		-4.2344	1448760		-4.2344	1355110		-4.2344	1937390		-4.2344	1622800
-4.1908	1347640		-4.1908	1175900		-4.1908	1222870		-4.1908	1424400		-4.1908	1450340		-4.1908	1354710		-4.1908	1936980		-4.1908	1623120
-4.1472	1348390		-4.1472	1174430		-4.1472	1221840		-4.1472	1424160		-4.1472	1447440		-4.1472	1354820		-4.1472	1936650		-4.1472	1621810
-4.1036	1347070		-4.1036	1176280		-4.1036	1221510		-4.1036	1426700		-4.1036	1445760		-4.1036	1356040		-4.1036	1937330		-4.1036	1622430
-4.06	1346240		-4.06	1175610		-4.06	1223220		-4.06	1426770		-4.06	1446780		-4.06	1354970		-4.06	1939000		-4.06	1623760
-4.0164	1346240		-4.0164	1174460		-4.0164	1224700		-4.0164	1426890		-4.0164	1446560		-4.0164	1354140		-4.0164	1934190		-4.0164	1622960
-3.9728	1344660		-3.9728	1174400		-3.9728	1223990		-3.9728	1426810		-3.9728	1446220		-3.9728	1353680		-3.9728	1933950		-3.9728	1623370
-3.9292	1344010		-3.9292	1174800		-3.9292	1223640		-3.9292	1424790		-3.9292	1445820		-3.9292	1353290		-3.9292	1937800		-3.9292	1624410
-3.8856	1345680		-3.8856	1175840		-3.8856	1221600		-3.8856	1425330		-3.8856	1445950		-3.8856	1354650		-3.8856	1937720		-3.8856	1623920
-3.842	1346070		-3.842	1175560		-3.842	1222500		-3.842	1425390		-3.842	1447740		-3.842	1354100		-3.842	1937720		-3.842	1624080
-3.7984	1348400		-3.7984	1173780		-3.7984	1223220		-3.7984	1425930		-3.7984	1447230		-3.7984	1353760		-3.7984	1937510		-3.7984	1623830
-3.7548	1348360		-3.7548	1176180		-3.7548	1224770		-3.7548	1426610		-3.7548	1446030		-3.7548	1354630		-3.7548	1937290		-3.7548	1625070
-3.7112	1347290		-3.7112	1176290		-3.7112	1223660		-3.7112	1425580		-3.7112	1449430		-3.7112	1355290		-3.7112	1939610		-3.7112	1624400
-3.6676	1350200		-3.6676	1174530		-3.6676	1224300		-3.6676	1425470		-3.6676	1451160		-3.6676	1355330		-3.6676	1939990		-3.6676	1622370
-3.624	1350870		-3.624	1176750		-3.624	1225110		-3.624	1427470		-3.624	1451650		-3.624	1355760		-3.624	1941120		-3.624	1622740
-3.5804	1350570		-3.5804	1177190		-3.5804	1224600		-3.5804	1427950		-3.5804	1450690		-3.5804	1357320		-3.5804	1940020		-3.5804	1623240
-3.5368	1349970		-3.5368	1176990		-3.5368	1224090		-3.5368	1427120		-3.5368	1449120		-3.5368	1357570		-3.5368	1939460		-3.5368	1623530
-3.4932	1352710		-3.4932	1177080		-3.4932	1224170		-3.4932	1427170		-3.4932	1449710		-3.4932	1357130		-3.4932	1939580		-3.4932	1624410
-3.4496	1354790		-3.4496	1177050		-3.4496	1224140		-3.4496	1426860		-3.4496	1451740		-3.4496	1356210		-3.4496	1939020		-3.4496	1623420
-3.406	1356000		-3.406	1178910		-3.406	1225740		-3.406	1426920		-3.406	1452810		-3.406	1357020		-3.406	1940930		-3.406	1623940
-3.3624	1354940		-3.3624	1178380		-3.3624	1224980		-3.3624	1426970		-3.3624	1454560		-3.3624	1357410		-3.3624	1940120		-3.3624	1625100
-3.3188	1355490		-3.3188	1178980		-3.3188	1225170		-3.3188	1425830		-3.3188	1454570		-3.3188	1357740		-3.3188	1938580		-3.3188	1626290
-3.2752	1356360		-3.2752	1179220		-3.2752	1225170		-3.2752	1427370		-3.2752	1454830		-3.2752	1357700		-3.2752	1939960		-3.2752	1626310
-3.2316	1356030		-3.2316	1179780		-3.2316	1224270		-3.2316	1426900		-3.2316	1455150		-3.2316	1357730		-3.2316	1940170		-3.2316	1626190
-3.188	1359170		-3.188	1179850		-3.188	1226190		-3.188	1425330		-3.188	1455060		-3.188	1358610		-3.188	1939780		-3.188	1626540
-3.1444	1358920		-3.1444	1180330		-3.1444	1225710		-3.1444	1427050		-3.1444	1454530		-3.1444	1358290		-3.1444	1942510		-3.1444	1624190
-3.1008	1358930		-3.1008	1180310		-3.1008	1224740		-3.1008	1428490		-3.1008	1457710		-3.1008	1359030		-3.1008	1942100		-3.1008	1623440
-3.0572	1359600		-3.0572	1179660		-3.0572	1226500		-3.0572	1426310		-3.0572	1457040		-3.0572	1357380		-3.0572	1938500		-3.0572	1624700
-3.0136	1360000		-3.0136	1180090		-3.0136	1226210		-3.0136	1428210		-3.0136	1456410		-3.0136	1359850		-3.0136	1939070		-3.0136	1625760
-2.97	1359360		-2.97	1180330		-2.97	1225540		-2.97	1428920		-2.97	1455410		-2.97	1360250		-2.97	1940310		-2.97	1626430
-2.9264	1360110		-2.9264	1180070		-2.9264	1225620		-2.9264	1427620		-2.9264	1455840		-2.9264	1360010		-2.9264	1941120		-2.9264	1627750
-2.8828	1361700		-2.8828	1179600		-2.8828	1224950		-2.8828	1426580		-2.8828	1456950		-2.8828	1360650		-2.8828	1941560		-2.8828	1626440
-2.8392	1362530		-2.8392	1181500		-2.8392	1228010		-2.8392	1426910		-2.8392	1459110		-2.8392	1360020		-2.8392	1940920		-2.8392	1626330
-2.7956	1362800		-2.7956	1181700		-2.7956	1227540		-2.7956	1428550		-2.7956	1461880		-2.7956	1359970		-2.7956	1940210		-2.7956	1625800
-2.752	1361870		-2.752	1181160		-2.752	1228330		-2.752	1427900		-2.752	1459940		-2.752	1359040		-2.752	1942280		-2.752	1624920
-2.7084	1361120		-2.7084	1180400		-2.7084	1227210		-2.7084	1427490		-2.7084	1458400		-2.7084	1359300		-2.7084	1942680		-2.7084	1625110
-2.6649	1360870		-2.6649	1181460		-2.6649	1225430		-2.6649	1428870		-2.6649	1458220		-2.6649	1358730		-2.6649	1939670		-2.6649	1624840
-2.6213	1362470		-2.6213	1182960		-2.6213	1225600		-2.6213	1427670		-2.6213	1458390		-2.6213	1358600		-2.6213	1940490		-2.6213	1625540
-2.5777	1363940		-2.5777	1181720		-2.5777	1225750		-2.5777	1427500		-2.5777	1459990		-2.5777	1358460		-2.5777	1941220		-2.5777	1625550
-2.534	1364860		-2.534	1181650		-2.534	1226080		-2.534	1426470		-2.534	1459220		-2.534	1358900		-2.534	1943170		-2.534	1626370
-2.4904	1363010		-2.4904	1181680		-2.4904	1225260		-2.4904	1428450		-2.4904	1458970		-2.4904	1359520		-2.4904	1942280		-2.4904	1626930
-2.4468	1362920		-2.4468	1183300		-2.4468	1225170		-2.4468	1427440		-2.4468	1458560		-2.4468	1358770		-2.4468	1941140		-2.4468	1626640
-2.4032	1363660		-2.4032	1183180		-2.4032	1225500		-2.4032	1426910		-2.4032	1458670		-2.4032	1358980		-2.4032	1942320		-2.4032	1624610
-2.3597	1365980		-2.3597	1181920		-2.3597	1225770		-2.3597	1426990		-2.3597	1460120		-2.3597	1359360		-2.3597	1940980		-2.3597	1624930
-2.3161	1365080		-2.3161	1182060		-2.3161	1224730		-2.3161	1426010		-2.3161	1459960		-2.3161	1359840		-2.3161	1939190		-2.3161	1623370
-2.2725	1363690		-2.2725	1181450		-2.2725	1225170		-2.2725	1427440		-2.2725	1459360		-2.2725	1358440		-2.2725	1940390		-2.2725	1625250
-2.2288	1361220		-2.2288	1181040		-2.2288	1224760		-2.2288	1428770		-2.2288	1459340		-2.2288	1359240		-2.2288	1938100		-2.2288	1624330
-2.1852	1360830		-2.1852	1182150		-2.1852	1225560		-2.1852	1430050		-2.1852	1459180		-2.1852	1359590		-2.1852	1939370		-2.1852	1623910
-2.1416	1363390		-2.1416	1184000		-2.1416	1223400		-2.1416	1428970		-2.1416	1459780		-2.1416	1360150		-2.1416	1940300		-2.1416	1624120
-2.0981	1361120		-2.0981	1183880		-2.0981	1223590		-2.0981	1427360		-2.0981	1460530		-2.0981	1359360		-2.0981	1939760		-2.0981	1624650
-2.0545	1362630		-2.0545	1183540		-2.0545	1224380		-2.0545	1427650		-2.0545	1460610		-2.0545	1358750		-2.0545	1940010		-2.0545	1623820
-2.0109	1361710		-2.0109	1182370		-2.0109	1225340		-2.0109	1424070		-2.0109	1459020		-2.0109	1358630		-2.0109	1940160		-2.0109	1623240
-1.9673	1362810		-1.9673	1182530		-1.9673	1225580		-1.9673	1427520		-1.9673	1457430		-1.9673	1356630		-1.9673	1939020		-1.9673	1624830
-1.9237	1365680		-1.9237	1180970		-1.9237	1225860		-1.9237	1427500		-1.9237	1460450		-1.9237	1358260		-1.9237	1939380		-1.9237	1624500
-1.8801	1363840		-1.8801	1182900		-1.8801	1225350		-1.8801	1426310		-1.8801	1459830		-1.8801	1359070		-1.8801	1938030		-1.8801	1624050
-1.8365	1363430		-1.8365	1182820		-1.8365	1224640		-1.8365	1425520		-1.8365	1458160		-1.8365	1359340		-1.8365	1938620		-1.8365	1623560
-1.7929	1362140		-1.7929	1181330		-1.7929	1225780		-1.7929	1425750		-1.7929	1457250		-1.7929	1358480		-1.7929	1939260		-1.7929	1623250
-1.7493	1362900		-1.7493	1181600		-1.7493	1226480		-1.7493	1427410		-1.7493	1458050		-1.7493	1358140		-1.7493	1937900		-1.7493	1623340
-1.7057	1362530		-1.7057	1182500		-1.7057	1225760		-1.7057	1428360		-1.7057	1457020		-1.7057	1357680		-1.7057	1938850		-1.7057	1623580
-1.6621	1362660		-1.6621	1181250		-1.6621	1224230		-1.6621	1427790		-1.6621	1456090		-1.6621	1357910		-1.6621	1939580		-1.6621	1622960
-1.6185	1362790		-1.6185	1180740		-1.6185	1224910		-1.6185	1427540		-1.6185	1455890		-1.6185	1357090		-1.6185	1938780		-1.6185	1621230
-1.5749	1361110		-1.5749	1182920		-1.5749	1224490		-1.5749	1424560		-1.5749	1456800		-1.5749	1356910		-1.5749	1937370		-1.5749	1620350
-1.5313	1359560		-1.5313	1183530		-1.5313	1223520		-1.5313	1425340		-1.5313	1457250		-1.5313	1356190		-1.5313	1937330		-1.5313	1623690
-1.4877	1359360		-1.4877	1182610		-1.4877	1224440		-1.4877	1425740		-1.4877	1458540		-1.4877	1355900		-1.4877	1936380		-1.4877	1622080
-1.4441	1360770		-1.4441	1182290		-1.4441	1223770		-1.4441	1424030		-1.4441	1457400		-1.4441	1358060		-1.4441	1936920		-1.4441	1621470
-1.4005	1360730		-1.4005	1181400		-1.4005	1223840		-1.4005	1424210		-1.4005	1455350		-1.4005	1357100		-1.4005	1936460		-1.4005	1621840
-1.3569	1360370		-1.3569	1181870		-1.3569	1222800		-1.3569	1425510		-1.3569	1453420		-1.3569	1354780		-1.3569	1936630		-1.3569	1619920
-1.3133	1359450		-1.3133	1180810		-1.3133	1222230		-1.3133	1424050		-1.3133	1453990		-1.3133	1353760		-1.3133	1933260		-1.3133	1618140
-1.2697	1358870		-1.2697	1179710		-1.2697	1220730		-1.2697	1424010		-1.2697	1455090		-1.2697	1353850		-1.2697	1930910		-1.2697	1618740
-1.2261	1356460		-1.2261	1179020		-1.2261	1221310		-1.2261	1423900		-1.2261	1454300		-1.2261	1352010		-1.2261	1932640		-1.2261	1619700
-1.1825	1354910		-1.1825	1178150		-1.1825	1221580		-1.1825	1421940		-1.1825	1451270		-1.1825	1351680		-1.1825	1931540		-1.1825	1618090
-1.1389	1355430		-1.1389	1178120		-1.1389	1220000		-1.1389	1420980		-1.1389	1450950		-1.1389	1351870		-1.1389	1930070		-1.1389	1618420
-1.0953	1352430		-1.0953	1177500		-1.0953	1219380		-1.0953	1420580		-1.0953	1450830		-1.0953	1351310		-1.0953	1929760		-1.0953	1616860
-1.0517	1351140		-1.0517	1175380		-1.0517	1218150		-1.0517	1420830		-1.0517	1447290		-1.0517	1349150		-1.0517	1929570		-1.0517	1616790
-1.0081	1350360		-1.0081	1172910		-1.0081	1216580		-1.0081	1420340		-1.0081	1446750		-1.0081	1348340		-1.0081	1926790		-1.0081	1615820
-0.9645	1348560		-0.9645	1172330		-0.9645	1217650		-0.9645	1417880		-0.9645	1446120		-0.9645	1345970		-0.9645	1924500		-0.9645	1613520
-0.9209	1344370		-0.9209	1170240		-0.9209	1215970		-0.9209	1417030		-0.9209	1443710		-0.9209	1343480		-0.9209	1924230		-0.9209	1611650
-0.8773	1342050		-0.8773	1169160		-0.8773	1214180		-0.8773	1415970		-0.8773	1440150		-0.8773	1341340		-0.8773	1922800		-0.8773	1611390
-0.8337	1340300		-0.8337	1167630		-0.8337	1212260		-0.8337	1414380		-0.8337	1437730		-0.8337	1339610		-0.8337	1920210		-0.8337	1609610
-0.7901	1338390		-0.7901	1165350		-0.7901	1209780		-0.7901	1413110		-0.7901	1435580		-0.7901	1338900		-0.7901	1916460		-0.7901	1605080
-0.7465	1336560		-0.7465	1161640		-0.7465	1207100		-0.7465	1409930		-0.7465	1432910		-0.7465	1336980		-0.7465	1912980		-0.7465	1601960
-0.7029	1334800		-0.7029	1161210		-0.7029	1203930		-0.7029	1406630		-0.7029	1428570		-0.7029	1335900		-0.7029	1907570		-0.7029	1599740
-0.6593	1332830		-0.6593	1160510		-0.6593	1200610		-0.6593	1403060		-0.6593	1427480		-0.6593	1333150		-0.6593	1901240		-0.6593	1596250
-0.6157	1331830		-0.6157	1156850		-0.6157	1198680		-0.6157	1401720		-0.6157	1424890		-0.6157	1328720		-0.6157	1897260		-0.6157	1591140
-0.5721	1327940		-0.5721	1155210		-0.5721	1193780		-0.5721	1394270		-0.5721	1421460		-0.5721	1325040		-0.5721	1891020		-0.5721	1586620
-0.5285	1323230		-0.5285	1151280		-0.5285	1188600		-0.5285	1386360		-0.5285	1415360		-0.5285	1319790		-0.5285	1880060		-0.5285	1580240
-0.4849	1320610		-0.4849	1144840		-0.4849	1182040		-0.4849	1377580		-0.4849	1409750		-0.4849	1310030		-0.4849	1866500		-0.4849	1568240
-0.4413	1313070		-0.4413	1137570		-0.4413	1171640		-0.4413	1366680		-0.4413	1403770		-0.4413	1301600		-0.4413	1852110		-0.4413	1554920
-0.3977	1303460		-0.3977	1128950		-0.3977	1163250		-0.3977	1355380		-0.3977	1393110		-0.3977	1292710		-0.3977	1833260		-0.3977	1540910
-0.3541	1295460		-0.3541	1119950		-0.3541	1152310		-0.3541	1344900		-0.3541	1383020		-0.3541	1281550		-0.3541	1815220		-0.3541	1526740
-0.3105	1288340		-0.3105	1113020		-0.3105	1141650		-0.3105	1334820		-0.3105	1375500		-0.3105	1272550		-0.3105	1798760		-0.3105	1512450
-0.2669	1283440		-0.2669	1109170		-0.2669	1132730		-0.2669	1322890		-0.2669	1370800		-0.2669	1264430		-0.2669	1784580		-0.2669	1499260
-0.2233	1279900		-0.2233	1106350		-0.2233	1128140		-0.2233	1316490		-0.2233	1365220		-0.2233	1260830		-0.2233	1776500		-0.2233	1488970
-0.1797	1279880		-0.1797	1107700		-0.1797	1124600		-0.1797	1311670		-0.1797	1363680		-0.1797	1261000		-0.1797	1768790		-0.1797	1481910
-0.1361	1282060		-0.1361	1108100		-0.1361	1121460		-0.1361	1306280		-0.1361	1367750		-0.1361	1260050		-0.1361	1763570		-0.1361	1479560
-0.0925	1287100		-0.0925	1110660		-0.0925	1121570		-0.0925	1303860		-0.0925	1373960		-0.0925	1263220		-0.0925	1763680		-0.0925	1477250
-0.0489	1292140		-0.0489	1114110		-0.0489	1122340		-0.0489	1302920		-0.0489	1377360		-0.0489	1268260		-0.0489	1764760		-0.0489	1475880
-0.0053	1301110		-0.0053	1120090		-0.0053	1124640		-0.0053	1304610		-0.0053	1384200		-0.0053	1271240		-0.0053	1764870		-0.0053	1475230
0.0383	1306360		0.0383	1126000		0.0383	1129180		0.0383	1305340		0.0383	1391030		0.0383	1274490		0.0383	1764500		0.0383	1474830
0.0819	1312270		0.0819	1131770		0.0819	1130380		0.0819	1305750		0.0819	1395730		0.0819	1279510		0.0819	1769090		0.0819	1477580
0.1255	1316840		0.1255	1134860		0.1255	1133620		0.1255	1310570		0.1255	1399670		0.1255	1282580		0.1255	1772850		0.1255	1480740
0.1691	1320650		0.1691	1138440		0.1691	1139120		0.1691	1316340		0.1691	1405670		0.1691	1286670		0.1691	1780060		0.1691	1483830
0.2127	1323620		0.2127	1141890		0.2127	1146750		0.2127	1323640		0.2127	1410670		0.2127	1291760		0.2127	1789280		0.2127	1491520
0.2563	1328600		0.2563	1145180		0.2563	1152330		0.2563	1332520		0.2563	1415250		0.2563	1296600		0.2563	1799330		0.2563	1501930
0.2999	1331680		0.2999	1149570		0.2999	1156520		0.2999	1341800		0.2999	1417720		0.2999	1301130		0.2999	1812540		0.2999	1513900
0.3435	1335460		0.3435	1152990		0.3435	1164350		0.3435	1352740		0.3435	1420680		0.3435	1309380		0.3435	1825300		0.3435	1525040
0.3871	1338890		0.3871	1158310		0.3871	1170830		0.3871	1364180		0.3871	1425240		0.3871	1312420		0.3871	1836810		0.3871	1537620
0.4307	1342800		0.4307	1160790		0.4307	1176500		0.4307	1369980		0.4307	1430480		0.4307	1314720		0.4307	1846050		0.4307	1546650
0.4743	1343720		0.4743	1160880		0.4743	1178620		0.4743	1374440		0.4743	1432400		0.4743	1318070		0.4743	1851610		0.4743	1550850
0.5179	1345300		0.5179	1161090		0.5179	1180160		0.5179	1374050		0.5179	1432320		0.5179	1319200		0.5179	1854030		0.5179	1552160
0.5615	1345800		0.5615	1161770		0.5615	1179380		0.5615	1369460		0.5615	1434280		0.5615	1319420		0.5615	1853980		0.5615	1548760
0.6051	1344720		0.6051	1162490		0.6051	1175240		0.6051	1365040		0.6051	1434330		0.6051	1319260		0.6051	1848770		0.6051	1542340
0.6487	1344940		0.6487	1161880		0.6487	1171760		0.6487	1357700		0.6487	1432590		0.6487	1317640		0.6487	1839660		0.6487	1533640
0.6923	1344000		0.6923	1158260		0.6923	1166830		0.6923	1346780		0.6923	1429370		0.6923	1315540		0.6923	1826990		0.6923	1523330
0.7359	1343580		0.7359	1157880		0.7359	1161350		0.7359	1337570		0.7359	1429080		0.7359	1312970		0.7359	1816700		0.7359	1512940
0.7795	1342890		0.7795	1157660		0.7795	1157420		0.7795	1332010		0.7795	1428110		0.7795	1312320		0.7795	1812480		0.7795	1508180
0.8231	1341420		0.8231	1156800		0.8231	1153050		0.8231	1329530		0.8231	1427380		0.8231	1311800		0.8231	1809370		0.8231	1503750
0.8667	1341690		0.8667	1157230		0.8667	1151070		0.8667	1330270		0.8667	1427650		0.8667	1309930		0.8667	1808380		0.8667	1503300
0.9103	1343350		0.9103	1156250		0.9103	1153970		0.9103	1332130		0.9103	1430380		0.9103	1310290		0.9103	1811130		0.9103	1507230
0.9539	1342280		0.9539	1156190		0.9539	1159540		0.9539	1337550		0.9539	1429670		0.9539	1309610		0.9539	1815540		0.9539	1513490
0.9975	1342630		0.9975	1158750		0.9975	1163460		0.9975	1344160		0.9975	1430590		0.9975	1313340		0.9975	1824890		0.9975	1521440
1.0411	1342890		1.0411	1162330		1.0411	1166870		1.0411	1349980		1.0411	1430020		1.0411	1316920		1.0411	1834460		1.0411	1531100
1.0847	1343380		1.0847	1162710		1.0847	1171630		1.0847	1357810		1.0847	1432730		1.0847	1319870		1.0847	1842860		1.0847	1542310
1.1283	1345970		1.1283	1162150		1.1283	1176860		1.1283	1368310		1.1283	1435070		1.1283	1322580		1.1283	1853490		1.1283	1552940
1.1719	1345790		1.1719	1163930		1.1719	1184070		1.1719	1376520		1.1719	1436720		1.1719	1324540		1.1719	1863750		1.1719	1564170
1.2155	1345380		1.2155	1165620		1.2155	1189950		1.2155	1385170		1.2155	1438950		1.2155	1327970		1.2155	1873640		1.2155	1572450
1.2591	1346300		1.2591	1167390		1.2591	1192060		1.2591	1391860		1.2591	1438050		1.2591	1331300		1.2591	1883840		1.2591	1579000
1.3027	1347030		1.3027	1169120		1.3027	1196780		1.3027	1396130		1.3027	1440360		1.3027	1334520		1.3027	1892350		1.3027	1584580
1.3463	1347530		1.3463	1167470		1.3463	1202120		1.3463	1399390		1.3463	1440700		1.3463	1336410		1.3463	1896950		1.3463	1592110
1.3899	1349780		1.3899	1168140		1.3899	1203260		1.3899	1402850		1.3899	1439520		1.3899	1338940		1.3899	1902870		1.3899	1594700
1.4335	1347030		1.4335	1168800		1.4335	1204360		1.4335	1406710		1.4335	1440590		1.4335	1340760		1.4335	1906490		1.4335	1597540
1.4771	1346360		1.4771	1167430		1.4771	1209000		1.4771	1410500		1.4771	1441200		1.4771	1341230		1.4771	1912430		1.4771	1601310
1.5207	1344560		1.5207	1167840		1.5207	1209920		1.5207	1411170		1.5207	1440770		1.5207	1341620		1.5207	1913790		1.5207	1604400
1.5643	1343040		1.5643	1168440		1.5643	1209500		1.5643	1411740		1.5643	1439690		1.5643	1340550		1.5643	1915740		1.5643	1607820
1.6079	1342990		1.6079	1168110		1.6079	1208990		1.6079	1414380		1.6079	1439820		1.6079	1341430		1.6079	1916970		1.6079	1611390
1.6515	1341100		1.6515	1169260		1.6515	1209470		1.6515	1414290		1.6515	1439570		1.6515	1340790		1.6515	1918190		1.6515	1608920
1.6951	1340910		1.6951	1169850		1.6951	1211500		1.6951	1413640		1.6951	1437610		1.6951	1340670		1.6951	1919300		1.6951	1607260
1.7387	1341170		1.7387	1168400		1.7387	1211600		1.7387	1415190		1.7387	1437810		1.7387	1341530		1.7387	1920390		1.7387	1609630
1.7823	1342550		1.7823	1167440		1.7823	1213520		1.7823	1414980		1.7823	1438800		1.7823	1343660		1.7823	1920620		1.7823	1612090
1.8259	1343210		1.8259	1168190		1.8259	1212620		1.8259	1414900		1.8259	1438400		1.8259	1344930		1.8259	1922220		1.8259	1611590
1.8695	1343620		1.8695	1169430		1.8695	1212240		1.8695	1415470		1.8695	1439890		1.8695	1345350		1.8695	1922190		1.8695	1613010
1.9131	1345200		1.9131	1170650		1.9131	1214460		1.9131	1416060		1.9131	1440330		1.9131	1345180		1.9131	1923010		1.9131	1612660
1.9567	1345580		1.9567	1171610		1.9567	1215180		1.9567	1415840		1.9567	1441590		1.9567	1343550		1.9567	1925080		1.9567	1613390
2.0003	1346200		2.0003	1170560		2.0003	1216080		2.0003	1416880		2.0003	1443680		2.0003	1345760		2.0003	1926730		2.0003	1611700
2.0439	1347740		2.0439	1172850		2.0439	1215910		2.0439	1417060		2.0439	1445220		2.0439	1347260		2.0439	1925260		2.0439	1612360
2.0875	1349350		2.0875	1173590		2.0875	1216780		2.0875	1416670		2.0875	1445010		2.0875	1346000		2.0875	1924330		2.0875	1611800
2.1311	1350760		2.1311	1175530		2.1311	1216240		2.1311	1416390		2.1311	1447080		2.1311	1347400		2.1311	1922200		2.1311	1613110
2.1747	1351640		2.1747	1172700		2.1747	1216660		2.1747	1416910		2.1747	1448450		2.1747	1348230		2.1747	1921350		2.1747	1612720
2.2183	1351530		2.2183	1171340		2.2183	1214350		2.2183	1415810		2.2183	1446390		2.2183	1344940		2.2183	1920840		2.2183	1611630
2.2619	1351080		2.2619	1170420		2.2619	1213650		2.2619	1414310		2.2619	1445560		2.2619	1343120		2.2619	1918650		2.2619	1609340
2.3055	1349280		2.3055	1170560		2.3055	1211120		2.3055	1414420		2.3055	1444510		2.3055	1340480		2.3055	1917320		2.3055	1606950
2.3491	1345590		2.3491	1169780		2.3491	1209600		2.3491	1410740		2.3491	1442960		2.3491	1340060		2.3491	1915300		2.3491	1603360
2.3927	1345340		2.3927	1167670		2.3927	1206630		2.3927	1407770		2.3927	1442130		2.3927	1340000		2.3927	1911550		2.3927	1602910
2.4363	1343720		2.4363	1163620		2.4363	1207030		2.4363	1405650		2.4363	1437360		2.4363	1336130		2.4363	1905900		2.4363	1598760
2.4799	1341190		2.4799	1160890		2.4799	1202530		2.4799	1400380		2.4799	1436210		2.4799	1333040		2.4799	1898140		2.4799	1593850
2.5235	1336360		2.5235	1157470		2.5235	1198150		2.5235	1395250		2.5235	1431630		2.5235	1327830		2.5235	1892740		2.5235	1588990
2.5671	1332970		2.5671	1153030		2.5671	1194380		2.5671	1391920		2.5671	1425820		2.5671	1324290		2.5671	1887650		2.5671	1580740
2.6107	1329240		2.6107	1148700		2.6107	1190800		2.6107	1387830		2.6107	1421150		2.6107	1319250		2.6107	1880520		2.6107	1574800
2.6543	1325120		2.6543	1145410		2.6543	1185540		2.6543	1381030		2.6543	1416320		2.6543	1312810		2.6543	1873320		2.6543	1568370
2.6979	1320140		2.6979	1140470		2.6979	1181360		2.6979	1375740		2.6979	1410390		2.6979	1308380		2.6979	1865390		2.6979	1563330
2.7415	1313000		2.7415	1136040		2.7415	1176430		2.7415	1371950		2.7415	1402130		2.7415	1304020		2.7415	1856440		2.7415	1557140
2.7851	1308830		2.7851	1133530		2.7851	1171200		2.7851	1367980		2.7851	1397190		2.7851	1297870		2.7851	1849240		2.7851	1550320
2.8287	1302620		2.8287	1130240		2.8287	1168630		2.8287	1363910		2.8287	1394580		2.8287	1293820		2.8287	1841860		2.8287	1545040
2.8723	1299920		2.8723	1125700		2.8723	1165920		2.8723	1362880		2.8723	1391460		2.8723	1292660		2.8723	1837310		2.8723	1545380
2.9159	1298420		2.9159	1123300		2.9159	1164470		2.9159	1360490		2.9159	1389080		2.9159	1289300		2.9159	1833280		2.9159	1544340
2.9595	1298470		2.9595	1125140		2.9595	1164620		2.9595	1362980		2.9595	1389190		2.9595	1287300		2.9595	1833660		2.9595	1545750
3.0031	1301170		3.0031	1125900		3.0031	1165120		3.0031	1363840		3.0031	1391040		3.0031	1290670		3.0031	1838630		3.0031	1548170
3.0467	1304420		3.0467	1129000		3.0467	1168750		3.0467	1369140		3.0467	1393910		3.0467	1294110		3.0467	1846860		3.0467	1554740
3.0903	1310120		3.0903	1132850		3.0903	1175560		3.0903	1376840		3.0903	1399580		3.0903	1301460		3.0903	1857250		3.0903	1565380
3.1339	1317130		3.1339	1139470		3.1339	1182230		3.1339	1386780		3.1339	1407320		3.1339	1310200		3.1339	1868750		3.1339	1577200
3.1775	1325280		3.1775	1149200		3.1775	1189330		3.1775	1394510		3.1775	1417060		3.1775	1318990		3.1775	1880430		3.1775	1586010
3.2211	1334020		3.2211	1156950		3.2211	1196090		3.2211	1403230		3.2211	1427440		3.2211	1326260		3.2211	1893030		3.2211	1594300
3.2647	1342740		3.2647	1161180		3.2647	1204620		3.2647	1410250		3.2647	1433760		3.2647	1333350		3.2647	1904540		3.2647	1604370
3.3083	1346500		3.3083	1167090		3.3083	1211180		3.3083	1412960		3.3083	1439560		3.3083	1339950		3.3083	1910950		3.3083	1607970
3.3518	1349580		3.3518	1171170		3.3518	1213540		3.3518	1414960		3.3518	1444980		3.3518	1345240		3.3518	1918770		3.3518	1612680
3.3954	1351980		3.3954	1172420		3.3954	1216240		3.3954	1417820		3.3954	1448330		3.3954	1347180		3.3954	1927300		3.3954	1616710
3.439	1350530		3.439	1172640		3.439	1217590		3.439	1422240		3.439	1449200		3.439	1348990		3.439	1928910		3.439	1616360
3.4827	1353320		3.4827	1174720		3.4827	1219100		3.4827	1425020		3.4827	1452020		3.4827	1348290		3.4827	1931470		3.4827	1618090
3.5263	1355020		3.5263	1175570		3.5263	1220530		3.5263	1424650		3.5263	1452310		3.5263	1351790		3.5263	1932540		3.5263	1619260
3.5699	1357300		3.5699	1175810		3.5699	1221610		3.5699	1423830		3.5699	1451550		3.5699	1354670		3.5699	1935350		3.5699	1620340
3.6135	1357150		3.6135	1178640		3.6135	1222450		3.6135	1422980		3.6135	1452720		3.6135	1354170		3.6135	1936420		3.6135	1622020
3.657	1358950		3.657	1178200		3.657	1222090		3.657	1422840		3.657	1453890		3.657	1354900		3.657	1935440		3.657	1622310
3.7006	1358730		3.7006	1179080		3.7006	1221780		3.7006	1424570		3.7006	1452530		3.7006	1354920		3.7006	1937740		3.7006	1621250
3.7442	1358890		3.7442	1178520		3.7442	1222870		3.7442	1425460		3.7442	1453740		3.7442	1354720		3.7442	1938260		3.7442	1623260
3.7879	1358800		3.7879	1178640		3.7879	1222650		3.7879	1426030		3.7879	1454270		3.7879	1356300		3.7879	1937240		3.7879	1624290
3.8315	1359410		3.8315	1180460		3.8315	1223230		3.8315	1427530		3.8315	1453180		3.8315	1356060		3.8315	1936700		3.8315	1623680
3.8751	1358600		3.8751	1179810		3.8751	1223160		3.8751	1425450		3.8751	1454570		3.8751	1354570		3.8751	1937130		3.8751	1622940
3.9186	1358040		3.9186	1179200		3.9186	1222720		3.9186	1426080		3.9186	1454700		3.9186	1354060		3.9186	1938170		3.9186	1623070
3.9622	1359070		3.9622	1179160		3.9622	1226010		3.9622	1427470		3.9622	1453800		3.9622	1355240		3.9622	1939180		3.9622	1624390
4.0058	1358980		4.0058	1177770		4.0058	1226680		4.0058	1426340		4.0058	1454580		4.0058	1356290		4.0058	1937800		4.0058	1623930
4.0494	1357620		4.0494	1178780		4.0494	1225950		4.0494	1425640		4.0494	1454400		4.0494	1356590		4.0494	1940740		4.0494	1623030
4.093	1356450		4.093	1177770		4.093	1224200		4.093	1425510		4.093	1451660		4.093	1354880		4.093	1942200		4.093	1623040
4.1366	1356530		4.1366	1178730		4.1366	1221320		4.1366	1425950		4.1366	1451210		4.1366	1354620		4.1366	1940070		4.1366	1624730
4.1802	1354740		4.1802	1177800		4.1802	1223920		4.1802	1424080		4.1802	1451880		4.1802	1355660		4.1802	1939850		4.1802	1623850
4.2238	1354900		4.2238	1177900		4.2238	1224410		4.2238	1425540		4.2238	1451450		4.2238	1355510		4.2238	1939540		4.2238	1624180
4.2674	1354350		4.2674	1176120		4.2674	1224200		4.2674	1424910		4.2674	1452010		4.2674	1355510		4.2674	1937930		4.2674	1624600
4.311	1353150		4.311	1179440		4.311	1224810		4.311	1426190		4.311	1449630		4.311	1356480		4.311	1936500		4.311	1624430
4.3546	1352990		4.3546	1178000		4.3546	1225860		4.3546	1425970		4.3546	1451420		4.3546	1354960		4.3546	1936250		4.3546	1625800
4.3982	1352220		4.3982	1177290		4.3982	1223380		4.3982	1427240		4.3982	1448740		4.3982	1354260		4.3982	1940520		4.3982	1626530
4.4418	1353180		4.4418	1177330		4.4418	1223000		4.4418	1426620		4.4418	1449720		4.4418	1354980		4.4418	1940210		4.4418	1626770
4.4854	1352220		4.4854	1176740		4.4854	1221800		4.4854	1426770		4.4854	1449920		4.4854	1354920		4.4854	1939620		4.4854	1626840
4.529	1350930		4.529	1177700		4.529	1222810		4.529	1427460		4.529	1450210		4.529	1356820		4.529	1940230		4.529	1625530
4.5726	1349350		4.5726	1175900		4.5726	1224270		4.5726	1427890		4.5726	1450280		4.5726	1356130		4.5726	1940220		4.5726	1624810
4.6162	1348060		4.6162	1175430		4.6162	1225060		4.6162	1427820		4.6162	1449190		4.6162	1356120		4.6162	1941520		4.6162	1624970
4.6598	1348450		4.6598	1174880		4.6598	1223870		4.6598	1427430		4.6598	1447980		4.6598	1356390		4.6598	1941810		4.6598	1623320
4.7034	1349020		4.7034	1177000		4.7034	1222610		4.7034	1426800		4.7034	1447630		4.7034	1356380		4.7034	1940510		4.7034	1622510
4.747	1347840		4.747	1174160		4.747	1224360		4.747	1427300		4.747	1448430		4.747	1352900		4.747	1939020		4.747	1623120
4.7906	1347140		4.7906	1173920		4.7906	1223840		4.7906	1425410		4.7906	1447950		4.7906	1355040		4.7906	1937480		4.7906	1624810
4.8342	1347570		4.8342	1175160		4.8342	1224610		4.8342	1425500		4.8342	1448260		4.8342	1354860		4.8342	1936800		4.8342	1623000
4.8778	1346670		4.8778	1175080		4.8778	1222750		4.8778	1426210		4.8778	1446400		4.8778	1356540		4.8778	1936380		4.8778	1623810
4.9214	1345540		4.9214	1175590		4.9214	1221120		4.9214	1425650		4.9214	1446480		4.9214	1355280		4.9214	1936360		4.9214	1622500
4.965	1344640		4.965	1174200		4.965	1220930		4.965	1425970		4.965	1447140		4.965	1355450		4.965	1937490		4.965	1622730
5.0086	1344920		5.0086	1174020		5.0086	1221950		5.0086	1423820		5.0086	1446150		5.0086	1355630		5.0086	1935240		5.0086	1622400
5.0522	1344090		5.0522	1173240		5.0522	1221770		5.0522	1423880		5.0522	1446040		5.0522	1353930		5.0522	1934420		5.0522	1621870
5.0958	1342860		5.0958	1172920		5.0958	1220680		5.0958	1425900		5.0958	1447420		5.0958	1353890		5.0958	1934720		5.0958	1622310
5.1394	1344890		5.1394	1172540		5.1394	1222060		5.1394	1424920		5.1394	1447000		5.1394	1352320		5.1394	1934110		5.1394	1622300
5.183	1345640		5.183	1172250		5.183	1223400		5.183	1424460		5.183	1446530		5.183	1353240		5.183	1934970		5.183	1623220
5.2266	1347660		5.2266	1173890		5.2266	1223540		5.2266	1424400		5.2266	1447440		5.2266	1353670		5.2266	1937000		5.2266	1623700
5.2702	1347720		5.2702	1174720		5.2702	1222630		5.2702	1425930		5.2702	1447910		5.2702	1354130		5.2702	1935330		5.2702	1621440
5.3138	1349400		5.3138	1176240		5.3138	1222540		5.3138	1422610		5.3138	1448890		5.3138	1353780		5.3138	1937530		5.3138	1620320
5.3574	1349990		5.3574	1177180		5.3574	1222030		5.3574	1425350		5.3574	1448910		5.3574	1353820		5.3574	1937710		5.3574	1622330
5.401	1350880		5.401	1177680		5.401	1223230		5.401	1426220		5.401	1448730		5.401	1356850		5.401	1935600		5.401	1624230
5.4446	1350440		5.4446	1178250		5.4446	1223550		5.4446	1425780		5.4446	1450200		5.4446	1355700		5.4446	1936660		5.4446	1622910
5.4882	1352100		5.4882	1178360		5.4882	1221950		5.4882	1424910		5.4882	1452920		5.4882	1357640		5.4882	1937200		5.4882	1623930
5.5318	1351050		5.5318	1177630		5.5318	1223620		5.5318	1426280		5.5318	1453190		5.5318	1355920		5.5318	1936690		5.5318	1624820
5.5754	1354290		5.5754	1176670		5.5754	1222300		5.5754	1425630		5.5754	1452340		5.5754	1356140		5.5754	1937330		5.5754	1625720
5.619	1356410		5.619	1179020		5.619	1224160		5.619	1428380		5.619	1453250		5.619	1358270		5.619	1940020		5.619	1624900
5.6626	1356940		5.6626	1180160		5.6626	1225530		5.6626	1429200		5.6626	1454810		5.6626	1359950		5.6626	1939900		5.6626	1625830
5.7062	1357020		5.7062	1180430		5.7062	1226970		5.7062	1431050		5.7062	1456050		5.7062	1360660		5.7062	1941890		5.7062	1625970
5.7498	1359630		5.7498	1182620		5.7498	1225850		5.7498	1429300		5.7498	1457400		5.7498	1359160		5.7498	1943300		5.7498	1626070
5.7934	1359640		5.7934	1181910		5.7934	1224310		5.7934	1428980		5.7934	1456920		5.7934	1359700		5.7934	1943890		5.7934	1627680
5.837	1363090		5.837	1184480		5.837	1226010		5.837	1429280		5.837	1458730		5.837	1360930		5.837	1943280		5.837	1625620
5.8806	1363240		5.8806	1182830		5.8806	1227570		5.8806	1429430		5.8806	1459580		5.8806	1361120		5.8806	1941510		5.8806	1623530
5.9242	1361650		5.9242	1182170		5.9242	1226050		5.9242	1428690		5.9242	1459620		5.9242	1361680		5.9242	1942760		5.9242	1622970
5.9678	1360190		5.9678	1184930		5.9678	1227000		5.9678	1428750		5.9678	1461770		5.9678	1361180		5.9678	1944340		5.9678	1625550
6.0114	1362210		6.0114	1184530		6.0114	1227200		6.0114	1430740		6.0114	1460990		6.0114	1362920		6.0114	1943560		6.0114	1629080
6.055	1362460		6.055	1183960		6.055	1227800		6.055	1431680		6.055	1460680		6.055	1362690		6.055	1942740		6.055	1627170
6.0986	1362540		6.0986	1183960		6.0986	1228400		6.0986	1430440		6.0986	1463040		6.0986	1363880		6.0986	1944040		6.0986	1627590
6.1422	1360250		6.1422	1184340		6.1422	1228840		6.1422	1431520		6.1422	1463000		6.1422	1364030		6.1422	1944500		6.1422	1629010
6.1858	1364540		6.1858	1183450		6.1858	1227980		6.1858	1431890		6.1858	1461690		6.1858	1362380		6.1858	1944990		6.1858	1628600
6.2294	1366130		6.2294	1183950		6.2294	1229060		6.2294	1430990		6.2294	1462150		6.2294	1365150		6.2294	1943950		6.2294	1629190
6.273	1363750		6.273	1183310		6.273	1229000		6.273	1429490		6.273	1461270		6.273	1363160		6.273	1943670		6.273	1628280
6.3166	1361640		6.3166	1184220		6.3166	1226700		6.3166	1429440		6.3166	1464160		6.3166	1361300		6.3166	1942390		6.3166	1627190
6.3602	1361740		6.3602	1185540		6.3602	1228240		6.3602	1429320		6.3602	1462240		6.3602	1362020		6.3602	1941740		6.3602	1626300
6.4038	1362270		6.4038	1183360		6.4038	1228380		6.4038	1429610		6.4038	1460460		6.4038	1363290		6.4038	1942970		6.4038	1626290
6.4474	1364860		6.4474	1184400		6.4474	1229200		6.4474	1429710		6.4474	1461360		6.4474	1364440		6.4474	1943680		6.4474	1627810
6.491	1363320		6.491	1184660		6.491	1227320		6.491	1428400		6.491	1462140		6.491	1364110		6.491	1944280		6.491	1627380
6.5346	1362890		6.5346	1185580		6.5346	1229030		6.5346	1428420		6.5346	1461900		6.5346	1362890		6.5346	1945830		6.5346	1628180
6.5782	1363330		6.5782	1183150		6.5782	1228510		6.5782	1428110		6.5782	1462110		6.5782	1362630		6.5782	1944430		6.5782	1628170
6.6218	1361300		6.6218	1183880		6.6218	1228730		6.6218	1429960		6.6218	1460240		6.6218	1363390		6.6218	1944520		6.6218	1627160
6.6654	1361650		6.6654	1183920		6.6654	1228700		6.6654	1429560		6.6654	1459400		6.6654	1364210		6.6654	1943800		6.6654	1627660
6.709	1362270		6.709	1183540		6.709	1227830		6.709	1429320		6.709	1461320		6.709	1362840		6.709	1943900		6.709	1630800
6.7526	1361260		6.7526	1183560		6.7526	1228600		6.7526	1429100		6.7526	1459780		6.7526	1361210		6.7526	1945990		6.7526	1628720
6.7962	1361370		6.7962	1183630		6.7962	1229230		6.7962	1429790		6.7962	1459090		6.7962	1362050		6.7962	1945730		6.7962	1626550
6.8398	1360460		6.8398	1183600		6.8398	1228270		6.8398	1431460		6.8398	1459720		6.8398	1363730		6.8398	1946070		6.8398	1626930
6.8834	1361960		6.8834	1182820		6.8834	1227940		6.8834	1430120		6.8834	1460020		6.8834	1363330		6.8834	1946550		6.8834	1629020
6.927	1362330		6.927	1182580		6.927	1228850		6.927	1429200		6.927	1458760		6.927	1362680		6.927	1945940		6.927	1627900
6.9706	1361040		6.9706	1181640		6.9706	1229080		6.9706	1429760		6.9706	1458830		6.9706	1362710		6.9706	1945090		6.9706	1626910
7.0142	1361570		7.0142	1181980		7.0142	1228600		7.0142	1429860		7.0142	1458570		7.0142	1362060		7.0142	1945130		7.0142	1627070
7.0578	1361120		7.0578	1183120		7.0578	1230310		7.0578	1431630		7.0578	1458930		7.0578	1359900		7.0578	1945650		7.0578	1628040
7.1014	1359180		7.1014	1181240		7.1014	1230530		7.1014	1428210		7.1014	1457800		7.1014	1361720		7.1014	1946370		7.1014	1627060
7.145	1358490		7.145	1180390		7.145	1228800		7.145	1429020		7.145	1459420		7.145	1362450		7.145	1944950		7.145	1626950
7.1886	1359300		7.1886	1180250		7.1886	1228320		7.1886	1430030		7.1886	1457060		7.1886	1362010		7.1886	1944540		7.1886	1627260
7.2322	1358660		7.2322	1181330		7.2322	1227620		7.2322	1429770		7.2322	1456620		7.2322	1362520		7.2322	1944920		7.2322	1625230
7.2758	1358130		7.2758	1180790		7.2758	1227960		7.2758	1427640		7.2758	1455110		7.2758	1359680		7.2758	1942590		7.2758	1627390
7.3194	1357570		7.3194	1181640		7.3194	1227930		7.3194	1428430		7.3194	1457320		7.3194	1360210		7.3194	1942300		7.3194	1629570
7.363	1355900		7.363	1181020		7.363	1227060		7.363	1429770		7.363	1457870		7.363	1362260		7.363	1944920		7.363	1629110
7.4066	1356960		7.4066	1180970		7.4066	1227300		7.4066	1431010		7.4066	1455900		7.4066	1362420		7.4066	1947040		7.4066	1628720
7.4502	1355280		7.4502	1182680		7.4502	1228720		7.4502	1432470		7.4502	1456680		7.4502	1361490		7.4502	1945580		7.4502	1625920
7.4938	1355260		7.4938	1182440		7.4938	1226420		7.4938	1430280		7.4938	1456020		7.4938	1362240		7.4938	1944320		7.4938	1626580
7.5374	1353840		7.5374	1180210		7.5374	1226390		7.5374	1427680		7.5374	1455090		7.5374	1362400		7.5374	1946020		7.5374	1626360
7.581	1352790		7.581	1178690		7.581	1227370		7.581	1428980		7.581	1456560		7.581	1362760		7.581	1943630		7.581	1627080
7.6246	1350720		7.6246	1179170		7.6246	1226740		7.6246	1426820		7.6246	1454210		7.6246	1359850		7.6246	1942620		7.6246	1628890
7.6682	1352480		7.6682	1179600		7.6682	1226920		7.6682	1427910		7.6682	1454790		7.6682	1359660		7.6682	1942290		7.6682	1628700
7.7118	1352470		7.7118	1178810		7.7118	1227030		7.7118	1428520		7.7118	1453240		7.7118	1360800		7.7118	1942470		7.7118	1626200
7.7554	1352890		7.7554	1178810		7.7554	1224850		7.7554	1428800		7.7554	1451970		7.7554	1359170		7.7554	1942300		7.7554	1626440
7.799	1351960		7.799	1179990		7.799	1226090		7.799	1429860		7.799	1451300		7.799	1360490		7.799	1941370		7.799	1629780
7.8426	1351800		7.8426	1180290		7.8426	1226220		7.8426	1429770		7.8426	1451690		7.8426	1359830		7.8426	1941740		7.8426	1629160
7.8862	1350160		7.8862	1181080		7.8862	1226400		7.8862	1428970		7.8862	1451940		7.8862	1360620		7.8862	1942650		7.8862	1627680
7.9298	1348700		7.9298	1180000		7.9298	1224420		7.9298	1428220		7.9298	1453390		7.9298	1361490		7.9298	1942620		7.9298	1626620
7.9734	1349100		7.9734	1178700		7.9734	1226540		7.9734	1430960		7.9734	1451380		7.9734	1361000		7.9734	1942010		7.9734	1627870
8.017	1347320		8.017	1178510		8.017	1226390		8.017	1427930		8.017	1450920		8.017	1357470		8.017	1939860		8.017	1626800
8.0606	1345170		8.0606	1178470		8.0606	1226060		8.0606	1427810		8.0606	1451070		8.0606	1357650		8.0606	1939490		8.0606	1626420
8.1042	1344940		8.1042	1179010		8.1042	1226210		8.1042	1429150		8.1042	1450610		8.1042	1357770		8.1042	1942030		8.1042	1625810
8.1478	1346860		8.1478	1178710		8.1478	1224860		8.1478	1428980		8.1478	1448600		8.1478	1357260		8.1478	1943350		8.1478	1624680
8.1914	1348010		8.1914	1178900		8.1914	1224630		8.1914	1427910		8.1914	1449120		8.1914	1358270		8.1914	1941330		8.1914	1626370
8.235	1346270		8.235	1176930		8.235	1226510		8.235	1427250		8.235	1450920		8.235	1358250		8.235	1941910		8.235	1626640
8.2786	1345700		8.2786	1176640		8.2786	1224410		8.2786	1428130		8.2786	1451680		8.2786	1358600		8.2786	1941060		8.2786	1626520
8.3222	1348020		8.3222	1178100		8.3222	1223470		8.3222	1428980		8.3222	1450910		8.3222	1361740		8.3222	1940310		8.3222	1626960
8.3658	1347440		8.3658	1179500		8.3658	1224460		8.3658	1430960		8.3658	1451020		8.3658	1360270		8.3658	1939600		8.3658	1627060
8.4094	1348010		8.4094	1178300		8.4094	1224720		8.4094	1430940		8.4094	1453200		8.4094	1358870		8.4094	1941360		8.4094	1626350
8.453	1348730		8.453	1179800		8.453	1226010		8.453	1427600		8.453	1454250		8.453	1358170		8.453	1942260		8.453	1628640
8.4966	1350120		8.4966	1179390		8.4966	1226960		8.4966	1426350		8.4966	1453990		8.4966	1360240		8.4966	1940660		8.4966	1626750
8.5402	1350200		8.5402	1180990		8.5402	1226400		8.5402	1429030		8.5402	1454090		8.5402	1360350		8.5402	1940890		8.5402	1627900
8.5838	1350370		8.5838	1182610		8.5838	1226520		8.5838	1428380		8.5838	1452650		8.5838	1360960		8.5838	1941570		8.5838	1626990
8.6274	1352490		8.6274	1182430		8.6274	1224160		8.6274	1427650		8.6274	1454340		8.6274	1361370		8.6274	1940620		8.6274	1626300
8.671	1352100		8.671	1182080		8.671	1226980		8.671	1427900		8.671	1455190		8.671	1362780		8.671	1942440		8.671	1625290
8.7146	1351680		8.7146	1182190		8.7146	1227970		8.7146	1428320		8.7146	1455750		8.7146	1359810		8.7146	1941930		8.7146	1625290
8.7582	1353390		8.7582	1181510		8.7582	1226100		8.7582	1427880		8.7582	1456030		8.7582	1359590		8.7582	1940040		8.7582	1623900
8.8018	1355140		8.8018	1180760		8.8018	1224420		8.8018	1426690		8.8018	1456620		8.8018	1359850		8.8018	1940690		8.8018	1624570
8.8454	1353720		8.8454	1181550		8.8454	1224060		8.8454	1429560		8.8454	1455730		8.8454	1359710		8.8454	1941980		8.8454	1624890
8.889	1353430		8.889	1181820		8.889	1224980		8.889	1428360		8.889	1455630		8.889	1359230		8.889	1939900		8.889	1626450
8.9326	1355690		8.9326	1181420		8.9326	1226420		8.9326	1428550		8.9326	1458060		8.9326	1362530		8.9326	1941260		8.9326	1628000
8.9762	1356740		8.9762	1182800		8.9762	1227880		8.9762	1430320		8.9762	1459990		8.9762	1359990		8.9762	1941060		8.9762	1627930
9.0198	1357680		9.0198	1182780		9.0198	1229340		9.0198	1430940		9.0198	1460800		9.0198	1361550		9.0198	1940180		9.0198	1628320
9.0634	1359310		9.0634	1185030		9.0634	1228760		9.0634	1432260		9.0634	1460280		9.0634	1360820		9.0634	1942030		9.0634	1628130
9.107	1359870		9.107	1186570		9.107	1227680		9.107	1431060		9.107	1460910		9.107	1360850		9.107	1944710		9.107	1628680
9.1506	1360630		9.1506	1186190		9.1506	1227830		9.1506	1431980		9.1506	1461680		9.1506	1362260		9.1506	1943780		9.1506	1631280
9.1942	1360280		9.1942	1186520		9.1942	1229350		9.1942	1430150		9.1942	1464580		9.1942	1363480		9.1942	1943760		9.1942	1630510
9.2378	1361520		9.2378	1185550		9.2378	1228280		9.2378	1429440		9.2378	1463260		9.2378	1364030		9.2378	1944520		9.2378	1630760
9.2814	1364250		9.2814	1186060		9.2814	1230280		9.2814	1433000		9.2814	1462250		9.2814	1365300		9.2814	1944640		9.2814	1631110
9.325	1362960		9.325	1186170		9.325	1228370		9.325	1431640		9.325	1462720		9.325	1363890		9.325	1945810		9.325	1629310
9.3685	1364930		9.3685	1187760		9.3685	1228330		9.3685	1433320		9.3685	1461480		9.3685	1366660		9.3685	1944830		9.3685	1629210
9.4121	1365170		9.4121	1187170		9.4121	1229970		9.4121	1432870		9.4121	1463410		9.4121	1366660		9.4121	1947770		9.4121	1630940
9.4557	1365180		9.4557	1188290		9.4557	1230420		9.4557	1432080		9.4557	1463790		9.4557	1365780		9.4557	1946830		9.4557	1631140
9.4993	1366330		9.4993	1188650		9.4993	1229340		9.4993	1432060		9.4993	1464120		9.4993	1365350		9.4993	1947750		9.4993	1631720
9.543	1364640		9.543	1185890		9.543	1230100		9.543	1431070		9.543	1467180		9.543	1367760		9.543	1946650		9.543	1631980
9.5866	1365340		9.5866	1187290		9.5866	1230480		9.5866	1433850		9.5866	1467810		9.5866	1368560		9.5866	1947090		9.5866	1631460
9.6302	1365800		9.6302	1188250		9.6302	1230630		9.6302	1433810		9.6302	1466130		9.6302	1368620		9.6302	1947470		9.6302	1630200
9.6737	1365290		9.6737	1190030		9.6737	1229960		9.6737	1433060		9.6737	1465920		9.6737	1365910		9.6737	1948030		9.6737	1630260
9.7173	1365900		9.7173	1190210		9.7173	1230470		9.7173	1433830		9.7173	1466560		9.7173	1366430		9.7173	1946570		9.7173	1629600
9.7609	1366210		9.7609	1189820		9.7609	1231660		9.7609	1432690		9.7609	1468110		9.7609	1368550		9.7609	1946600		9.7609	1630830
9.8046	1366640		9.8046	1191000		9.8046	1232650		9.8046	1431320		9.8046	1467450		9.8046	1368860		9.8046	1946120		9.8046	1629690
9.8482	1368500		9.8482	1190920		9.8482	1230520		9.8482	1430370		9.8482	1467240		9.8482	1367910		9.8482	1946090		9.8482	1628020
9.8917	1369650		9.8917	1190300		9.8917	1231960		9.8917	1430280		9.8917	1467390		9.8917	1368510		9.8917	1946470		9.8917	1627840
9.9353	1368960		9.9353	1190400		9.9353	1231700		9.9353	1432280		9.9353	1467390		9.9353	1368740		9.9353	1946550		9.9353	1631160
9.9789	1368730		9.9789	1188820		9.9789	1231830		9.9789	1431260		9.9789	1468590		9.9789	1366790		9.9789	1948050		9.9789	1629820
10.0225	1368490		10.0225	1188100		10.0225	1232390		10.0225	1432800		10.0225	1467380		10.0225	1366990		10.0225	1948620		10.0225	1627580
10.0661	1367840		10.0661	1188950		10.0661	1232000		10.0661	1432540		10.0661	1468160		10.0661	1367100		10.0661	1948860		10.0661	1629230
10.1097	1369310		10.1097	1190180		10.1097	1230360		10.1097	1433060		10.1097	1468100		10.1097	1369410		10.1097	1947350		10.1097	1630540
10.1533	1369950		10.1533	1189140		10.1533	1228090		10.1533	1430460		10.1533	1468610		10.1533	1367180		10.1533	1948160		10.1533	1630900
10.1969	1370160		10.1969	1189290		10.1969	1229780		10.1969	1431330		10.1969	1468540		10.1969	1367470		10.1969	1947850		10.1969	1632430
10.2405	1369980		10.2405	1192040		10.2405	1230100		10.2405	1432180		10.2405	1467540		10.2405	1369210		10.2405	1949170		10.2405	1630160
10.2841	1368430		10.2841	1191890		10.2841	1229920		10.2841	1432080		10.2841	1466110		10.2841	1366500		10.2841	1949190		10.2841	1628510
10.3277	1368860		10.3277	1190470		10.3277	1229450		10.3277	1432900		10.3277	1469800		10.3277	1369150		10.3277	1948020		10.3277	1630060
10.3713	1367950		10.3713	1190330		10.3713	1231280		10.3713	1432950		10.3713	1468580		10.3713	1367440		10.3713	1947230		10.3713	1630000
10.4149	1366880		10.4149	1192190		10.4149	1231180		10.4149	1432220		10.4149	1465860		10.4149	1364680		10.4149	1947280		10.4149	1628470
10.4585	1368580		10.4585	1190100		10.4585	1230350		10.4585	1432080		10.4585	1468040		10.4585	1366770		10.4585	1947210		10.4585	1629530
10.5021	1370530		10.5021	1189580		10.5021	1232120		10.5021	1432060		10.5021	1469680		10.5021	1367840		10.5021	1947350		10.5021	1630460
10.5457	1370590		10.5457	1192020		10.5457	1231180		10.5457	1431800		10.5457	1468480		10.5457	1367080		10.5457	1948420		10.5457	1631080
10.5893	1372150		10.5893	1191830		10.5893	1232150		10.5893	1433720		10.5893	1468920		10.5893	1366260		10.5893	1948370		10.5893	1631480
10.6329	1371420		10.6329	1190600		10.6329	1230540		10.6329	1435360		10.6329	1469780		10.6329	1366470		10.6329	1947360		10.6329	1631690
10.6765	1369240		10.6765	1189560		10.6765	1228870		10.6765	1434160		10.6765	1469370		10.6765	1367670		10.6765	1946410		10.6765	1632690
10.7201	1368110		10.7201	1189310		10.7201	1230800		10.7201	1433060		10.7201	1468360		10.7201	1368470		10.7201	1947000		10.7201	1629100
10.7637	1369100		10.7637	1190260		10.7637	1232910		10.7637	1431360		10.7637	1467510		10.7637	1369870		10.7637	1946050		10.7637	1630030
10.8073	1369330		10.8073	1190730		10.8073	1233970		10.8073	1434840		10.8073	1469570		10.8073	1371190		10.8073	1944820		10.8073	1630260
10.8509	1370490		10.8509	1190380		10.8509	1231790		10.8509	1434050		10.8509	1469390		10.8509	1370970		10.8509	1946260		10.8509	1631160
10.8945	1371270		10.8945	1189790		10.8945	1231470		10.8945	1435170		10.8945	1468280		10.8945	1369350		10.8945	1948820		10.8945	1631890
10.9381	1370050		10.9381	1189350		10.9381	1232180		10.9381	1434110		10.9381	1467560		10.9381	1369320		10.9381	1949120		10.9381	1631200
10.9817	1372420		10.9817	1190850		10.9817	1232370		10.9817	1433220		10.9817	1469470		10.9817	1370250		10.9817	1951160		10.9817	1630330
11.0253	1371880		11.0253	1190400		11.0253	1232620		11.0253	1431960		11.0253	1469810		11.0253	1367240		11.0253	1948420		11.0253	1631550
11.0689	1370600		11.0689	1189670		11.0689	1233330		11.0689	1433760		11.0689	1469240		11.0689	1367340		11.0689	1950130		11.0689	1631030
11.1125	1369780		11.1125	1190470		11.1125	1232900		11.1125	1433840		11.1125	1469360		11.1125	1368210		11.1125	1949510		11.1125	1631270
11.1561	1369910		11.1561	1188910		11.1561	1231340		11.1561	1432880		11.1561	1468600		11.1561	1368930		11.1561	1950830		11.1561	1631120
11.1997	1371350		11.1997	1189980		11.1997	1231110		11.1997	1431930		11.1997	1469240		11.1997	1368180		11.1997	1951000		11.1997	1631310
11.2433	1371480		11.2433	1189260		11.2433	1232270		11.2433	1431870		11.2433	1470070		11.2433	1369230		11.2433	1948780		11.2433	1631660

## Sheet: At the end of first oxic period
57Fe Mössbaur data for the amemded 57Fe (corrected to exclude signal from the native soil Fe) at the end of first oxic period
Adding 57Fe alone												Adding DOM and 57Fe together
5K			12K			35K			77K			5K			12K			35K			77K
Velocity	Counts		Velocity	Counts		Velocity	Counts		Velocity	Counts		Velocity	Counts		Velocity	Counts		Velocity	Counts		Velocity	Counts
-11.0359	4605450		-11.0359	2615790		-11.0359	1156480		-11.0359	1086990		-11.0359	1181270		-11.0359	1074960		-11.0359	1459160		-11.0359	1826250
-10.9923	4605100		-10.9923	2615690		-10.9923	1157320		-10.9923	1086450		-10.9923	1180650		-10.9923	1074760		-10.9923	1459480		-10.9923	1826670
-10.9487	4605960		-10.9487	2615710		-10.9487	1157380		-10.9487	1086650		-10.9487	1181240		-10.9487	1074520		-10.9487	1459720		-10.9487	1826900
-10.9051	4604020		-10.9051	2615510		-10.9051	1157060		-10.9051	1086740		-10.9051	1181450		-10.9051	1074830		-10.9051	1459580		-10.9051	1826710
-10.8615	4605700		-10.8615	2616010		-10.8615	1153780		-10.8615	1086890		-10.8615	1182930		-10.8615	1074610		-10.8615	1458750		-10.8615	1824750
-10.8179	4605340		-10.8179	2616270		-10.8179	1155150		-10.8179	1085750		-10.8179	1182590		-10.8179	1074680		-10.8179	1457870		-10.8179	1824940
-10.7743	4606760		-10.7743	2615080		-10.7743	1156160		-10.7743	1087550		-10.7743	1182100		-10.7743	1074490		-10.7743	1459780		-10.7743	1824420
-10.7307	4604540		-10.7307	2614900		-10.7307	1155430		-10.7307	1088160		-10.7307	1183130		-10.7307	1074900		-10.7307	1459100		-10.7307	1826860
-10.6871	4604020		-10.6871	2615720		-10.6871	1155390		-10.6871	1087360		-10.6871	1181050		-10.6871	1073350		-10.6871	1459380		-10.6871	1826720
-10.6435	4605710		-10.6435	2617100		-10.6435	1156320		-10.6435	1088050		-10.6435	1181250		-10.6435	1074430		-10.6435	1458760		-10.6435	1826080
-10.5999	4603350		-10.5999	2616870		-10.5999	1156160		-10.5999	1087880		-10.5999	1182300		-10.5999	1075730		-10.5999	1456260		-10.5999	1824500
-10.5563	4603600		-10.5563	2616620		-10.5563	1156000		-10.5563	1087260		-10.5563	1181640		-10.5563	1074720		-10.5563	1457580		-10.5563	1825960
-10.5127	4604310		-10.5127	2615560		-10.5127	1156510		-10.5127	1087600		-10.5127	1181740		-10.5127	1074490		-10.5127	1458470		-10.5127	1827570
-10.4691	4605240		-10.4691	2615500		-10.4691	1155890		-10.4691	1087840		-10.4691	1182610		-10.4691	1074730		-10.4691	1458980		-10.4691	1828980
-10.4255	4606110		-10.4255	2615540		-10.4255	1155460		-10.4255	1088560		-10.4255	1182590		-10.4255	1074430		-10.4255	1458430		-10.4255	1825610
-10.3819	4605420		-10.3819	2614410		-10.3819	1154890		-10.3819	1089060		-10.3819	1181930		-10.3819	1075010		-10.3819	1456670		-10.3819	1824610
-10.3383	4603740		-10.3383	2614850		-10.3383	1155480		-10.3383	1087820		-10.3383	1181340		-10.3383	1076160		-10.3383	1458360		-10.3383	1823820
-10.2947	4603610		-10.2947	2614860		-10.2947	1155630		-10.2947	1088380		-10.2947	1182750		-10.2947	1076580		-10.2947	1458740		-10.2947	1824880
-10.2511	4603750		-10.2511	2615090		-10.2511	1156050		-10.2511	1087760		-10.2511	1183760		-10.2511	1074440		-10.2511	1458450		-10.2511	1825530
-10.2075	4604880		-10.2075	2616200		-10.2075	1156460		-10.2075	1088160		-10.2075	1183020		-10.2075	1074520		-10.2075	1459810		-10.2075	1824490
-10.1639	4605090		-10.1639	2616740		-10.1639	1154930		-10.1639	1087590		-10.1639	1182700		-10.1639	1074860		-10.1639	1459260		-10.1639	1825690
-10.1203	4605000		-10.1203	2615900		-10.1203	1156460		-10.1203	1086790		-10.1203	1182610		-10.1203	1075540		-10.1203	1458230		-10.1203	1826210
-10.0767	4605690		-10.0767	2617050		-10.0767	1156770		-10.0767	1088240		-10.0767	1183540		-10.0767	1074470		-10.0767	1459030		-10.0767	1826150
-10.0331	4603490		-10.0331	2615080		-10.0331	1156420		-10.0331	1088330		-10.0331	1183260		-10.0331	1074550		-10.0331	1459070		-10.0331	1825300
-9.9895	4605070		-9.9895	2614980		-9.9895	1157200		-9.9895	1088460		-9.9895	1183580		-9.9895	1074010		-9.9895	1459080		-9.9895	1823760
-9.9459	4602980		-9.9459	2616470		-9.9459	1155670		-9.9459	1088000		-9.9459	1184020		-9.9459	1074740		-9.9459	1458100		-9.9459	1825250
-9.9023	4602080		-9.9023	2615490		-9.9023	1155160		-9.9023	1086480		-9.9023	1182240		-9.9023	1073880		-9.9023	1457680		-9.9023	1824760
-9.8587	4605420		-9.8587	2613660		-9.8587	1155770		-9.8587	1087320		-9.8587	1182600		-9.8587	1074610		-9.8587	1458330		-9.8587	1824960
-9.8151	4605160		-9.8151	2615440		-9.8151	1155960		-9.8151	1087560		-9.8151	1182230		-9.8151	1074470		-9.8151	1458820		-9.8151	1825160
-9.7715	4603460		-9.7715	2615480		-9.7715	1154980		-9.7715	1088310		-9.7715	1182020		-9.7715	1074280		-9.7715	1458640		-9.7715	1825460
-9.7279	4602880		-9.7279	2614540		-9.7279	1155450		-9.7279	1087390		-9.7279	1181950		-9.7279	1073450		-9.7279	1457600		-9.7279	1825310
-9.6843	4604980		-9.6843	2615420		-9.6843	1156010		-9.6843	1087790		-9.6843	1182590		-9.6843	1073590		-9.6843	1457990		-9.6843	1825280
-9.6407	4606380		-9.6407	2614850		-9.6407	1156550		-9.6407	1087930		-9.6407	1182320		-9.6407	1074460		-9.6407	1458890		-9.6407	1826350
-9.5971	4605160		-9.5971	2615190		-9.5971	1155720		-9.5971	1088700		-9.5971	1180720		-9.5971	1074920		-9.5971	1457780		-9.5971	1825790
-9.5535	4606000		-9.5535	2614200		-9.5535	1153840		-9.5535	1087810		-9.5535	1181050		-9.5535	1075100		-9.5535	1457460		-9.5535	1825640
-9.5099	4605560		-9.5099	2614660		-9.5099	1154520		-9.5099	1086260		-9.5099	1181000		-9.5099	1074150		-9.5099	1456990		-9.5099	1825680
-9.4663	4604110		-9.4663	2614050		-9.4663	1156160		-9.4663	1086720		-9.4663	1181050		-9.4663	1073450		-9.4663	1458380		-9.4663	1823770
-9.4227	4602100		-9.4227	2613040		-9.4227	1155990		-9.4227	1087750		-9.4227	1182190		-9.4227	1073800		-9.4227	1459170		-9.4227	1823890
-9.3791	4605180		-9.3791	2614080		-9.3791	1155860		-9.3791	1088840		-9.3791	1181550		-9.3791	1074420		-9.3791	1458380		-9.3791	1824560
-9.3355	4607390		-9.3355	2612350		-9.3355	1155880		-9.3355	1087810		-9.3355	1180860		-9.3355	1074540		-9.3355	1458080		-9.3355	1824410
-9.2919	4604240		-9.2919	2615300		-9.2919	1155280		-9.2919	1087980		-9.2919	1180550		-9.2919	1075480		-9.2919	1457880		-9.2919	1825010
-9.2483	4602140		-9.2483	2615980		-9.2483	1154950		-9.2483	1088220		-9.2483	1179410		-9.2483	1075090		-9.2483	1458540		-9.2483	1825380
-9.2047	4602790		-9.2047	2614610		-9.2047	1155560		-9.2047	1089160		-9.2047	1180160		-9.2047	1075240		-9.2047	1456290		-9.2047	1824510
-9.1611	4603070		-9.1611	2612800		-9.1611	1156220		-9.1611	1088930		-9.1611	1180960		-9.1611	1073930		-9.1611	1456220		-9.1611	1824830
-9.1175	4600670		-9.1175	2612640		-9.1175	1155920		-9.1175	1088540		-9.1175	1180980		-9.1175	1073750		-9.1175	1458310		-9.1175	1824210
-9.0739	4602420		-9.0739	2612510		-9.0739	1155540		-9.0739	1087460		-9.0739	1180330		-9.0739	1073650		-9.0739	1459320		-9.0739	1826080
-9.0303	4600720		-9.0303	2612820		-9.0303	1154630		-9.0303	1087610		-9.0303	1180730		-9.0303	1073200		-9.0303	1456800		-9.0303	1822990
-8.9867	4601100		-8.9867	2613710		-8.9867	1154480		-8.9867	1087960		-8.9867	1180650		-8.9867	1072740		-8.9867	1457720		-8.9867	1823350
-8.9431	4600070		-8.9431	2612620		-8.9431	1155450		-8.9431	1088100		-8.9431	1181980		-8.9431	1074560		-8.9431	1458240		-8.9431	1823610
-8.8995	4597280		-8.8995	2613040		-8.8995	1156450		-8.8995	1088440		-8.8995	1182440		-8.8995	1072880		-8.8995	1456830		-8.8995	1824520
-8.8559	4597620		-8.8559	2614290		-8.8559	1155410		-8.8559	1088500		-8.8559	1181740		-8.8559	1072940		-8.8559	1457080		-8.8559	1825050
-8.8123	4599740		-8.8123	2613650		-8.8123	1155940		-8.8123	1087700		-8.8123	1180440		-8.8123	1073640		-8.8123	1457750		-8.8123	1825150
-8.7687	4598190		-8.7687	2613050		-8.7687	1155190		-8.7687	1086550		-8.7687	1178900		-8.7687	1073330		-8.7687	1457630		-8.7687	1823660
-8.7251	4598010		-8.7251	2611090		-8.7251	1155010		-8.7251	1086330		-8.7251	1178270		-8.7251	1073400		-8.7251	1456820		-8.7251	1824070
-8.6816	4600080		-8.6816	2612520		-8.6816	1155200		-8.6816	1087230		-8.6816	1178460		-8.6816	1072790		-8.6816	1456090		-8.6816	1825480
-8.638	4597030		-8.638	2611430		-8.638	1154150		-8.638	1087830		-8.638	1177860		-8.638	1072630		-8.638	1457210		-8.638	1824700
-8.5944	4596540		-8.5944	2611220		-8.5944	1154830		-8.5944	1086550		-8.5944	1179050		-8.5944	1071870		-8.5944	1456230		-8.5944	1823960
-8.5507	4592760		-8.5507	2611020		-8.5507	1154530		-8.5507	1085640		-8.5507	1178690		-8.5507	1071970		-8.5507	1456960		-8.5507	1823390
-8.5071	4589480		-8.5071	2609660		-8.5071	1153920		-8.5071	1086420		-8.5071	1178320		-8.5071	1072040		-8.5071	1456950		-8.5071	1823450
-8.4635	4588500		-8.4635	2610430		-8.4635	1154690		-8.4635	1086500		-8.4635	1176480		-8.4635	1071460		-8.4635	1457240		-8.4635	1821380
-8.42	4590060		-8.42	2608870		-8.42	1155950		-8.42	1086470		-8.42	1177940		-8.42	1071470		-8.42	1456940		-8.42	1822590
-8.3764	4586980		-8.3764	2609370		-8.3764	1154540		-8.3764	1086060		-8.3764	1178240		-8.3764	1071070		-8.3764	1455890		-8.3764	1822960
-8.3328	4584150		-8.3328	2606840		-8.3328	1153640		-8.3328	1085990		-8.3328	1174690		-8.3328	1071580		-8.3328	1456300		-8.3328	1820580
-8.2892	4580350		-8.2892	2603010		-8.2892	1153180		-8.2892	1087210		-8.2892	1172780		-8.2892	1070970		-8.2892	1453830		-8.2892	1820720
-8.2455	4577470		-8.2455	2604250		-8.2455	1152070		-8.2455	1086300		-8.2455	1173900		-8.2455	1070280		-8.2455	1453450		-8.2455	1821890
-8.2019	4574160		-8.2019	2605810		-8.2019	1151780		-8.2019	1084840		-8.2019	1174090		-8.2019	1069200		-8.2019	1452720		-8.2019	1822640
-8.1583	4571770		-8.1583	2603860		-8.1583	1152500		-8.1583	1085020		-8.1583	1172230		-8.1583	1068200		-8.1583	1452940		-8.1583	1822790
-8.1148	4569770		-8.1148	2602820		-8.1148	1152000		-8.1148	1085740		-8.1148	1171430		-8.1148	1068310		-8.1148	1453870		-8.1148	1821410
-8.0712	4567510		-8.0712	2602020		-8.0712	1152710		-8.0712	1086150		-8.0712	1170010		-8.0712	1069260		-8.0712	1454630		-8.0712	1819320
-8.0276	4562420		-8.0276	2602430		-8.0276	1152150		-8.0276	1086720		-8.0276	1170460		-8.0276	1068210		-8.0276	1453320		-8.0276	1821790
-7.984	4557320		-7.984	2600650		-7.984	1151730		-7.984	1086920		-7.984	1168450		-7.984	1068800		-7.984	1452720		-7.984	1821220
-7.9404	4552700		-7.9404	2600130		-7.9404	1152940		-7.9404	1087170		-7.9404	1167760		-7.9404	1067810		-7.9404	1452100		-7.9404	1819560
-7.8968	4544690		-7.8968	2596750		-7.8968	1153760		-7.8968	1085970		-7.8968	1166900		-7.8968	1066200		-7.8968	1452150		-7.8968	1820480
-7.8532	4539340		-7.8532	2593160		-7.8532	1151640		-7.8532	1085300		-7.8532	1165770		-7.8532	1066620		-7.8532	1451390		-7.8532	1820840
-7.8096	4531330		-7.8096	2592460		-7.8096	1152660		-7.8096	1086260		-7.8096	1164700		-7.8096	1068010		-7.8096	1452760		-7.8096	1821320
-7.766	4527040		-7.766	2592480		-7.766	1152600		-7.766	1087740		-7.766	1162740		-7.766	1067820		-7.766	1453630		-7.766	1821470
-7.7224	4519600		-7.7224	2591790		-7.7224	1151770		-7.7224	1086120		-7.7224	1160260		-7.7224	1066800		-7.7224	1452800		-7.7224	1819770
-7.6788	4512910		-7.6788	2587080		-7.6788	1152250		-7.6788	1085850		-7.6788	1158980		-7.6788	1066410		-7.6788	1451800		-7.6788	1819160
-7.6352	4508310		-7.6352	2585870		-7.6352	1152180		-7.6352	1085880		-7.6352	1158940		-7.6352	1065900		-7.6352	1452550		-7.6352	1820110
-7.5916	4503790		-7.5916	2586030		-7.5916	1151810		-7.5916	1087350		-7.5916	1156200		-7.5916	1065470		-7.5916	1452260		-7.5916	1820760
-7.548	4497730		-7.548	2584690		-7.548	1152860		-7.548	1086590		-7.548	1154890		-7.548	1065460		-7.548	1451760		-7.548	1820850
-7.5044	4496390		-7.5044	2582780		-7.5044	1153540		-7.5044	1086190		-7.5044	1153680		-7.5044	1063700		-7.5044	1451540		-7.5044	1821420
-7.4608	4491910		-7.4608	2581660		-7.4608	1152110		-7.4608	1086640		-7.4608	1152220		-7.4608	1065300		-7.4608	1451800		-7.4608	1822330
-7.4172	4489190		-7.4172	2578610		-7.4172	1151830		-7.4172	1086790		-7.4172	1151280		-7.4172	1065990		-7.4172	1452510		-7.4172	1821380
-7.3736	4487680		-7.3736	2577250		-7.3736	1152240		-7.3736	1085020		-7.3736	1148740		-7.3736	1065120		-7.3736	1451610		-7.3736	1817680
-7.33	4485410		-7.33	2576380		-7.33	1152090		-7.33	1084730		-7.33	1146940		-7.33	1064350		-7.33	1452470		-7.33	1819070
-7.2864	4480820		-7.2864	2572660		-7.2864	1151170		-7.2864	1084670		-7.2864	1146690		-7.2864	1062960		-7.2864	1453200		-7.2864	1822000
-7.2428	4480780		-7.2428	2570950		-7.2428	1151360		-7.2428	1084670		-7.2428	1144770		-7.2428	1061750		-7.2428	1453090		-7.2428	1820410
-7.1992	4479370		-7.1992	2572620		-7.1992	1151100		-7.1992	1085170		-7.1992	1143080		-7.1992	1062360		-7.1992	1452560		-7.1992	1820260
-7.1556	4479880		-7.1556	2573040		-7.1556	1151180		-7.1556	1086800		-7.1556	1141670		-7.1556	1062240		-7.1556	1452370		-7.1556	1819570
-7.112	4477160		-7.112	2571820		-7.112	1150990		-7.112	1086520		-7.112	1140260		-7.112	1061750		-7.112	1451990		-7.112	1820770
-7.0684	4477060		-7.0684	2571370		-7.0684	1149920		-7.0684	1086320		-7.0684	1139870		-7.0684	1061320		-7.0684	1453350		-7.0684	1821930
-7.0248	4480580		-7.0248	2570440		-7.0248	1150730		-7.0248	1085590		-7.0248	1139060		-7.0248	1061140		-7.0248	1454080		-7.0248	1823300
-6.9812	4483350		-6.9812	2569690		-6.9812	1151000		-6.9812	1086180		-6.9812	1139460		-6.9812	1061460		-6.9812	1453810		-6.9812	1822490
-6.9376	4484220		-6.9376	2570950		-6.9376	1150200		-6.9376	1086780		-6.9376	1140370		-6.9376	1061770		-6.9376	1454420		-6.9376	1821940
-6.894	4483290		-6.894	2571220		-6.894	1151880		-6.894	1087930		-6.894	1141040		-6.894	1061380		-6.894	1452590		-6.894	1823220
-6.8504	4487300		-6.8504	2571520		-6.8504	1151750		-6.8504	1087150		-6.8504	1139950		-6.8504	1061000		-6.8504	1452690		-6.8504	1820960
-6.8068	4489940		-6.8068	2570730		-6.8068	1150470		-6.8068	1085650		-6.8068	1140050		-6.8068	1060140		-6.8068	1453570		-6.8068	1819900
-6.7632	4489870		-6.7632	2568080		-6.7632	1149770		-6.7632	1085990		-6.7632	1140200		-6.7632	1060820		-6.7632	1454030		-6.7632	1821390
-6.7196	4493820		-6.7196	2568190		-6.7196	1149070		-6.7196	1086040		-6.7196	1140980		-6.7196	1060060		-6.7196	1453970		-6.7196	1822220
-6.676	4498500		-6.676	2568600		-6.676	1149100		-6.676	1085460		-6.676	1140400		-6.676	1060040		-6.676	1453040		-6.676	1821060
-6.6324	4502020		-6.6324	2568530		-6.6324	1150880		-6.6324	1085320		-6.6324	1140390		-6.6324	1060430		-6.6324	1453600		-6.6324	1820220
-6.5888	4501960		-6.5888	2569760		-6.5888	1151300		-6.5888	1085510		-6.5888	1142970		-6.5888	1059680		-6.5888	1454100		-6.5888	1820880
-6.5452	4505800		-6.5452	2568900		-6.5452	1151180		-6.5452	1085610		-6.5452	1143080		-6.5452	1060310		-6.5452	1454400		-6.5452	1822210
-6.5016	4511770		-6.5016	2571820		-6.5016	1151040		-6.5016	1085970		-6.5016	1143220		-6.5016	1059460		-6.5016	1456120		-6.5016	1823260
-6.458	4512680		-6.458	2573580		-6.458	1151520		-6.458	1086530		-6.458	1144460		-6.458	1059100		-6.458	1454570		-6.458	1823350
-6.4144	4519550		-6.4144	2572170		-6.4144	1151610		-6.4144	1086740		-6.4144	1145270		-6.4144	1058700		-6.4144	1453660		-6.4144	1822330
-6.3708	4522820		-6.3708	2573570		-6.3708	1151960		-6.3708	1086010		-6.3708	1147770		-6.3708	1058900		-6.3708	1454120		-6.3708	1821580
-6.3272	4523520		-6.3272	2574800		-6.3272	1151880		-6.3272	1086230		-6.3272	1148120		-6.3272	1059960		-6.3272	1454040		-6.3272	1821110
-6.2836	4529150		-6.2836	2576250		-6.2836	1151930		-6.2836	1086020		-6.2836	1148360		-6.2836	1060400		-6.2836	1454240		-6.2836	1822360
-6.24	4534020		-6.24	2579570		-6.24	1151580		-6.24	1086480		-6.24	1149040		-6.24	1061050		-6.24	1453880		-6.24	1823170
-6.1964	4536960		-6.1964	2579850		-6.1964	1151420		-6.1964	1087000		-6.1964	1151240		-6.1964	1061320		-6.1964	1455420		-6.1964	1820770
-6.1528	4539730		-6.1528	2580040		-6.1528	1151380		-6.1528	1086160		-6.1528	1151870		-6.1528	1061040		-6.1528	1455670		-6.1528	1819980
-6.1092	4541120		-6.1092	2581590		-6.1092	1152190		-6.1092	1085820		-6.1092	1151940		-6.1092	1060300		-6.1092	1455130		-6.1092	1821490
-6.0656	4547360		-6.0656	2584940		-6.0656	1151600		-6.0656	1085590		-6.0656	1153850		-6.0656	1059860		-6.0656	1454400		-6.0656	1821610
-6.022	4550890		-6.022	2583840		-6.022	1151850		-6.022	1086940		-6.022	1157570		-6.022	1061780		-6.022	1453590		-6.022	1822160
-5.9784	4550960		-5.9784	2584340		-5.9784	1152110		-5.9784	1087440		-5.9784	1156830		-5.9784	1062100		-5.9784	1455320		-5.9784	1823100
-5.9348	4553770		-5.9348	2584810		-5.9348	1150650		-5.9348	1086900		-5.9348	1157410		-5.9348	1062660		-5.9348	1453790		-5.9348	1823530
-5.8912	4555580		-5.8912	2585020		-5.8912	1150560		-5.8912	1087070		-5.8912	1159020		-5.8912	1061750		-5.8912	1453780		-5.8912	1820450
-5.8476	4559750		-5.8476	2586250		-5.8476	1149840		-5.8476	1086180		-5.8476	1160350		-5.8476	1060890		-5.8476	1454020		-5.8476	1820000
-5.804	4561230		-5.804	2588030		-5.804	1150900		-5.804	1085360		-5.804	1161850		-5.804	1061550		-5.804	1454550		-5.804	1822810
-5.7604	4564470		-5.7604	2589570		-5.7604	1151950		-5.7604	1085400		-5.7604	1161200		-5.7604	1061130		-5.7604	1454740		-5.7604	1824340
-5.7168	4567240		-5.7168	2590360		-5.7168	1150960		-5.7168	1085900		-5.7168	1163540		-5.7168	1061800		-5.7168	1454410		-5.7168	1823710
-5.6732	4569700		-5.6732	2590470		-5.6732	1151810		-5.6732	1085140		-5.6732	1165750		-5.6732	1062320		-5.6732	1456050		-5.6732	1823660
-5.6296	4571150		-5.6296	2591550		-5.6296	1152620		-5.6296	1085800		-5.6296	1165740		-5.6296	1062020		-5.6296	1454270		-5.6296	1822290
-5.586	4573090		-5.586	2593460		-5.586	1152930		-5.586	1086800		-5.586	1165290		-5.586	1062520		-5.586	1454100		-5.586	1822240
-5.5424	4571490		-5.5424	2592250		-5.5424	1151580		-5.5424	1086900		-5.5424	1166420		-5.5424	1063470		-5.5424	1455340		-5.5424	1821640
-5.4988	4574040		-5.4988	2593170		-5.4988	1151190		-5.4988	1086410		-5.4988	1167210		-5.4988	1063460		-5.4988	1455240		-5.4988	1822310
-5.4552	4574990		-5.4552	2593030		-5.4552	1151540		-5.4552	1085660		-5.4552	1167750		-5.4552	1062990		-5.4552	1454260		-5.4552	1823580
-5.4116	4577810		-5.4116	2593260		-5.4116	1151160		-5.4116	1086700		-5.4116	1167360		-5.4116	1062300		-5.4116	1454450		-5.4116	1823390
-5.368	4579070		-5.368	2594280		-5.368	1151730		-5.368	1086500		-5.368	1166570		-5.368	1064210		-5.368	1453060		-5.368	1824500
-5.3244	4577370		-5.3244	2593720		-5.3244	1151960		-5.3244	1085340		-5.3244	1167860		-5.3244	1064240		-5.3244	1453070		-5.3244	1822300
-5.2808	4579900		-5.2808	2593920		-5.2808	1152550		-5.2808	1086420		-5.2808	1168110		-5.2808	1064080		-5.2808	1455120		-5.2808	1823270
-5.2372	4581180		-5.2372	2595050		-5.2372	1151420		-5.2372	1086680		-5.2372	1167450		-5.2372	1063170		-5.2372	1454790		-5.2372	1821840
-5.1936	4582600		-5.1936	2595280		-5.1936	1150450		-5.1936	1086470		-5.1936	1169690		-5.1936	1062580		-5.1936	1455040		-5.1936	1820990
-5.15	4581230		-5.15	2596690		-5.15	1150670		-5.15	1086770		-5.15	1170310		-5.15	1063500		-5.15	1455340		-5.15	1819710
-5.1064	4580770		-5.1064	2599040		-5.1064	1151000		-5.1064	1085280		-5.1064	1169310		-5.1064	1063870		-5.1064	1453280		-5.1064	1819660
-5.0628	4579110		-5.0628	2597050		-5.0628	1151520		-5.0628	1085550		-5.0628	1169250		-5.0628	1063130		-5.0628	1454180		-5.0628	1822140
-5.0192	4580720		-5.0192	2593660		-5.0192	1151620		-5.0192	1085500		-5.0192	1168860		-5.0192	1063370		-5.0192	1455130		-5.0192	1822050
-4.9756	4583140		-4.9756	2596570		-4.9756	1152550		-4.9756	1084550		-4.9756	1169560		-4.9756	1064370		-4.9756	1455090		-4.9756	1820940
-4.932	4580040		-4.932	2594850		-4.932	1151450		-4.932	1084940		-4.932	1169700		-4.932	1063800		-4.932	1455490		-4.932	1821540
-4.8884	4578760		-4.8884	2595480		-4.8884	1150290		-4.8884	1086890		-4.8884	1170140		-4.8884	1064880		-4.8884	1454580		-4.8884	1820960
-4.8448	4579120		-4.8448	2597480		-4.8448	1150080		-4.8448	1086400		-4.8448	1169280		-4.8448	1064400		-4.8448	1454430		-4.8448	1819950
-4.8012	4578120		-4.8012	2596710		-4.8012	1150550		-4.8012	1086390		-4.8012	1168290		-4.8012	1063380		-4.8012	1453400		-4.8012	1819100
-4.7576	4575070		-4.7576	2593820		-4.7576	1150160		-4.7576	1085190		-4.7576	1169390		-4.7576	1062840		-4.7576	1454500		-4.7576	1821250
-4.714	4572540		-4.714	2592800		-4.714	1149720		-4.714	1084610		-4.714	1169080		-4.714	1063050		-4.714	1452440		-4.714	1820110
-4.6704	4573400		-4.6704	2594450		-4.6704	1150410		-4.6704	1085130		-4.6704	1168660		-4.6704	1062400		-4.6704	1451360		-4.6704	1819660
-4.6268	4570820		-4.6268	2593610		-4.6268	1148820		-4.6268	1086520		-4.6268	1168090		-4.6268	1062630		-4.6268	1451340		-4.6268	1821520
-4.5832	4564830		-4.5832	2590910		-4.5832	1150770		-4.5832	1086080		-4.5832	1167360		-4.5832	1063150		-4.5832	1452100		-4.5832	1821010
-4.5396	4559450		-4.5396	2590680		-4.5396	1151020		-4.5396	1084490		-4.5396	1165440		-4.5396	1063390		-4.5396	1451920		-4.5396	1821110
-4.496	4553920		-4.496	2590190		-4.496	1149280		-4.496	1085030		-4.496	1163860		-4.496	1062090		-4.496	1451410		-4.496	1820170
-4.4524	4546680		-4.4524	2588980		-4.4524	1148930		-4.4524	1085030		-4.4524	1163240		-4.4524	1060000		-4.4524	1451250		-4.4524	1819790
-4.4088	4540880		-4.4088	2587380		-4.4088	1148210		-4.4088	1084680		-4.4088	1162710		-4.4088	1060540		-4.4088	1451260		-4.4088	1821320
-4.3652	4535180		-4.3652	2586550		-4.3652	1147580		-4.3652	1083620		-4.3652	1160530		-4.3652	1061300		-4.3652	1449430		-4.3652	1818840
-4.3216	4525520		-4.3216	2582650		-4.3216	1149360		-4.3216	1084500		-4.3216	1158230		-4.3216	1059500		-4.3216	1450200		-4.3216	1818910
-4.278	4514590		-4.278	2581760		-4.278	1148490		-4.278	1083860		-4.278	1156000		-4.278	1058100		-4.278	1449970		-4.278	1817210
-4.2344	4511370		-4.2344	2579840		-4.2344	1148980		-4.2344	1083260		-4.2344	1153540		-4.2344	1058790		-4.2344	1448280		-4.2344	1816740
-4.1908	4503890		-4.1908	2577560		-4.1908	1148340		-4.1908	1083910		-4.1908	1153050		-4.1908	1057240		-4.1908	1449490		-4.1908	1816600
-4.1472	4494600		-4.1472	2575460		-4.1472	1146990		-4.1472	1085300		-4.1472	1149660		-4.1472	1057360		-4.1472	1451100		-4.1472	1817850
-4.1036	4491230		-4.1036	2573550		-4.1036	1147470		-4.1036	1083850		-4.1036	1147560		-4.1036	1056760		-4.1036	1450320		-4.1036	1818770
-4.06	4485030		-4.06	2570150		-4.06	1146140		-4.06	1084570		-4.06	1145850		-4.06	1056730		-4.06	1450000		-4.06	1818050
-4.0164	4481280		-4.0164	2567380		-4.0164	1146430		-4.0164	1084860		-4.0164	1145860		-4.0164	1055110		-4.0164	1449340		-4.0164	1816540
-3.9728	4476380		-3.9728	2565340		-3.9728	1146750		-3.9728	1085300		-3.9728	1144420		-3.9728	1053750		-3.9728	1449430		-3.9728	1817480
-3.9292	4473040		-3.9292	2562580		-3.9292	1147200		-3.9292	1083910		-3.9292	1141190		-3.9292	1053680		-3.9292	1448730		-3.9292	1816980
-3.8856	4470340		-3.8856	2562250		-3.8856	1146590		-3.8856	1084810		-3.8856	1138700		-3.8856	1053770		-3.8856	1447600		-3.8856	1816960
-3.842	4469370		-3.842	2562310		-3.842	1145960		-3.842	1085510		-3.842	1136140		-3.842	1053140		-3.842	1449130		-3.842	1818350
-3.7984	4471250		-3.7984	2558790		-3.7984	1147010		-3.7984	1084590		-3.7984	1136280		-3.7984	1054140		-3.7984	1448330		-3.7984	1818400
-3.7548	4472290		-3.7548	2558760		-3.7548	1148040		-3.7548	1082880		-3.7548	1137180		-3.7548	1053060		-3.7548	1448320		-3.7548	1820260
-3.7112	4475730		-3.7112	2559640		-3.7112	1149070		-3.7112	1082890		-3.7112	1137280		-3.7112	1052790		-3.7112	1449330		-3.7112	1818310
-3.6676	4482290		-3.6676	2560640		-3.6676	1147440		-3.6676	1083710		-3.6676	1137520		-3.6676	1053010		-3.6676	1448270		-3.6676	1816580
-3.624	4486860		-3.624	2560540		-3.624	1146650		-3.624	1084250		-3.624	1138420		-3.624	1051780		-3.624	1448250		-3.624	1819690
-3.5804	4490120		-3.5804	2561330		-3.5804	1146790		-3.5804	1085070		-3.5804	1138190		-3.5804	1052270		-3.5804	1448930		-3.5804	1818220
-3.5368	4495480		-3.5368	2561510		-3.5368	1146950		-3.5368	1083770		-3.5368	1139180		-3.5368	1052590		-3.5368	1448880		-3.5368	1817970
-3.4932	4501850		-3.4932	2563440		-3.4932	1147380		-3.4932	1083380		-3.4932	1140400		-3.4932	1051640		-3.4932	1448980		-3.4932	1817730
-3.4496	4509810		-3.4496	2565530		-3.4496	1147150		-3.4496	1083420		-3.4496	1141850		-3.4496	1052840		-3.4496	1449560		-3.4496	1818490
-3.406	4515600		-3.406	2568700		-3.406	1146600		-3.406	1084180		-3.406	1144580		-3.406	1052940		-3.406	1449350		-3.406	1818860
-3.3624	4518890		-3.3624	2571280		-3.3624	1147910		-3.3624	1085250		-3.3624	1146480		-3.3624	1052510		-3.3624	1448900		-3.3624	1819740
-3.3188	4526710		-3.3188	2572330		-3.3188	1146660		-3.3188	1085040		-3.3188	1148640		-3.3188	1052560		-3.3188	1449370		-3.3188	1817940
-3.2752	4534720		-3.2752	2572610		-3.2752	1146540		-3.2752	1085590		-3.2752	1149320		-3.2752	1052540		-3.2752	1450540		-3.2752	1818700
-3.2316	4540050		-3.2316	2573560		-3.2316	1146170		-3.2316	1084890		-3.2316	1150010		-3.2316	1053720		-3.2316	1450620		-3.2316	1819090
-3.188	4545380		-3.188	2577190		-3.188	1146230		-3.188	1084340		-3.188	1152420		-3.188	1054740		-3.188	1451020		-3.188	1819090
-3.1444	4548520		-3.1444	2578750		-3.1444	1146060		-3.1444	1084350		-3.1444	1155010		-3.1444	1053850		-3.1444	1449560		-3.1444	1817950
-3.1008	4551840		-3.1008	2579500		-3.1008	1146520		-3.1008	1084150		-3.1008	1156260		-3.1008	1054560		-3.1008	1448770		-3.1008	1817680
-3.0572	4555260		-3.0572	2579560		-3.0572	1147190		-3.0572	1083780		-3.0572	1158170		-3.0572	1056160		-3.0572	1450330		-3.0572	1817320
-3.0136	4560840		-3.0136	2579900		-3.0136	1147700		-3.0136	1084550		-3.0136	1159350		-3.0136	1057350		-3.0136	1449510		-3.0136	1817470
-2.97	4562710		-2.97	2582330		-2.97	1146720		-2.97	1084370		-2.97	1159930		-2.97	1057320		-2.97	1449930		-2.97	1817300
-2.9264	4563490		-2.9264	2585000		-2.9264	1146160		-2.9264	1085100		-2.9264	1162000		-2.9264	1057100		-2.9264	1450180		-2.9264	1818250
-2.8828	4568380		-2.8828	2585930		-2.8828	1146900		-2.8828	1083950		-2.8828	1162750		-2.8828	1056140		-2.8828	1449900		-2.8828	1817870
-2.8392	4570060		-2.8392	2586970		-2.8392	1146310		-2.8392	1083030		-2.8392	1163550		-2.8392	1054850		-2.8392	1449610		-2.8392	1818550
-2.7956	4574990		-2.7956	2587180		-2.7956	1146100		-2.7956	1084110		-2.7956	1164200		-2.7956	1055600		-2.7956	1450040		-2.7956	1818040
-2.752	4576910		-2.752	2586730		-2.752	1146560		-2.752	1084350		-2.752	1163950		-2.752	1056120		-2.752	1450110		-2.752	1819190
-2.7084	4576360		-2.7084	2589130		-2.7084	1146540		-2.7084	1082980		-2.7084	1164490		-2.7084	1056170		-2.7084	1450630		-2.7084	1818000
-2.6649	4577240		-2.6649	2590830		-2.6649	1146090		-2.6649	1084330		-2.6649	1165740		-2.6649	1058110		-2.6649	1450860		-2.6649	1816450
-2.6213	4581720		-2.6213	2592590		-2.6213	1144400		-2.6213	1084470		-2.6213	1167460		-2.6213	1058040		-2.6213	1449880		-2.6213	1815490
-2.5777	4582160		-2.5777	2592490		-2.5777	1145430		-2.5777	1084310		-2.5777	1168960		-2.5777	1058300		-2.5777	1450560		-2.5777	1815700
-2.534	4578680		-2.534	2591750		-2.534	1147170		-2.534	1083710		-2.534	1170820		-2.534	1058060		-2.534	1450220		-2.534	1815430
-2.4904	4582720		-2.4904	2592830		-2.4904	1147150		-2.4904	1082860		-2.4904	1169240		-2.4904	1057960		-2.4904	1447740		-2.4904	1816820
-2.4468	4584120		-2.4468	2593680		-2.4468	1145560		-2.4468	1083640		-2.4468	1167750		-2.4468	1057800		-2.4468	1449130		-2.4468	1815260
-2.4032	4587850		-2.4032	2595480		-2.4032	1145870		-2.4032	1083280		-2.4032	1169750		-2.4032	1057130		-2.4032	1449180		-2.4032	1814860
-2.3597	4588680		-2.3597	2594970		-2.3597	1147170		-2.3597	1081820		-2.3597	1170310		-2.3597	1057430		-2.3597	1448620		-2.3597	1817060
-2.3161	4585740		-2.3161	2595870		-2.3161	1146760		-2.3161	1082470		-2.3161	1170870		-2.3161	1058000		-2.3161	1448120		-2.3161	1818380
-2.2725	4586000		-2.2725	2593670		-2.2725	1146720		-2.2725	1083820		-2.2725	1171150		-2.2725	1058040		-2.2725	1449350		-2.2725	1818110
-2.2288	4587270		-2.2288	2592780		-2.2288	1146680		-2.2288	1085080		-2.2288	1170000		-2.2288	1056520		-2.2288	1450080		-2.2288	1815450
-2.1852	4586640		-2.1852	2593390		-2.1852	1145500		-2.1852	1084850		-2.1852	1169820		-2.1852	1058050		-2.1852	1447790		-2.1852	1815480
-2.1416	4588760		-2.1416	2593270		-2.1416	1147230		-2.1416	1084000		-2.1416	1171080		-2.1416	1058320		-2.1416	1447420		-2.1416	1814870
-2.0981	4590170		-2.0981	2594240		-2.0981	1146000		-2.0981	1083840		-2.0981	1171630		-2.0981	1058090		-2.0981	1449320		-2.0981	1815230
-2.0545	4590330		-2.0545	2597810		-2.0545	1146020		-2.0545	1084510		-2.0545	1171460		-2.0545	1057840		-2.0545	1449860		-2.0545	1815280
-2.0109	4589840		-2.0109	2596930		-2.0109	1145120		-2.0109	1083840		-2.0109	1171050		-2.0109	1059010		-2.0109	1447270		-2.0109	1814450
-1.9673	4587950		-1.9673	2594480		-1.9673	1145140		-1.9673	1081920		-1.9673	1170360		-1.9673	1058500		-1.9673	1446450		-1.9673	1814130
-1.9237	4586300		-1.9237	2595350		-1.9237	1145920		-1.9237	1082590		-1.9237	1171600		-1.9237	1057780		-1.9237	1445880		-1.9237	1813410
-1.8801	4588610		-1.8801	2596140		-1.8801	1144310		-1.8801	1081620		-1.8801	1171960		-1.8801	1058360		-1.8801	1447120		-1.8801	1814090
-1.8365	4590620		-1.8365	2595190		-1.8365	1145260		-1.8365	1080870		-1.8365	1172750		-1.8365	1056680		-1.8365	1446940		-1.8365	1813930
-1.7929	4588400		-1.7929	2594780		-1.7929	1145300		-1.7929	1081360		-1.7929	1172040		-1.7929	1057240		-1.7929	1446460		-1.7929	1813640
-1.7493	4586530		-1.7493	2595220		-1.7493	1144940		-1.7493	1080860		-1.7493	1172710		-1.7493	1057640		-1.7493	1446410		-1.7493	1813800
-1.7057	4587410		-1.7057	2594980		-1.7057	1144060		-1.7057	1081180		-1.7057	1172400		-1.7057	1056970		-1.7057	1446710		-1.7057	1813880
-1.6621	4584880		-1.6621	2594100		-1.6621	1144280		-1.6621	1080590		-1.6621	1170100		-1.6621	1056660		-1.6621	1444820		-1.6621	1813970
-1.6185	4583920		-1.6185	2594960		-1.6185	1144970		-1.6185	1080730		-1.6185	1171350		-1.6185	1057240		-1.6185	1445530		-1.6185	1812610
-1.5749	4582750		-1.5749	2594470		-1.5749	1144180		-1.5749	1080440		-1.5749	1169680		-1.5749	1057000		-1.5749	1446520		-1.5749	1813250
-1.5313	4583880		-1.5313	2594510		-1.5313	1144040		-1.5313	1081830		-1.5313	1171190		-1.5313	1056340		-1.5313	1444530		-1.5313	1813300
-1.4877	4584650		-1.4877	2592970		-1.4877	1144050		-1.4877	1082390		-1.4877	1171200		-1.4877	1056090		-1.4877	1444840		-1.4877	1812470
-1.4441	4582610		-1.4441	2593930		-1.4441	1143000		-1.4441	1080480		-1.4441	1170560		-1.4441	1056550		-1.4441	1443660		-1.4441	1809740
-1.4005	4577220		-1.4005	2594430		-1.4005	1143820		-1.4005	1079220		-1.4005	1170220		-1.4005	1056250		-1.4005	1442860		-1.4005	1808430
-1.3569	4577720		-1.3569	2594750		-1.3569	1143520		-1.3569	1080770		-1.3569	1170000		-1.3569	1054910		-1.3569	1442200		-1.3569	1810140
-1.3133	4578550		-1.3133	2592280		-1.3133	1141790		-1.3133	1080260		-1.3133	1169180		-1.3133	1054180		-1.3133	1441480		-1.3133	1808070
-1.2697	4576120		-1.2697	2589110		-1.2697	1142310		-1.2697	1078600		-1.2697	1167640		-1.2697	1052540		-1.2697	1440580		-1.2697	1805870
-1.2261	4573500		-1.2261	2589420		-1.2261	1144020		-1.2261	1078220		-1.2261	1167080		-1.2261	1052880		-1.2261	1440700		-1.2261	1806840
-1.1825	4568760		-1.1825	2588950		-1.1825	1142140		-1.1825	1077980		-1.1825	1164790		-1.1825	1053330		-1.1825	1439700		-1.1825	1805800
-1.1389	4564810		-1.1389	2585260		-1.1389	1140690		-1.1389	1077830		-1.1389	1161830		-1.1389	1051940		-1.1389	1437820		-1.1389	1805430
-1.0953	4555680		-1.0953	2584010		-1.0953	1140410		-1.0953	1078150		-1.0953	1161390		-1.0953	1051030		-1.0953	1437280		-1.0953	1804980
-1.0517	4543830		-1.0517	2580960		-1.0517	1140780		-1.0517	1077940		-1.0517	1159950		-1.0517	1050320		-1.0517	1435880		-1.0517	1804590
-1.0081	4538380		-1.0081	2578930		-1.0081	1140150		-1.0081	1076180		-1.0081	1157220		-1.0081	1047640		-1.0081	1436580		-1.0081	1802710
-0.9645	4528040		-0.9645	2576010		-0.9645	1139120		-0.9645	1075720		-0.9645	1153700		-0.9645	1046120		-0.9645	1434040		-0.9645	1801260
-0.9209	4520510		-0.9209	2571470		-0.9209	1136670		-0.9209	1076440		-0.9209	1150410		-0.9209	1043870		-0.9209	1432060		-0.9209	1798340
-0.8773	4510690		-0.8773	2567070		-0.8773	1135520		-0.8773	1075670		-0.8773	1146880		-0.8773	1041300		-0.8773	1430100		-0.8773	1795150
-0.8337	4502680		-0.8337	2562420		-0.8337	1135530		-0.8337	1074620		-0.8337	1144990		-0.8337	1041660		-0.8337	1429810		-0.8337	1794380
-0.7901	4497840		-0.7901	2558630		-0.7901	1133850		-0.7901	1072710		-0.7901	1142190		-0.7901	1039660		-0.7901	1427030		-0.7901	1791450
-0.7465	4491120		-0.7465	2554730		-0.7465	1132530		-0.7465	1070150		-0.7465	1139950		-0.7465	1037270		-0.7465	1424250		-0.7465	1787260
-0.7029	4484630		-0.7029	2551410		-0.7029	1130410		-0.7029	1070420		-0.7029	1138520		-0.7029	1036030		-0.7029	1420770		-0.7029	1785660
-0.6593	4484620		-0.6593	2548530		-0.6593	1129360		-0.6593	1069030		-0.6593	1137220		-0.6593	1033520		-0.6593	1418260		-0.6593	1780900
-0.6157	4487410		-0.6157	2545940		-0.6157	1127550		-0.6157	1066570		-0.6157	1137440		-0.6157	1032120		-0.6157	1415020		-0.6157	1776220
-0.5721	4493580		-0.5721	2547920		-0.5721	1125440		-0.5721	1065290		-0.5721	1138440		-0.5721	1030500		-0.5721	1410060		-0.5721	1770150
-0.5285	4500920		-0.5285	2551330		-0.5285	1123760		-0.5285	1062080		-0.5285	1139880		-0.5285	1028350		-0.5285	1404260		-0.5285	1764590
-0.4849	4511020		-0.4849	2551430		-0.4849	1122100		-0.4849	1058710		-0.4849	1141470		-0.4849	1026360		-0.4849	1399590		-0.4849	1757640
-0.4413	4518330		-0.4413	2554220		-0.4413	1120030		-0.4413	1055760		-0.4413	1142800		-0.4413	1025760		-0.4413	1392850		-0.4413	1748000
-0.3977	4526490		-0.3977	2555920		-0.3977	1116470		-0.3977	1052810		-0.3977	1144210		-0.3977	1022280		-0.3977	1382730		-0.3977	1735320
-0.3541	4536030		-0.3541	2553460		-0.3541	1112560		-0.3541	1048020		-0.3541	1148300		-0.3541	1020310		-0.3541	1371610		-0.3541	1722240
-0.3105	4540640		-0.3105	2551840		-0.3105	1107640		-0.3105	1042110		-0.3105	1149760		-0.3105	1018040		-0.3105	1361530		-0.3105	1706730
-0.2669	4543110		-0.2669	2552610		-0.2669	1102980		-0.2669	1035810		-0.2669	1149610		-0.2669	1015670		-0.2669	1349200		-0.2669	1689660
-0.2233	4542040		-0.2233	2550060		-0.2233	1098530		-0.2233	1028820		-0.2233	1149070		-0.2233	1012000		-0.2233	1334770		-0.2233	1671900
-0.1797	4544820		-0.1797	2549140		-0.1797	1092890		-0.1797	1021030		-0.1797	1149270		-0.1797	1007940		-0.1797	1320500		-0.1797	1652470
-0.1361	4547960		-0.1361	2548740		-0.1361	1088300		-0.1361	1014250		-0.1361	1149690		-0.1361	1004860		-0.1361	1307390		-0.1361	1634530
-0.0925	4545440		-0.0925	2546040		-0.0925	1084420		-0.0925	1005920		-0.0925	1150260		-0.0925	1001320		-0.0925	1293620		-0.0925	1614470
-0.0489	4544540		-0.0489	2544320		-0.0489	1076990		-0.0489	998038		-0.0489	1148860		-0.0489	996743		-0.0489	1281260		-0.0489	1598280
-0.0053	4545590		-0.0053	2544720		-0.0053	1071550		-0.0053	990862		-0.0053	1149290		-0.0053	994698		-0.0053	1268910		-0.0053	1583500
0.0383	4544610		0.0383	2544900		0.0383	1068020		0.0383	983689		0.0383	1148770		0.0383	993707		0.0383	1259870		0.0383	1570560
0.0819	4545980		0.0819	2544390		0.0819	1064780		0.0819	979632		0.0819	1148420		0.0819	992747		0.0819	1254760		0.0819	1563700
0.1255	4547370		0.1255	2544260		0.1255	1064880		0.1255	977860		0.1255	1148740		0.1255	992174		0.1255	1250380		0.1255	1559790
0.1691	4552750		0.1691	2544480		0.1691	1067380		0.1691	978506		0.1691	1149770		0.1691	991125		0.1691	1251870		0.1691	1562680
0.2127	4553020		0.2127	2544960		0.2127	1070210		0.2127	981852		0.2127	1151210		0.2127	994014		0.2127	1259610		0.2127	1572810
0.2563	4554240		0.2563	2548970		0.2563	1072320		0.2563	988741		0.2563	1151710		0.2563	997608		0.2563	1271110		0.2563	1589550
0.2999	4557380		0.2999	2551880		0.2999	1078940		0.2999	997755		0.2999	1153340		0.2999	1001120		0.2999	1285940		0.2999	1610940
0.3435	4559060		0.3435	2552420		0.3435	1084590		0.3435	1007680		0.3435	1154750		0.3435	1004620		0.3435	1300850		0.3435	1633780
0.3871	4563080		0.3871	2552660		0.3871	1088150		0.3871	1014250		0.3871	1155940		0.3871	1008100		0.3871	1314620		0.3871	1651540
0.4307	4563200		0.4307	2556930		0.4307	1091760		0.4307	1020720		0.4307	1156330		0.4307	1009560		0.4307	1326620		0.4307	1665640
0.4743	4562250		0.4743	2560680		0.4743	1093960		0.4743	1022520		0.4743	1157580		0.4743	1010010		0.4743	1331700		0.4743	1671210
0.5179	4563900		0.5179	2558380		0.5179	1092750		0.5179	1020490		0.5179	1155840		0.5179	1010090		0.5179	1329280		0.5179	1667280
0.5615	4566780		0.5615	2557480		0.5615	1090580		0.5615	1016500		0.5615	1156220		0.5615	1009170		0.5615	1324180		0.5615	1657860
0.6051	4565060		0.6051	2557330		0.6051	1085880		0.6051	1008740		0.6051	1156940		0.6051	1005740		0.6051	1311170		0.6051	1639530
0.6487	4559360		0.6487	2555050		0.6487	1080880		0.6487	999140		0.6487	1155550		0.6487	1003280		0.6487	1296750		0.6487	1617070
0.6923	4558150		0.6923	2551200		0.6923	1077210		0.6923	990929		0.6923	1154180		0.6923	999874		0.6923	1280330		0.6923	1596290
0.7359	4554120		0.7359	2547110		0.7359	1071900		0.7359	985031		0.7359	1152630		0.7359	997310		0.7359	1265390		0.7359	1579240
0.7795	4550300		0.7795	2545360		0.7795	1068590		0.7795	980656		0.7795	1151340		0.7795	993398		0.7795	1256800		0.7795	1565390
0.8231	4550680		0.8231	2544960		0.8231	1065180		0.8231	979394		0.8231	1148410		0.8231	992386		0.8231	1252600		0.8231	1559680
0.8667	4548490		0.8667	2542520		0.8667	1065030		0.8667	982377		0.8667	1148290		0.8667	991921		0.8667	1251790		0.8667	1561700
0.9103	4546310		0.9103	2542390		0.9103	1067390		0.9103	985838		0.9103	1147830		0.9103	990819		0.9103	1256820		0.9103	1570620
0.9539	4545690		0.9539	2542400		0.9539	1071950		0.9539	990771		0.9539	1148080		0.9539	993622		0.9539	1265520		0.9539	1581580
0.9975	4545240		0.9975	2542470		0.9975	1076620		0.9975	997766		0.9975	1147310		0.9975	996044		0.9975	1275880		0.9975	1595950
1.0411	4541880		1.0411	2543750		1.0411	1081530		1.0411	1006050		1.0411	1147200		1.0411	997555		1.0411	1288950		1.0411	1614140
1.0847	4543450		1.0847	2546240		1.0847	1086100		1.0847	1014730		1.0847	1149500		1.0847	1002450		1.0847	1303330		1.0847	1633730
1.1283	4543750		1.1283	2547280		1.1283	1091770		1.1283	1023540		1.1283	1149840		1.1283	1007310		1.1283	1316560		1.1283	1652660
1.1719	4539080		1.1719	2549180		1.1719	1097520		1.1719	1030710		1.1719	1149840		1.1719	1010430		1.1719	1330070		1.1719	1671800
1.2155	4538430		1.2155	2548690		1.2155	1102790		1.2155	1037680		1.2155	1148630		1.2155	1013540		1.2155	1346290		1.2155	1691030
1.2591	4534600		1.2591	2551390		1.2591	1108530		1.2591	1043420		1.2591	1147820		1.2591	1016280		1.2591	1359280		1.2591	1707950
1.3027	4530770		1.3027	2550970		1.3027	1111750		1.3027	1048130		1.3027	1147840		1.3027	1019140		1.3027	1371730		1.3027	1724360
1.3463	4526710		1.3463	2551080		1.3463	1115270		1.3463	1054600		1.3463	1145970		1.3463	1021920		1.3463	1381690		1.3463	1738320
1.3899	4523290		1.3899	2554240		1.3899	1119950		1.3899	1057230		1.3899	1145830		1.3899	1025010		1.3899	1391200		1.3899	1748370
1.4335	4515970		1.4335	2554200		1.4335	1124360		1.4335	1061120		1.4335	1144240		1.4335	1028210		1.4335	1399190		1.4335	1757320
1.4771	4507040		1.4771	2551560		1.4771	1125420		1.4771	1063410		1.4771	1140840		1.4771	1028820		1.4771	1405700		1.4771	1765520
1.5207	4499200		1.5207	2551510		1.5207	1125720		1.5207	1066150		1.5207	1140320		1.5207	1030470		1.5207	1410160		1.5207	1771890
1.5643	4496420		1.5643	2553260		1.5643	1127760		1.5643	1068140		1.5643	1139240		1.5643	1032230		1.5643	1415310		1.5643	1777070
1.6079	4494260		1.6079	2554650		1.6079	1130070		1.6079	1069840		1.6079	1138750		1.6079	1034360		1.6079	1419140		1.6079	1780690
1.6515	4494620		1.6515	2553730		1.6515	1131670		1.6515	1071340		1.6515	1137270		1.6515	1035650		1.6515	1422480		1.6515	1784340
1.6951	4493450		1.6951	2555270		1.6951	1133450		1.6951	1071180		1.6951	1139270		1.6951	1036350		1.6951	1424060		1.6951	1788960
1.7387	4497360		1.7387	2558320		1.7387	1134160		1.7387	1071630		1.7387	1141160		1.7387	1037110		1.7387	1426420		1.7387	1790460
1.7823	4501120		1.7823	2562700		1.7823	1133960		1.7823	1073240		1.7823	1143410		1.7823	1039570		1.7823	1426740		1.7823	1793330
1.8259	4508420		1.8259	2566580		1.8259	1134850		1.8259	1074390		1.8259	1146270		1.8259	1041310		1.8259	1429810		1.8259	1794690
1.8695	4516800		1.8695	2568260		1.8695	1135080		1.8695	1074650		1.8695	1149670		1.8695	1043360		1.8695	1432290		1.8695	1795550
1.9131	4526040		1.9131	2572210		1.9131	1136640		1.9131	1075770		1.9131	1152080		1.9131	1045520		1.9131	1432540		1.9131	1799640
1.9567	4534750		1.9567	2577800		1.9567	1138400		1.9567	1076920		1.9567	1154390		1.9567	1047540		1.9567	1434120		1.9567	1802350
2.0003	4540230		2.0003	2578340		2.0003	1139620		2.0003	1078590		2.0003	1156020		2.0003	1049200		2.0003	1436580		2.0003	1804220
2.0439	4548410		2.0439	2577660		2.0439	1139860		2.0439	1078080		2.0439	1158760		2.0439	1049150		2.0439	1437050		2.0439	1805440
2.0875	4556800		2.0875	2583190		2.0875	1140540		2.0875	1079210		2.0875	1162480		2.0875	1048490		2.0875	1437200		2.0875	1805070
2.1311	4564680		2.1311	2586360		2.1311	1140550		2.1311	1079580		2.1311	1164100		2.1311	1050460		2.1311	1438750		2.1311	1804780
2.1747	4567540		2.1747	2589860		2.1747	1141270		2.1747	1079980		2.1747	1165930		2.1747	1051160		2.1747	1440610		2.1747	1807040
2.2183	4572760		2.2183	2589170		2.2183	1142930		2.2183	1079750		2.2183	1166710		2.2183	1053090		2.2183	1442060		2.2183	1809170
2.2619	4575060		2.2619	2591890		2.2619	1142860		2.2619	1079720		2.2619	1168710		2.2619	1053600		2.2619	1442870		2.2619	1807500
2.3055	4578310		2.3055	2591880		2.3055	1142060		2.3055	1079850		2.3055	1168860		2.3055	1054690		2.3055	1442490		2.3055	1807050
2.3491	4584420		2.3491	2593830		2.3491	1142560		2.3491	1081760		2.3491	1168620		2.3491	1054900		2.3491	1442130		2.3491	1810560
2.3927	4584570		2.3927	2594580		2.3927	1144020		2.3927	1081760		2.3927	1170780		2.3927	1055600		2.3927	1444450		2.3927	1811440
2.4363	4585000		2.4363	2596450		2.4363	1144230		2.4363	1080400		2.4363	1170560		2.4363	1056760		2.4363	1446160		2.4363	1811820
2.4799	4586460		2.4799	2596340		2.4799	1144150		2.4799	1080480		2.4799	1171470		2.4799	1055450		2.4799	1445450		2.4799	1812510
2.5235	4585010		2.5235	2595380		2.5235	1144090		2.5235	1081760		2.5235	1172160		2.5235	1054850		2.5235	1445730		2.5235	1813220
2.5671	4587230		2.5671	2593520		2.5671	1144880		2.5671	1081610		2.5671	1170100		2.5671	1056150		2.5671	1445820		2.5671	1814670
2.6107	4586830		2.6107	2594950		2.6107	1144670		2.6107	1081760		2.6107	1170840		2.6107	1056500		2.6107	1447500		2.6107	1812210
2.6543	4586630		2.6543	2596600		2.6543	1143660		2.6543	1082270		2.6543	1171460		2.6543	1057700		2.6543	1446070		2.6543	1811480
2.6979	4585810		2.6979	2596950		2.6979	1145140		2.6979	1082970		2.6979	1171790		2.6979	1057410		2.6979	1444640		2.6979	1812460
2.7415	4585470		2.7415	2595680		2.7415	1144310		2.7415	1082770		2.7415	1171870		2.7415	1056800		2.7415	1445700		2.7415	1812770
2.7851	4585650		2.7851	2595090		2.7851	1143930		2.7851	1082670		2.7851	1171570		2.7851	1056760		2.7851	1445880		2.7851	1813990
2.8287	4586970		2.8287	2597640		2.8287	1144230		2.8287	1082020		2.8287	1172080		2.8287	1056680		2.8287	1446370		2.8287	1813960
2.8723	4590240		2.8723	2596800		2.8723	1146320		2.8723	1082270		2.8723	1172540		2.8723	1056700		2.8723	1447450		2.8723	1816140
2.9159	4588940		2.9159	2596630		2.9159	1146100		2.9159	1082510		2.9159	1173080		2.9159	1056840		2.9159	1447900		2.9159	1816290
2.9595	4587820		2.9595	2595990		2.9595	1144500		2.9595	1082870		2.9595	1171980		2.9595	1057670		2.9595	1448420		2.9595	1815380
3.0031	4587070		3.0031	2595230		3.0031	1144410		3.0031	1082950		3.0031	1170910		3.0031	1057960		3.0031	1448470		3.0031	1816640
3.0467	4585380		3.0467	2597250		3.0467	1146720		3.0467	1082560		3.0467	1171590		3.0467	1056430		3.0467	1447640		3.0467	1816380
3.0903	4586750		3.0903	2594990		3.0903	1147020		3.0903	1083220		3.0903	1170510		3.0903	1057710		3.0903	1448610		3.0903	1814710
3.1339	4586600		3.1339	2594480		3.1339	1146990		3.1339	1083190		3.1339	1171940		3.1339	1057870		3.1339	1447530		3.1339	1815800
3.1775	4585020		3.1775	2592460		3.1775	1145060		3.1775	1083510		3.1775	1170010		3.1775	1060380		3.1775	1448350		3.1775	1817000
3.2211	4585370		3.2211	2593480		3.2211	1145930		3.2211	1083770		3.2211	1170080		3.2211	1058850		3.2211	1449250		3.2211	1817620
3.2647	4587400		3.2647	2595020		3.2647	1146590		3.2647	1084020		3.2647	1170030		3.2647	1057790		3.2647	1451490		3.2647	1816970
3.3083	4585700		3.3083	2593780		3.3083	1146260		3.3083	1083050		3.3083	1170180		3.3083	1058830		3.3083	1448750		3.3083	1817030
3.3518	4584410		3.3518	2594960		3.3518	1147180		3.3518	1082830		3.3518	1169320		3.3518	1058440		3.3518	1448520		3.3518	1817520
3.3954	4583710		3.3954	2595660		3.3954	1147480		3.3954	1083990		3.3954	1168950		3.3954	1057520		3.3954	1449460		3.3954	1819520
3.439	4582100		3.439	2593820		3.439	1146860		3.439	1084950		3.439	1167030		3.439	1057000		3.439	1450400		3.439	1818290
3.4827	4580960		3.4827	2592340		3.4827	1146940		3.4827	1084390		3.4827	1166050		3.4827	1056890		3.4827	1450770		3.4827	1816100
3.5263	4580310		3.5263	2592720		3.5263	1146880		3.5263	1083880		3.5263	1166570		3.5263	1056770		3.5263	1450970		3.5263	1816660
3.5699	4578450		3.5699	2590750		3.5699	1147480		3.5699	1085080		3.5699	1167240		3.5699	1056740		3.5699	1449190		3.5699	1817470
3.6135	4574170		3.6135	2588500		3.6135	1146320		3.6135	1084790		3.6135	1166530		3.6135	1055260		3.6135	1447950		3.6135	1817520
3.657	4570960		3.657	2587960		3.657	1145570		3.657	1084240		3.657	1165800		3.657	1057740		3.657	1448460		3.657	1817390
3.7006	4573350		3.7006	2587820		3.7006	1146450		3.7006	1084440		3.7006	1164960		3.7006	1057770		3.7006	1448960		3.7006	1818930
3.7442	4571870		3.7442	2589170		3.7442	1147170		3.7442	1084090		3.7442	1164120		3.7442	1057380		3.7442	1449400		3.7442	1817530
3.7879	4568160		3.7879	2586480		3.7879	1146260		3.7879	1084170		3.7879	1162920		3.7879	1056120		3.7879	1450060		3.7879	1818120
3.8315	4567980		3.8315	2585990		3.8315	1146030		3.8315	1084300		3.8315	1161940		3.8315	1055800		3.8315	1450040		3.8315	1816850
3.8751	4566050		3.8751	2582250		3.8751	1146330		3.8751	1083940		3.8751	1159680		3.8751	1055860		3.8751	1449660		3.8751	1817340
3.9186	4563340		3.9186	2580760		3.9186	1146300		3.9186	1083100		3.9186	1160620		3.9186	1055640		3.9186	1449560		3.9186	1820020
3.9622	4558440		3.9622	2581120		3.9622	1147780		3.9622	1083520		3.9622	1159530		3.9622	1056520		3.9622	1450280		3.9622	1818840
4.0058	4554300		4.0058	2578600		4.0058	1146920		4.0058	1083650		4.0058	1158900		4.0058	1055920		4.0058	1448590		4.0058	1815990
4.0494	4548150		4.0494	2577920		4.0494	1146760		4.0494	1083330		4.0494	1157220		4.0494	1054680		4.0494	1449770		4.0494	1814790
4.093	4545760		4.093	2578350		4.093	1145730		4.093	1083120		4.093	1155450		4.093	1054490		4.093	1450920		4.093	1816180
4.1366	4541550		4.1366	2574900		4.1366	1146010		4.1366	1083860		4.1366	1153310		4.1366	1054360		4.1366	1449820		4.1366	1816630
4.1802	4536020		4.1802	2573450		4.1802	1146470		4.1802	1082730		4.1802	1152720		4.1802	1052930		4.1802	1451290		4.1802	1817250
4.2238	4533110		4.2238	2572870		4.2238	1147560		4.2238	1084040		4.2238	1151740		4.2238	1052940		4.2238	1451160		4.2238	1818500
4.2674	4527280		4.2674	2572460		4.2674	1146760		4.2674	1083480		4.2674	1147830		4.2674	1053530		4.2674	1450740		4.2674	1818560
4.311	4524370		4.311	2570970		4.311	1147000		4.311	1084610		4.311	1146620		4.311	1054090		4.311	1449730		4.311	1817940
4.3546	4519350		4.3546	2568740		4.3546	1147720		4.3546	1084120		4.3546	1146660		4.3546	1053430		4.3546	1449870		4.3546	1817040
4.3982	4511380		4.3982	2567820		4.3982	1146720		4.3982	1083400		4.3982	1143060		4.3982	1053370		4.3982	1450770		4.3982	1817160
4.4418	4506000		4.4418	2565850		4.4418	1147570		4.4418	1085240		4.4418	1141700		4.4418	1051780		4.4418	1450300		4.4418	1818170
4.4854	4502020		4.4854	2565750		4.4854	1147890		4.4854	1084730		4.4854	1141410		4.4854	1051720		4.4854	1448930		4.4854	1820170
4.529	4498770		4.529	2564320		4.529	1146050		4.529	1084070		4.529	1140940		4.529	1052190		4.529	1448910		4.529	1819080
4.5726	4493020		4.5726	2563250		4.5726	1146610		4.5726	1083210		4.5726	1140250		4.5726	1052210		4.5726	1450940		4.5726	1818080
4.6162	4487220		4.6162	2562650		4.6162	1145980		4.6162	1082110		4.6162	1138870		4.6162	1052800		4.6162	1450870		4.6162	1820150
4.6598	4484580		4.6598	2561280		4.6598	1145830		4.6598	1084910		4.6598	1137950		4.6598	1053310		4.6598	1450240		4.6598	1817390
4.7034	4483080		4.7034	2561850		4.7034	1147580		4.7034	1084570		4.7034	1138170		4.7034	1053680		4.7034	1449960		4.7034	1817550
4.747	4480570		4.747	2562360		4.747	1146940		4.747	1083080		4.747	1138280		4.747	1053490		4.747	1448780		4.747	1817590
4.7906	4480720		4.7906	2564020		4.7906	1147000		4.7906	1083980		4.7906	1138710		4.7906	1053730		4.7906	1448150		4.7906	1815670
4.8342	4480430		4.8342	2564370		4.8342	1147610		4.8342	1083680		4.8342	1139600		4.8342	1054250		4.8342	1449450		4.8342	1816090
4.8778	4479600		4.8778	2564770		4.8778	1148050		4.8778	1083220		4.8778	1139520		4.8778	1054690		4.8778	1450230		4.8778	1817710
4.9214	4478180		4.9214	2567350		4.9214	1146790		4.9214	1082920		4.9214	1140160		4.9214	1056540		4.9214	1449080		4.9214	1818800
4.965	4479840		4.965	2567720		4.965	1145790		4.965	1083120		4.965	1142620		4.965	1056150		4.965	1448160		4.965	1817960
5.0086	4485880		5.0086	2566680		5.0086	1145670		5.0086	1084400		5.0086	1144070		5.0086	1055840		5.0086	1449240		5.0086	1816590
5.0522	4491100		5.0522	2570010		5.0522	1144840		5.0522	1084490		5.0522	1145920		5.0522	1056240		5.0522	1449660		5.0522	1818160
5.0958	4497450		5.0958	2571810		5.0958	1146710		5.0958	1083210		5.0958	1146270		5.0958	1056620		5.0958	1448850		5.0958	1818920
5.1394	4500490		5.1394	2573120		5.1394	1148180		5.1394	1083230		5.1394	1148890		5.1394	1058640		5.1394	1447950		5.1394	1819020
5.183	4504200		5.183	2573600		5.183	1148160		5.183	1084530		5.183	1151240		5.183	1057340		5.183	1447980		5.183	1819670
5.2266	4511210		5.2266	2575380		5.2266	1149000		5.2266	1085160		5.2266	1155000		5.2266	1057890		5.2266	1448790		5.2266	1820340
5.2702	4519320		5.2702	2577860		5.2702	1148590		5.2702	1084790		5.2702	1156840		5.2702	1057050		5.2702	1449400		5.2702	1815270
5.3138	4527600		5.3138	2582750		5.3138	1147640		5.3138	1084420		5.3138	1158120		5.3138	1059210		5.3138	1448850		5.3138	1816600
5.3574	4533710		5.3574	2584460		5.3574	1147790		5.3574	1084220		5.3574	1157560		5.3574	1059400		5.3574	1449070		5.3574	1817450
5.401	4537550		5.401	2584960		5.401	1148600		5.401	1084480		5.401	1158970		5.401	1060340		5.401	1449330		5.401	1818200
5.4446	4542000		5.4446	2586900		5.4446	1147510		5.4446	1084110		5.4446	1160620		5.4446	1059440		5.4446	1451840		5.4446	1818470
5.4882	4550630		5.4882	2590380		5.4882	1148700		5.4882	1085340		5.4882	1163770		5.4882	1060870		5.4882	1451970		5.4882	1818070
5.5318	4555220		5.5318	2591360		5.5318	1149460		5.5318	1084910		5.5318	1164370		5.5318	1059540		5.5318	1451100		5.5318	1816090
5.5754	4562700		5.5754	2592930		5.5754	1148910		5.5754	1082720		5.5754	1166480		5.5754	1059750		5.5754	1451250		5.5754	1816760
5.619	4566330		5.619	2592090		5.619	1149920		5.619	1084440		5.619	1168290		5.619	1060910		5.619	1451890		5.619	1819300
5.6626	4569180		5.6626	2593830		5.6626	1148900		5.6626	1085610		5.6626	1168050		5.6626	1062260		5.6626	1452340		5.6626	1819530
5.7062	4575400		5.7062	2593090		5.7062	1149890		5.7062	1084420		5.7062	1168680		5.7062	1062720		5.7062	1452660		5.7062	1820800
5.7498	4577600		5.7498	2592600		5.7498	1149890		5.7498	1084390		5.7498	1168980		5.7498	1063290		5.7498	1453030		5.7498	1820000
5.7934	4576070		5.7934	2593520		5.7934	1151280		5.7934	1085730		5.7934	1169780		5.7934	1063760		5.7934	1453830		5.7934	1820500
5.837	4578580		5.837	2596830		5.837	1151010		5.837	1086330		5.837	1169500		5.837	1064200		5.837	1453280		5.837	1819950
5.8806	4576700		5.8806	2597120		5.8806	1151060		5.8806	1086830		5.8806	1168490		5.8806	1064160		5.8806	1453720		5.8806	1820000
5.9242	4578230		5.9242	2594510		5.9242	1150340		5.9242	1085700		5.9242	1168320		5.9242	1064090		5.9242	1452370		5.9242	1821400
5.9678	4578910		5.9678	2596530		5.9678	1151270		5.9678	1085700		5.9678	1169350		5.9678	1063450		5.9678	1454620		5.9678	1820370
6.0114	4578760		6.0114	2597710		6.0114	1151040		6.0114	1086610		6.0114	1167930		6.0114	1063560		6.0114	1456000		6.0114	1821720
6.055	4581520		6.055	2594990		6.055	1150890		6.055	1086810		6.055	1169070		6.055	1064240		6.055	1454510		6.055	1822520
6.0986	4581800		6.0986	2593910		6.0986	1152440		6.0986	1085910		6.0986	1168660		6.0986	1064270		6.0986	1451830		6.0986	1822910
6.1422	4580270		6.1422	2594080		6.1422	1151730		6.1422	1087320		6.1422	1168380		6.1422	1061450		6.1422	1453560		6.1422	1820090
6.1858	4579990		6.1858	2594120		6.1858	1149670		6.1858	1086140		6.1858	1168720		6.1858	1061420		6.1858	1454190		6.1858	1820090
6.2294	4577630		6.2294	2594380		6.2294	1148760		6.2294	1085130		6.2294	1168220		6.2294	1062310		6.2294	1454110		6.2294	1820430
6.273	4577480		6.273	2594830		6.273	1149970		6.273	1085930		6.273	1168030		6.273	1063440		6.273	1453280		6.273	1820990
6.3166	4577300		6.3166	2592140		6.3166	1150770		6.3166	1086640		6.3166	1167640		6.3166	1063360		6.3166	1454120		6.3166	1821240
6.3602	4578420		6.3602	2592530		6.3602	1150690		6.3602	1086390		6.3602	1165830		6.3602	1062270		6.3602	1452700		6.3602	1821580
6.4038	4576200		6.4038	2593610		6.4038	1150880		6.4038	1087120		6.4038	1166900		6.4038	1061670		6.4038	1454770		6.4038	1823470
6.4474	4575640		6.4474	2593290		6.4474	1151080		6.4474	1087540		6.4474	1165800		6.4474	1062670		6.4474	1455290		6.4474	1821610
6.491	4572760		6.491	2591880		6.491	1150890		6.491	1086080		6.491	1164130		6.491	1063820		6.491	1455430		6.491	1821160
6.5346	4570690		6.5346	2592880		6.5346	1151650		6.5346	1085760		6.5346	1163210		6.5346	1062820		6.5346	1455280		6.5346	1820090
6.5782	4570550		6.5782	2591210		6.5782	1151640		6.5782	1085120		6.5782	1164440		6.5782	1061410		6.5782	1454310		6.5782	1820110
6.6218	4570060		6.6218	2589160		6.6218	1151890		6.6218	1085340		6.6218	1163460		6.6218	1060490		6.6218	1453020		6.6218	1821710
6.6654	4565540		6.6654	2589420		6.6654	1150720		6.6654	1086820		6.6654	1161040		6.6654	1061070		6.6654	1453140		6.6654	1822200
6.709	4564680		6.709	2588440		6.709	1150800		6.709	1087320		6.709	1160850		6.709	1059320		6.709	1453570		6.709	1821900
6.7526	4562530		6.7526	2587320		6.7526	1150960		6.7526	1086540		6.7526	1160020		6.7526	1060080		6.7526	1455210		6.7526	1822160
6.7962	4557280		6.7962	2585880		6.7962	1149430		6.7962	1085720		6.7962	1159260		6.7962	1060870		6.7962	1452770		6.7962	1821110
6.8398	4555280		6.8398	2584880		6.8398	1150080		6.8398	1085080		6.8398	1158300		6.8398	1059330		6.8398	1455550		6.8398	1821980
6.8834	4552090		6.8834	2586740		6.8834	1151350		6.8834	1086810		6.8834	1156700		6.8834	1059420		6.8834	1455050		6.8834	1822260
6.927	4552110		6.927	2585170		6.927	1151280		6.927	1087490		6.927	1156620		6.927	1058980		6.927	1456920		6.927	1823260
6.9706	4548350		6.9706	2581860		6.9706	1150720		6.9706	1086860		6.9706	1154840		6.9706	1059740		6.9706	1454600		6.9706	1821510
7.0142	4543450		7.0142	2580400		7.0142	1151650		7.0142	1086010		7.0142	1154190		7.0142	1061230		7.0142	1454170		7.0142	1821730
7.0578	4542080		7.0578	2577870		7.0578	1150550		7.0578	1085130		7.0578	1153680		7.0578	1060810		7.0578	1454600		7.0578	1822270
7.1014	4538470		7.1014	2576530		7.1014	1150690		7.1014	1085880		7.1014	1151830		7.1014	1060370		7.1014	1453800		7.1014	1820020
7.145	4533080		7.145	2578440		7.145	1151610		7.145	1085300		7.145	1149710		7.145	1059690		7.145	1455440		7.145	1820880
7.1886	4529910		7.1886	2576800		7.1886	1151060		7.1886	1085380		7.1886	1148690		7.1886	1059020		7.1886	1454720		7.1886	1819840
7.2322	4525900		7.2322	2575670		7.2322	1151530		7.2322	1086240		7.2322	1147850		7.2322	1059450		7.2322	1453870		7.2322	1821650
7.2758	4521860		7.2758	2575080		7.2758	1150360		7.2758	1085640		7.2758	1145360		7.2758	1059570		7.2758	1455580		7.2758	1819440
7.3194	4517500		7.3194	2573100		7.3194	1149920		7.3194	1086330		7.3194	1143700		7.3194	1057920		7.3194	1454820		7.3194	1820150
7.363	4515410		7.363	2572810		7.363	1151060		7.363	1087250		7.363	1143700		7.363	1057930		7.363	1454570		7.363	1819310
7.4066	4511100		7.4066	2571340		7.4066	1151510		7.4066	1085280		7.4066	1143030		7.4066	1057570		7.4066	1455440		7.4066	1820340
7.4502	4505110		7.4502	2571640		7.4502	1151050		7.4502	1084410		7.4502	1142370		7.4502	1059620		7.4502	1456120		7.4502	1821220
7.4938	4500910		7.4938	2570590		7.4938	1152380		7.4938	1085530		7.4938	1142750		7.4938	1058500		7.4938	1453770		7.4938	1821070
7.5374	4498550		7.5374	2568500		7.5374	1151040		7.5374	1085810		7.5374	1141860		7.5374	1058950		7.5374	1453890		7.5374	1822300
7.581	4492380		7.581	2567960		7.581	1149360		7.581	1086420		7.581	1140760		7.581	1059760		7.581	1453570		7.581	1820810
7.6246	4488600		7.6246	2567790		7.6246	1149790		7.6246	1086000		7.6246	1140410		7.6246	1059180		7.6246	1453930		7.6246	1819160
7.6682	4488790		7.6682	2566870		7.6682	1150650		7.6682	1085560		7.6682	1139900		7.6682	1057950		7.6682	1454010		7.6682	1820560
7.7118	4487530		7.7118	2565180		7.7118	1149700		7.7118	1086100		7.7118	1141210		7.7118	1058870		7.7118	1452850		7.7118	1820040
7.7554	4487040		7.7554	2566130		7.7554	1151500		7.7554	1085320		7.7554	1140260		7.7554	1060360		7.7554	1453560		7.7554	1820230
7.799	4482740		7.799	2566800		7.799	1150300		7.799	1085340		7.799	1140050		7.799	1060370		7.799	1452890		7.799	1819370
7.8426	4477870		7.8426	2566480		7.8426	1149700		7.8426	1085600		7.8426	1139910		7.8426	1058520		7.8426	1452230		7.8426	1820620
7.8862	4478360		7.8862	2566720		7.8862	1150930		7.8862	1087680		7.8862	1139900		7.8862	1059300		7.8862	1454170		7.8862	1820150
7.9298	4477370		7.9298	2568660		7.9298	1151300		7.9298	1084870		7.9298	1140240		7.9298	1062160		7.9298	1454510		7.9298	1818340
7.9734	4476200		7.9734	2569460		7.9734	1150560		7.9734	1085150		7.9734	1140980		7.9734	1062480		7.9734	1452250		7.9734	1820020
8.017	4479750		8.017	2570810		8.017	1151380		8.017	1084730		8.017	1141450		8.017	1060350		8.017	1452450		8.017	1818410
8.0606	4480000		8.0606	2570200		8.0606	1149820		8.0606	1086710		8.0606	1141680		8.0606	1060120		8.0606	1451820		8.0606	1818380
8.1042	4482100		8.1042	2572950		8.1042	1149230		8.1042	1086620		8.1042	1143370		8.1042	1061420		8.1042	1454230		8.1042	1819300
8.1478	4482360		8.1478	2572690		8.1478	1149730		8.1478	1085600		8.1478	1142630		8.1478	1061700		8.1478	1453220		8.1478	1822180
8.1914	4481020		8.1914	2571620		8.1914	1150370		8.1914	1086340		8.1914	1144450		8.1914	1061130		8.1914	1451770		8.1914	1821700
8.235	4482960		8.235	2573590		8.235	1151720		8.235	1086600		8.235	1147870		8.235	1062730		8.235	1452150		8.235	1821410
8.2786	4488400		8.2786	2576550		8.2786	1150400		8.2786	1085260		8.2786	1149890		8.2786	1063690		8.2786	1451950		8.2786	1822740
8.3222	4492440		8.3222	2579740		8.3222	1152070		8.3222	1084740		8.3222	1150480		8.3222	1063880		8.3222	1451480		8.3222	1822780
8.3658	4495860		8.3658	2579070		8.3658	1151150		8.3658	1086140		8.3658	1151920		8.3658	1063500		8.3658	1452630		8.3658	1821000
8.4094	4495450		8.4094	2579220		8.4094	1152160		8.4094	1086460		8.4094	1153880		8.4094	1065570		8.4094	1452940		8.4094	1820120
8.453	4499710		8.453	2584460		8.453	1150950		8.453	1086220		8.453	1152380		8.453	1065970		8.453	1452330		8.453	1821830
8.4966	4504760		8.4966	2584680		8.4966	1152840		8.4966	1085520		8.4966	1153110		8.4966	1065430		8.4966	1451520		8.4966	1818940
8.5402	4506800		8.5402	2585380		8.5402	1153280		8.5402	1085120		8.5402	1157720		8.5402	1066260		8.5402	1452890		8.5402	1820190
8.5838	4514880		8.5838	2589120		8.5838	1153790		8.5838	1085980		8.5838	1159390		8.5838	1065300		8.5838	1453590		8.5838	1820300
8.6274	4519220		8.6274	2592420		8.6274	1153020		8.6274	1086070		8.6274	1161960		8.6274	1066920		8.6274	1453640		8.6274	1820570
8.671	4522300		8.671	2593880		8.671	1153820		8.671	1085640		8.671	1163840		8.671	1066200		8.671	1453460		8.671	1818230
8.7146	4531110		8.7146	2593040		8.7146	1152820		8.7146	1086650		8.7146	1164540		8.7146	1067010		8.7146	1453050		8.7146	1818670
8.7582	4535220		8.7582	2592610		8.7582	1153270		8.7582	1086460		8.7582	1164210		8.7582	1067370		8.7582	1452890		8.7582	1820040
8.8018	4538700		8.8018	2597220		8.8018	1152820		8.8018	1085280		8.8018	1165800		8.8018	1067210		8.8018	1452370		8.8018	1820790
8.8454	4544660		8.8454	2598290		8.8454	1152570		8.8454	1085300		8.8454	1166420		8.8454	1066940		8.8454	1453070		8.8454	1821050
8.889	4551480		8.889	2599300		8.889	1153260		8.889	1085680		8.889	1168640		8.889	1067500		8.889	1454070		8.889	1820240
8.9326	4558420		8.9326	2599440		8.9326	1152160		8.9326	1086630		8.9326	1167980		8.9326	1068220		8.9326	1454700		8.9326	1819990
8.9762	4560070		8.9762	2601860		8.9762	1152720		8.9762	1087030		8.9762	1169760		8.9762	1068820		8.9762	1454410		8.9762	1821440
9.0198	4566530		9.0198	2603250		9.0198	1152550		9.0198	1085790		9.0198	1170890		9.0198	1070440		9.0198	1454770		9.0198	1821820
9.0634	4572130		9.0634	2606060		9.0634	1153140		9.0634	1088150		9.0634	1170770		9.0634	1070370		9.0634	1455130		9.0634	1821370
9.107	4573700		9.107	2606410		9.107	1154270		9.107	1087190		9.107	1172510		9.107	1069830		9.107	1455250		9.107	1821480
9.1506	4575930		9.1506	2607060		9.1506	1152950		9.1506	1086050		9.1506	1174240		9.1506	1071120		9.1506	1456080		9.1506	1822410
9.1942	4579290		9.1942	2608290		9.1942	1153920		9.1942	1086620		9.1942	1176390		9.1942	1071940		9.1942	1455740		9.1942	1822270
9.2378	4583470		9.2378	2609180		9.2378	1152880		9.2378	1087560		9.2378	1175250		9.2378	1070990		9.2378	1455440		9.2378	1823160
9.2814	4587680		9.2814	2609190		9.2814	1154070		9.2814	1087090		9.2814	1175580		9.2814	1072400		9.2814	1456350		9.2814	1824710
9.325	4589040		9.325	2610430		9.325	1154660		9.325	1085980		9.325	1176460		9.325	1072780		9.325	1456670		9.325	1824960
9.3685	4591310		9.3685	2611070		9.3685	1154470		9.3685	1086880		9.3685	1177710		9.3685	1071060		9.3685	1457760		9.3685	1823520
9.4121	4592180		9.4121	2611150		9.4121	1153860		9.4121	1087240		9.4121	1176620		9.4121	1071990		9.4121	1455730		9.4121	1825210
9.4557	4592380		9.4557	2610320		9.4557	1153760		9.4557	1086670		9.4557	1177730		9.4557	1071530		9.4557	1456280		9.4557	1825030
9.4993	4592500		9.4993	2610430		9.4993	1155400		9.4993	1086830		9.4993	1177960		9.4993	1070330		9.4993	1454420		9.4993	1823990
9.543	4595650		9.543	2611120		9.543	1155760		9.543	1088140		9.543	1179890		9.543	1072240		9.543	1455600		9.543	1824170
9.5866	4593570		9.5866	2612550		9.5866	1154960		9.5866	1087440		9.5866	1178730		9.5866	1073190		9.5866	1456960		9.5866	1824400
9.6302	4594090		9.6302	2612800		9.6302	1154130		9.6302	1086910		9.6302	1178820		9.6302	1073630		9.6302	1457630		9.6302	1824430
9.6737	4599960		9.6737	2612400		9.6737	1154480		9.6737	1088280		9.6737	1179780		9.6737	1073610		9.6737	1457020		9.6737	1823070
9.7173	4599790		9.7173	2613300		9.7173	1154620		9.7173	1087960		9.7173	1178510		9.7173	1073720		9.7173	1456400		9.7173	1822960
9.7609	4598650		9.7609	2613140		9.7609	1154340		9.7609	1087050		9.7609	1180900		9.7609	1073730		9.7609	1457040		9.7609	1824680
9.8046	4598750		9.8046	2613900		9.8046	1154450		9.8046	1087090		9.8046	1179950		9.8046	1074300		9.8046	1457420		9.8046	1822600
9.8482	4599970		9.8482	2613490		9.8482	1155130		9.8482	1087040		9.8482	1179570		9.8482	1072620		9.8482	1457640		9.8482	1822730
9.8917	4602280		9.8917	2614000		9.8917	1155020		9.8917	1085940		9.8917	1181270		9.8917	1072850		9.8917	1456840		9.8917	1822710
9.9353	4602340		9.9353	2613880		9.9353	1154220		9.9353	1087430		9.9353	1180890		9.9353	1073160		9.9353	1458580		9.9353	1824150
9.9789	4600120		9.9789	2614020		9.9789	1154600		9.9789	1090060		9.9789	1180720		9.9789	1073930		9.9789	1458730		9.9789	1823210
10.0225	4601980		10.0225	2615360		10.0225	1153870		10.0225	1087920		10.0225	1180900		10.0225	1073170		10.0225	1457760		10.0225	1822960
10.0661	4600790		10.0661	2616050		10.0661	1153990		10.0661	1087790		10.0661	1180350		10.0661	1073260		10.0661	1457850		10.0661	1824780
10.1097	4601910		10.1097	2613590		10.1097	1154920		10.1097	1088280		10.1097	1179680		10.1097	1073500		10.1097	1458120		10.1097	1825320
10.1533	4604080		10.1533	2614250		10.1533	1154970		10.1533	1088140		10.1533	1181600		10.1533	1074300		10.1533	1458190		10.1533	1824020
10.1969	4601910		10.1969	2614610		10.1969	1155490		10.1969	1088170		10.1969	1181380		10.1969	1075090		10.1969	1458050		10.1969	1825790
10.2405	4602390		10.2405	2616260		10.2405	1154840		10.2405	1087210		10.2405	1180880		10.2405	1074020		10.2405	1457500		10.2405	1826800
10.2841	4603020		10.2841	2616330		10.2841	1153720		10.2841	1085490		10.2841	1180540		10.2841	1074200		10.2841	1458090		10.2841	1826990
10.3277	4601350		10.3277	2614250		10.3277	1155150		10.3277	1086210		10.3277	1181020		10.3277	1073780		10.3277	1459520		10.3277	1825810
10.3713	4604140		10.3713	2614120		10.3713	1155300		10.3713	1087720		10.3713	1181920		10.3713	1074410		10.3713	1460890		10.3713	1824320
10.4149	4601690		10.4149	2615260		10.4149	1153350		10.4149	1087700		10.4149	1181680		10.4149	1073960		10.4149	1459400		10.4149	1823980
10.4585	4602590		10.4585	2613400		10.4585	1154810		10.4585	1087810		10.4585	1181900		10.4585	1073810		10.4585	1459070		10.4585	1823130
10.5021	4605440		10.5021	2614640		10.5021	1155450		10.5021	1088980		10.5021	1182060		10.5021	1074940		10.5021	1458460		10.5021	1825080
10.5457	4609270		10.5457	2614780		10.5457	1154300		10.5457	1088180		10.5457	1182120		10.5457	1074130		10.5457	1457040		10.5457	1825210
10.5893	4605460		10.5893	2617420		10.5893	1155830		10.5893	1087540		10.5893	1182500		10.5893	1074220		10.5893	1457060		10.5893	1825380
10.6329	4604780		10.6329	2616500		10.6329	1155280		10.6329	1088060		10.6329	1181410		10.6329	1074270		10.6329	1458620		10.6329	1827430
10.6765	4604380		10.6765	2615010		10.6765	1154670		10.6765	1088410		10.6765	1180920		10.6765	1072900		10.6765	1459160		10.6765	1826950
10.7201	4605430		10.7201	2615470		10.7201	1155700		10.7201	1089100		10.7201	1180560		10.7201	1073040		10.7201	1460540		10.7201	1825900
10.7637	4604940		10.7637	2614260		10.7637	1155560		10.7637	1088230		10.7637	1180700		10.7637	1074230		10.7637	1459300		10.7637	1826420
10.8073	4604230		10.8073	2614280		10.8073	1156660		10.8073	1087950		10.8073	1180250		10.8073	1074280		10.8073	1458720		10.8073	1825870
10.8509	4606030		10.8509	2616430		10.8509	1157540		10.8509	1087340		10.8509	1181720		10.8509	1075130		10.8509	1459000		10.8509	1825600
10.8945	4606250		10.8945	2616650		10.8945	1156230		10.8945	1087480		10.8945	1182050		10.8945	1074630		10.8945	1459160		10.8945	1823740
10.9381	4605520		10.9381	2613870		10.9381	1155810		10.9381	1087740		10.9381	1181610		10.9381	1074460		10.9381	1459850		10.9381	1824270
10.9817	4604980		10.9817	2615380		10.9817	1155070		10.9817	1086830		10.9817	1180450		10.9817	1073580		10.9817	1459020		10.9817	1825370
11.0253	4608350		11.0253	2614810		11.0253	1154470		11.0253	1087500		11.0253	1182050		11.0253	1073100		11.0253	1459130		11.0253	1824140
11.0689	4604970		11.0689	2614300		11.0689	1155000		11.0689	1088670		11.0689	1183060		11.0689	1074430		11.0689	1458150		11.0689	1824730
11.1125	4604930		11.1125	2615180		11.1125	1155700		11.1125	1087800		11.1125	1182700		11.1125	1075380		11.1125	1457540		11.1125	1824830
11.1561	4606060		11.1561	2615680		11.1561	1155520		11.1561	1088580		11.1561	1182590		11.1561	1074310		11.1561	1457640		11.1561	1824790
11.1997	4605850		11.1997	2615950		11.1997	1154340		11.1997	1087920		11.1997	1182800		11.1997	1074540		11.1997	1457420		11.1997	1825380
11.2433	4604670		11.2433	2615580		11.2433	1154030		11.2433	1088820		11.2433	1182590		11.2433	1074960		11.2433	1457300		11.2433	1824190

## Sheet: At the end of anoxic period
57Fe Mössbaur data for the amemded 57Fe (corrected to exclude signal from the native soil Fe) at the end of subseqent anoxic period following first oxidation event
Adding 57Fe alone												Adding DOM and 57Fe together
5K			12K			35K			77K			5K			12K			35K			77K
Velocity	Counts		Velocity	Counts		Velocity	Counts		Velocity	Counts		Velocity	Counts		Velocity	Counts		Velocity	Counts		Velocity	Counts
-11.0526	1129230		-11.0526	837589		-11.0359	2830540		-11.0526	889367		-11.0359	1898690		-11.0526	2413240		-11.0526	2483070		-11.0526	1825600
-11.0089	1128910		-11.0089	836933		-10.9923	2831040		-11.0089	889115		-10.9923	1899530		-11.0089	2412970		-11.0089	2482590		-11.0089	1825120
-10.9653	1129010		-10.9653	838428		-10.9487	2831240		-10.9653	889198		-10.9487	1898490		-10.9653	2413170		-10.9653	2482820		-10.9653	1825310
-10.9216	1128700		-10.9216	837567		-10.9051	2831160		-10.9216	889136		-10.9051	1897240		-10.9216	2413120		-10.9216	2482830		-10.9216	1825250
-10.8779	1128620		-10.8779	837482		-10.8615	2831690		-10.8779	889662		-10.8615	1897590		-10.8779	2412780		-10.8779	2482820		-10.8779	1823820
-10.8343	1128750		-10.8343	837387		-10.8179	2832850		-10.8343	890585		-10.8179	1898290		-10.8343	2411510		-10.8343	2484540		-10.8343	1825250
-10.7906	1128620		-10.7906	836740		-10.7743	2832950		-10.7906	889575		-10.7743	1897760		-10.7906	2412650		-10.7906	2484740		-10.7906	1824770
-10.7469	1128940		-10.7469	836775		-10.7307	2831230		-10.7469	889063		-10.7307	1897560		-10.7469	2413710		-10.7469	2482780		-10.7469	1824720
-10.7033	1128670		-10.7033	836847		-10.6871	2830870		-10.7033	889742		-10.6871	1896700		-10.7033	2414180		-10.7033	2482810		-10.7033	1824290
-10.6596	1128200		-10.6596	837415		-10.6435	2831080		-10.6596	889680		-10.6435	1896690		-10.6596	2413480		-10.6596	2482420		-10.6596	1824740
-10.6159	1128020		-10.6159	837221		-10.5999	2829650		-10.6159	890096		-10.5999	1896830		-10.6159	2413070		-10.6159	2484000		-10.6159	1826640
-10.5723	1128510		-10.5723	836647		-10.5563	2828140		-10.5723	888513		-10.5563	1898740		-10.5723	2414240		-10.5723	2482700		-10.5723	1825080
-10.5286	1129570		-10.5286	836427		-10.5127	2831740		-10.5286	888087		-10.5127	1898690		-10.5286	2412050		-10.5286	2481570		-10.5286	1822910
-10.4849	1128950		-10.4849	837413		-10.4691	2831340		-10.4849	888682		-10.4691	1897710		-10.4849	2412120		-10.4849	2482530		-10.4849	1825080
-10.4413	1128640		-10.4413	837692		-10.4255	2830770		-10.4413	889602		-10.4255	1896600		-10.4413	2410870		-10.4413	2484010		-10.4413	1826490
-10.3976	1128940		-10.3976	837045		-10.3819	2833100		-10.3976	888630		-10.3819	1896600		-10.3976	2411370		-10.3976	2484380		-10.3976	1824640
-10.3539	1128050		-10.3539	837003		-10.3383	2832350		-10.3539	888751		-10.3383	1895870		-10.3539	2414770		-10.3539	2485290		-10.3539	1824940
-10.3103	1127990		-10.3103	838220		-10.2947	2831120		-10.3103	889055		-10.2947	1897160		-10.3103	2413800		-10.3103	2485130		-10.3103	1824600
-10.2666	1128440		-10.2666	837758		-10.2511	2828820		-10.2666	889278		-10.2511	1898710		-10.2666	2412260		-10.2666	2483770		-10.2666	1824850
-10.223	1127520		-10.223	837426		-10.2075	2830540		-10.223	887617		-10.2075	1898620		-10.223	2413260		-10.223	2481380		-10.223	1826180
-10.1793	1127130		-10.1793	837195		-10.1639	2830770		-10.1793	887825		-10.1639	1898960		-10.1793	2412170		-10.1793	2482210		-10.1793	1826130
-10.1356	1127380		-10.1356	837057		-10.1203	2829420		-10.1356	889791		-10.1203	1898960		-10.1356	2411530		-10.1356	2483390		-10.1356	1825190
-10.092	1127410		-10.092	837636		-10.0767	2830790		-10.092	888811		-10.0767	1899180		-10.092	2413060		-10.092	2484560		-10.092	1824320
-10.0483	1127810		-10.0483	836704		-10.0331	2831480		-10.0483	888736		-10.0331	1898690		-10.0483	2412100		-10.0483	2484230		-10.0483	1823260
-10.0046	1128560		-10.0046	836165		-9.9895	2829700		-10.0046	889173		-9.9895	1897220		-10.0046	2413280		-10.0046	2485600		-10.0046	1823120
-9.9609	1128100		-9.9609	836128		-9.9459	2829820		-9.9609	888735		-9.9459	1897390		-9.9609	2414140		-9.9609	2484830		-9.9609	1822930
-9.9173	1127910		-9.9173	836908		-9.9023	2830850		-9.9173	889750		-9.9023	1896040		-9.9173	2413980		-9.9173	2483890		-9.9173	1824950
-9.8736	1127900		-9.8736	837119		-9.8587	2830860		-9.8736	889617		-9.8587	1896670		-9.8736	2413050		-9.8736	2483170		-9.8736	1827020
-9.83	1127380		-9.83	837511		-9.8151	2830750		-9.83	890061		-9.8151	1898720		-9.83	2411310		-9.83	2482420		-9.83	1825400
-9.7863	1128060		-9.7863	836516		-9.7715	2829240		-9.7863	889918		-9.7715	1897570		-9.7863	2410940		-9.7863	2483010		-9.7863	1826900
-9.7426	1129400		-9.7426	836025		-9.7279	2828480		-9.7426	889288		-9.7279	1897140		-9.7426	2412400		-9.7426	2482150		-9.7426	1824770
-9.699	1127020		-9.699	837217		-9.6843	2829510		-9.699	888948		-9.6843	1896210		-9.699	2413390		-9.699	2481200		-9.699	1825190
-9.6553	1129240		-9.6553	837290		-9.6407	2829580		-9.6553	887628		-9.6407	1896140		-9.6553	2413620		-9.6553	2481830		-9.6553	1824920
-9.6116	1128920		-9.6116	838196		-9.5971	2830250		-9.6116	888016		-9.5971	1897980		-9.6116	2413990		-9.6116	2482220		-9.6116	1825350
-9.568	1127260		-9.568	836536		-9.5535	2830360		-9.568	887239		-9.5535	1898200		-9.568	2411980		-9.568	2482470		-9.568	1824750
-9.5243	1127430		-9.5243	837199		-9.5099	2829310		-9.5243	888074		-9.5099	1899200		-9.5243	2412850		-9.5243	2483620		-9.5243	1825070
-9.4806	1127360		-9.4806	836413		-9.4663	2829500		-9.4806	889619		-9.4663	1898850		-9.4806	2413390		-9.4806	2483510		-9.4806	1824600
-9.437	1128520		-9.437	836536		-9.4227	2828670		-9.437	889405		-9.4227	1897940		-9.437	2412150		-9.437	2482300		-9.437	1823920
-9.3933	1127880		-9.3933	836955		-9.3791	2828980		-9.3933	888760		-9.3791	1896460		-9.3933	2410580		-9.3933	2482580		-9.3933	1825690
-9.3496	1127680		-9.3496	835729		-9.3355	2827750		-9.3496	888323		-9.3355	1897190		-9.3496	2410100		-9.3496	2483410		-9.3496	1827100
-9.306	1127090		-9.306	835746		-9.2919	2828490		-9.306	889758		-9.2919	1898560		-9.306	2412100		-9.306	2481680		-9.306	1825440
-9.2623	1126640		-9.2623	836391		-9.2483	2828660		-9.2623	889574		-9.2483	1899700		-9.2623	2411770		-9.2623	2482690		-9.2623	1825420
-9.2186	1126870		-9.2186	837435		-9.2047	2830710		-9.2186	889272		-9.2047	1897840		-9.2186	2410690		-9.2186	2484210		-9.2186	1824360
-9.175	1126550		-9.175	837647		-9.1611	2829120		-9.175	888287		-9.1611	1898970		-9.175	2411170		-9.175	2482090		-9.175	1824440
-9.1313	1127880		-9.1313	837281		-9.1175	2827990		-9.1313	888317		-9.1175	1896920		-9.1313	2412780		-9.1313	2481840		-9.1313	1823480
-9.0876	1127800		-9.0876	836626		-9.0739	2829170		-9.0876	889422		-9.0739	1896020		-9.0876	2411700		-9.0876	2482850		-9.0876	1823970
-9.044	1127600		-9.044	836297		-9.0303	2827860		-9.044	889019		-9.0303	1895720		-9.044	2410920		-9.044	2482040		-9.044	1824090
-9.0003	1127940		-9.0003	836542		-8.9867	2826760		-9.0003	889152		-8.9867	1896120		-9.0003	2411500		-9.0003	2483070		-9.0003	1824620
-8.9566	1127280		-8.9566	836970		-8.9431	2828180		-8.9566	888267		-8.9431	1896310		-8.9566	2411010		-8.9566	2484920		-8.9566	1825920
-8.913	1125790		-8.913	836629		-8.8995	2829840		-8.913	887484		-8.8995	1896480		-8.913	2411730		-8.913	2484930		-8.913	1825940
-8.8693	1126610		-8.8693	836325		-8.8559	2830040		-8.8693	888395		-8.8559	1897520		-8.8693	2411570		-8.8693	2482690		-8.8693	1826460
-8.8256	1126960		-8.8256	835824		-8.8123	2829070		-8.8256	889734		-8.8123	1896690		-8.8256	2412250		-8.8256	2482800		-8.8256	1822990
-8.782	1125840		-8.782	835354		-8.7687	2826860		-8.782	888208		-8.7687	1895510		-8.782	2412760		-8.782	2481340		-8.782	1823370
-8.7383	1125350		-8.7383	835775		-8.7251	2828430		-8.7383	889537		-8.7251	1894440		-8.7383	2410910		-8.7383	2481700		-8.7383	1825830
-8.6946	1125540		-8.6946	834643		-8.6816	2827000		-8.6946	888769		-8.6816	1894570		-8.6946	2411090		-8.6946	2482970		-8.6946	1826210
-8.651	1125420		-8.651	835126		-8.638	2826120		-8.651	889135		-8.638	1896450		-8.651	2410570		-8.651	2482050		-8.651	1823670
-8.6073	1124140		-8.6073	834968		-8.5944	2827160		-8.6073	888961		-8.5944	1896390		-8.6073	2409580		-8.6073	2481300		-8.6073	1822500
-8.5636	1125060		-8.5636	834766		-8.5507	2827570		-8.5636	888194		-8.5507	1895080		-8.5636	2408370		-8.5636	2482510		-8.5636	1823860
-8.52	1124740		-8.52	834713		-8.5071	2828210		-8.52	887699		-8.5071	1894310		-8.52	2408810		-8.52	2481270		-8.52	1824590
-8.4763	1123060		-8.4763	834091		-8.4635	2824640		-8.4763	887705		-8.4635	1892120		-8.4763	2406620		-8.4763	2477280		-8.4763	1823720
-8.4326	1122070		-8.4326	834292		-8.42	2825660		-8.4326	888947		-8.42	1889820		-8.4326	2406710		-8.4326	2478450		-8.4326	1824100
-8.389	1121400		-8.389	834208		-8.3764	2824650		-8.389	888000		-8.3764	1889030		-8.389	2406270		-8.389	2481360		-8.389	1822430
-8.3453	1120120		-8.3453	832800		-8.3328	2822120		-8.3453	887725		-8.3328	1889190		-8.3453	2405380		-8.3453	2479640		-8.3453	1821510
-8.3016	1119580		-8.3016	832474		-8.2892	2821050		-8.3016	888245		-8.2892	1890080		-8.3016	2404260		-8.3016	2477290		-8.3016	1822680
-8.258	1119550		-8.258	832341		-8.2455	2820040		-8.258	887814		-8.2455	1887740		-8.258	2400600		-8.258	2476100		-8.258	1822020
-8.2143	1117190		-8.2143	831988		-8.2019	2822270		-8.2143	886590		-8.2019	1885380		-8.2143	2401130		-8.2143	2474030		-8.2143	1822080
-8.1706	1115660		-8.1706	831459		-8.1583	2819570		-8.1706	886393		-8.1583	1884850		-8.1706	2398550		-8.1706	2475300		-8.1706	1820700
-8.127	1114080		-8.127	830084		-8.1148	2818450		-8.127	886519		-8.1148	1882670		-8.127	2398480		-8.127	2474240		-8.127	1817660
-8.0833	1112040		-8.0833	830145		-8.0712	2818660		-8.0833	885888		-8.0712	1883850		-8.0833	2398560		-8.0833	2475470		-8.0833	1818160
-8.0397	1108030		-8.0397	829486		-8.0276	2815980		-8.0397	886919		-8.0276	1882620		-8.0397	2398830		-8.0397	2475480		-8.0397	1817990
-7.996	1105880		-7.996	829711		-7.984	2815820		-7.996	886323		-7.984	1883230		-7.996	2397700		-7.996	2474950		-7.996	1817310
-7.9523	1103550		-7.9523	828244		-7.9404	2813370		-7.9523	886564		-7.9404	1883310		-7.9523	2400310		-7.9523	2476740		-7.9523	1817760
-7.9087	1100580		-7.9087	827157		-7.8968	2815770		-7.9087	886342		-7.8968	1882700		-7.9087	2399800		-7.9087	2476310		-7.9087	1818340
-7.865	1098400		-7.865	825921		-7.8532	2816930		-7.865	886050		-7.8532	1882210		-7.865	2399350		-7.865	2476130		-7.865	1819760
-7.8213	1095710		-7.8213	825017		-7.8096	2814260		-7.8213	885948		-7.8096	1880140		-7.8213	2398870		-7.8213	2475460		-7.8213	1820120
-7.7777	1091990		-7.7777	823950		-7.766	2814090		-7.7777	886113		-7.766	1878650		-7.7777	2397040		-7.7777	2473070		-7.7777	1820760
-7.734	1087730		-7.734	823195		-7.7224	2812000		-7.734	886725		-7.7224	1876470		-7.734	2396280		-7.734	2471350		-7.734	1819520
-7.6903	1084600		-7.6903	822016		-7.6788	2811420		-7.6903	885802		-7.6788	1875610		-7.6903	2394350		-7.6903	2472070		-7.6903	1819240
-7.6467	1080940		-7.6467	819649		-7.6352	2810340		-7.6467	885510		-7.6352	1874710		-7.6467	2394330		-7.6467	2472860		-7.6467	1821740
-7.603	1076030		-7.603	817321		-7.5916	2810010		-7.603	886270		-7.5916	1874890		-7.603	2394250		-7.603	2473300		-7.603	1819880
-7.5593	1073540		-7.5593	815701		-7.548	2811790		-7.5593	886517		-7.548	1873910		-7.5593	2393860		-7.5593	2473830		-7.5593	1820680
-7.5157	1071450		-7.5157	814022		-7.5044	2812130		-7.5157	886124		-7.5044	1873910		-7.5157	2393440		-7.5157	2472620		-7.5157	1821090
-7.472	1069010		-7.472	814652		-7.4608	2808720		-7.472	885964		-7.4608	1872310		-7.472	2394330		-7.472	2471890		-7.472	1819070
-7.4283	1067040		-7.4283	813946		-7.4172	2809260		-7.4283	885756		-7.4172	1871390		-7.4283	2394310		-7.4283	2471840		-7.4283	1819930
-7.3847	1065600		-7.3847	812796		-7.3736	2809200		-7.3847	885042		-7.3736	1871690		-7.3847	2395960		-7.3847	2474540		-7.3847	1820720
-7.341	1063890		-7.341	811827		-7.33	2808490		-7.341	885264		-7.33	1872160		-7.341	2397650		-7.341	2475860		-7.341	1820700
-7.2973	1063710		-7.2973	810437		-7.2864	2809230		-7.2973	885437		-7.2864	1873080		-7.2973	2394730		-7.2973	2477140		-7.2973	1819800
-7.2537	1063370		-7.2537	809243		-7.2428	2807600		-7.2537	886572		-7.2428	1872010		-7.2537	2392690		-7.2537	2477360		-7.2537	1820850
-7.21	1062160		-7.21	808623		-7.1992	2805840		-7.21	886559		-7.1992	1870890		-7.21	2394190		-7.21	2476380		-7.21	1821540
-7.1663	1061730		-7.1663	807072		-7.1556	2807250		-7.1663	887234		-7.1556	1870040		-7.1663	2393830		-7.1663	2476960		-7.1663	1821270
-7.1227	1062480		-7.1227	806990		-7.112	2805140		-7.1227	886982		-7.112	1869970		-7.1227	2394120		-7.1227	2477150		-7.1227	1821820
-7.079	1063740		-7.079	806726		-7.0684	2806410		-7.079	886848		-7.0684	1868190		-7.079	2395920		-7.079	2477920		-7.079	1822110
-7.0353	1064440		-7.0353	807183		-7.0248	2806780		-7.0353	887070		-7.0248	1869570		-7.0353	2395470		-7.0353	2478950		-7.0353	1821930
-6.9917	1065620		-6.9917	807437		-6.9812	2806550		-6.9917	886818		-6.9812	1870090		-6.9917	2397280		-6.9917	2480270		-6.9917	1821490
-6.948	1066260		-6.948	807037		-6.9376	2807380		-6.948	886748		-6.9376	1872860		-6.948	2397750		-6.948	2479400		-6.948	1820190
-6.9043	1066070		-6.9043	806323		-6.894	2808010		-6.9043	886272		-6.894	1872790		-6.9043	2397040		-6.9043	2478280		-6.9043	1821700
-6.8607	1067550		-6.8607	806584		-6.8504	2808640		-6.8607	885599		-6.8504	1872820		-6.8607	2394590		-6.8607	2478180		-6.8607	1821780
-6.817	1069520		-6.817	806308		-6.8068	2805250		-6.817	885893		-6.8068	1872810		-6.817	2395470		-6.817	2477830		-6.817	1822370
-6.7733	1068590		-6.7733	805868		-6.7632	2803560		-6.7733	886636		-6.7632	1873040		-6.7733	2394620		-6.7733	2480360		-6.7733	1822250
-6.7297	1071360		-6.7297	807056		-6.7196	2805180		-6.7297	887291		-6.7196	1875090		-6.7297	2395440		-6.7297	2480450		-6.7297	1822060
-6.686	1073310		-6.686	807334		-6.676	2805280		-6.686	887001		-6.676	1876360		-6.686	2396590		-6.686	2479130		-6.686	1821560
-6.6423	1074790		-6.6423	807292		-6.6324	2803070		-6.6423	886820		-6.6324	1877330		-6.6423	2396160		-6.6423	2477830		-6.6423	1821370
-6.5987	1076020		-6.5987	807680		-6.5888	2805290		-6.5987	887616		-6.5888	1876050		-6.5987	2395920		-6.5987	2479610		-6.5987	1822840
-6.555	1077470		-6.555	807962		-6.5452	2807260		-6.555	887625		-6.5452	1874150		-6.555	2395880		-6.555	2479920		-6.555	1823370
-6.5113	1080370		-6.5113	807962		-6.5016	2804640		-6.5113	887213		-6.5016	1877660		-6.5113	2396880		-6.5113	2479220		-6.5113	1822750
-6.4677	1083190		-6.4677	808669		-6.458	2803820		-6.4677	887193		-6.458	1880680		-6.4677	2395470		-6.4677	2478970		-6.4677	1823370
-6.424	1084940		-6.424	809320		-6.4144	2803600		-6.424	886519		-6.4144	1881980		-6.424	2397110		-6.424	2478720		-6.424	1822390
-6.3803	1087230		-6.3803	810661		-6.3708	2803100		-6.3803	886057		-6.3708	1880820		-6.3803	2397570		-6.3803	2480430		-6.3803	1821140
-6.3367	1088340		-6.3367	812622		-6.3272	2803170		-6.3367	886319		-6.3272	1879730		-6.3367	2400480		-6.3367	2481810		-6.3367	1820280
-6.293	1090520		-6.293	813722		-6.2836	2807500		-6.293	886200		-6.2836	1880150		-6.293	2401090		-6.293	2479700		-6.293	1823610
-6.2493	1092400		-6.2493	814594		-6.24	2806980		-6.2493	886961		-6.24	1882210		-6.2493	2398890		-6.2493	2479800		-6.2493	1823020
-6.2057	1092960		-6.2057	814072		-6.1964	2806730		-6.2057	887626		-6.1964	1883430		-6.2057	2399560		-6.2057	2479610		-6.2057	1822580
-6.162	1093700		-6.162	814553		-6.1528	2806920		-6.162	887576		-6.1528	1883490		-6.162	2399720		-6.162	2479630		-6.162	1824080
-6.1184	1096800		-6.1184	816796		-6.1092	2806320		-6.1184	886626		-6.1092	1884240		-6.1184	2401200		-6.1184	2479690		-6.1184	1822950
-6.0747	1098720		-6.0747	817006		-6.0656	2804160		-6.0747	886500		-6.0656	1885210		-6.0747	2400570		-6.0747	2477800		-6.0747	1822880
-6.031	1100980		-6.031	816158		-6.022	2802910		-6.031	887133		-6.022	1884080		-6.031	2399990		-6.031	2479760		-6.031	1823220
-5.9874	1101900		-5.9874	817671		-5.9784	2805180		-5.9874	887773		-5.9784	1885340		-5.9874	2401100		-5.9874	2479600		-5.9874	1822190
-5.9437	1101900		-5.9437	818359		-5.9348	2805270		-5.9437	886913		-5.9348	1885840		-5.9437	2403090		-5.9437	2478370		-5.9437	1823340
-5.9	1104170		-5.9	818855		-5.8912	2803610		-5.9	887218		-5.8912	1886780		-5.9	2402720		-5.9	2478940		-5.9	1823150
-5.8564	1107490		-5.8564	820221		-5.8476	2806510		-5.8564	886848		-5.8476	1885710		-5.8564	2402110		-5.8564	2480060		-5.8564	1822140
-5.8127	1108720		-5.8127	819813		-5.804	2808920		-5.8127	886363		-5.804	1888570		-5.8127	2402110		-5.8127	2481660		-5.8127	1823560
-5.769	1109280		-5.769	821141		-5.7604	2805040		-5.769	886428		-5.7604	1890460		-5.769	2402820		-5.769	2480200		-5.769	1823520
-5.7254	1110260		-5.7254	820736		-5.7168	2804380		-5.7254	886330		-5.7168	1888580		-5.7254	2404130		-5.7254	2480390		-5.7254	1822730
-5.6817	1109700		-5.6817	819933		-5.6732	2805630		-5.6817	886645		-5.6732	1890220		-5.6817	2405030		-5.6817	2481900		-5.6817	1822690
-5.638	1112070		-5.638	820924		-5.6296	2805770		-5.638	887186		-5.6296	1889600		-5.638	2403540		-5.638	2481360		-5.638	1821690
-5.5944	1113380		-5.5944	821970		-5.586	2807080		-5.5944	887002		-5.586	1889160		-5.5944	2403240		-5.5944	2479280		-5.5944	1822880
-5.5507	1112990		-5.5507	822766		-5.5424	2806530		-5.5507	886579		-5.5424	1889270		-5.5507	2402830		-5.5507	2478850		-5.5507	1822970
-5.507	1113600		-5.507	823422		-5.4988	2807030		-5.507	886931		-5.4988	1889780		-5.507	2402050		-5.507	2480760		-5.507	1821850
-5.4634	1114070		-5.4634	822554		-5.4552	2804380		-5.4634	887068		-5.4552	1890000		-5.4634	2402860		-5.4634	2481480		-5.4634	1822730
-5.4197	1114470		-5.4197	823801		-5.4116	2805540		-5.4197	887219		-5.4116	1889480		-5.4197	2404470		-5.4197	2481040		-5.4197	1823060
-5.376	1114590		-5.376	824256		-5.368	2807310		-5.376	886550		-5.368	1889430		-5.376	2403200		-5.376	2479490		-5.376	1823260
-5.3324	1115220		-5.3324	824965		-5.3244	2808080		-5.3324	886649		-5.3244	1887860		-5.3324	2402950		-5.3324	2479260		-5.3324	1823140
-5.2887	1115880		-5.2887	824174		-5.2808	2808210		-5.2887	887350		-5.2808	1888580		-5.2887	2404260		-5.2887	2481660		-5.2887	1823270
-5.245	1116070		-5.245	823603		-5.2372	2807460		-5.245	887500		-5.2372	1889930		-5.245	2404790		-5.245	2480700		-5.245	1822800
-5.2014	1117140		-5.2014	824118		-5.1936	2805470		-5.2014	887508		-5.1936	1890830		-5.2014	2400700		-5.2014	2479970		-5.2014	1822030
-5.1577	1116570		-5.1577	824164		-5.15	2806320		-5.1577	886970		-5.15	1891100		-5.1577	2401720		-5.1577	2479640		-5.1577	1821600
-5.114	1116240		-5.114	824862		-5.1064	2808220		-5.114	886616		-5.1064	1891640		-5.114	2404460		-5.114	2479950		-5.114	1821290
-5.0704	1116570		-5.0704	825099		-5.0628	2807000		-5.0704	886307		-5.0628	1891110		-5.0704	2404110		-5.0704	2480220		-5.0704	1820590
-5.0267	1116770		-5.0267	825085		-5.0192	2805220		-5.0267	886327		-5.0192	1891750		-5.0267	2403800		-5.0267	2480400		-5.0267	1821650
-4.983	1117110		-4.983	825396		-4.9756	2803730		-4.983	887033		-4.9756	1891370		-4.983	2403050		-4.983	2479790		-4.983	1823210
-4.9394	1116970		-4.9394	825656		-4.932	2805530		-4.9394	886689		-4.932	1891990		-4.9394	2402470		-4.9394	2479700		-4.9394	1822070
-4.8957	1116830		-4.8957	825901		-4.8884	2805350		-4.8957	886353		-4.8884	1890330		-4.8957	2402910		-4.8957	2479600		-4.8957	1821100
-4.852	1116600		-4.852	826233		-4.8448	2805910		-4.852	885882		-4.8448	1889670		-4.852	2400020		-4.852	2477660		-4.852	1821040
-4.8084	1115800		-4.8084	826130		-4.8012	2805140		-4.8084	885818		-4.8012	1888790		-4.8084	2399920		-4.8084	2477400		-4.8084	1822060
-4.7647	1115960		-4.7647	826984		-4.7576	2804950		-4.7647	886300		-4.7576	1886890		-4.7647	2400460		-4.7647	2477340		-4.7647	1822880
-4.7211	1114940		-4.7211	826002		-4.714	2803000		-4.7211	886690		-4.714	1887120		-4.7211	2399660		-4.7211	2477340		-4.7211	1822130
-4.6774	1113530		-4.6774	825404		-4.6704	2803120		-4.6774	886234		-4.6704	1887220		-4.6774	2399560		-4.6774	2477490		-4.6774	1821570
-4.6337	1112080		-4.6337	823671		-4.6268	2802810		-4.6337	886508		-4.6268	1884920		-4.6337	2399120		-4.6337	2476280		-4.6337	1820580
-4.5901	1109360		-4.5901	823363		-4.5832	2801270		-4.5901	886255		-4.5832	1885010		-4.5901	2399870		-4.5901	2474350		-4.5901	1820870
-4.5464	1108030		-4.5464	821786		-4.5396	2800160		-4.5464	885419		-4.5396	1886230		-4.5464	2398860		-4.5464	2472580		-4.5464	1822190
-4.5027	1105170		-4.5027	819959		-4.496	2798490		-4.5027	885571		-4.496	1883650		-4.5027	2395130		-4.5027	2473890		-4.5027	1819420
-4.4591	1100450		-4.4591	819226		-4.4524	2796550		-4.4591	885086		-4.4524	1881460		-4.4591	2392740		-4.4591	2473120		-4.4591	1818030
-4.4154	1096320		-4.4154	818957		-4.4088	2793490		-4.4154	884105		-4.4088	1878270		-4.4154	2392340		-4.4154	2471320		-4.4154	1818930
-4.3717	1093880		-4.3717	818430		-4.3652	2793070		-4.3717	883665		-4.3652	1876360		-4.3717	2392630		-4.3717	2469120		-4.3717	1817950
-4.3281	1089840		-4.3281	817730		-4.3216	2793720		-4.3281	884343		-4.3216	1875640		-4.3281	2391650		-4.3281	2470950		-4.3281	1816520
-4.2844	1085990		-4.2844	816315		-4.278	2792210		-4.2844	883948		-4.278	1873630		-4.2844	2391040		-4.2844	2471620		-4.2844	1817040
-4.2407	1082230		-4.2407	813889		-4.2344	2791660		-4.2407	883325		-4.2344	1872490		-4.2407	2390350		-4.2407	2470860		-4.2407	1818190
-4.1971	1077910		-4.1971	810667		-4.1908	2791870		-4.1971	883201		-4.1908	1871570		-4.1971	2389070		-4.1971	2472250		-4.1971	1818520
-4.1534	1072460		-4.1534	810001		-4.1472	2791970		-4.1534	883620		-4.1472	1871340		-4.1534	2387600		-4.1534	2471660		-4.1534	1817820
-4.1097	1070640		-4.1097	808858		-4.1036	2789320		-4.1097	883287		-4.1036	1869700		-4.1097	2388050		-4.1097	2471430		-4.1097	1818240
-4.0661	1068070		-4.0661	806635		-4.06	2788060		-4.0661	883033		-4.06	1867930		-4.0661	2388430		-4.0661	2471420		-4.0661	1818700
-4.0224	1065000		-4.0224	806503		-4.0164	2785820		-4.0224	883075		-4.0164	1866910		-4.0224	2387530		-4.0224	2469030		-4.0224	1819420
-3.9787	1062070		-3.9787	804627		-3.9728	2783130		-3.9787	884238		-3.9728	1866200		-3.9787	2386020		-3.9787	2468020		-3.9787	1818740
-3.9351	1060340		-3.9351	802504		-3.9292	2782640		-3.9351	884181		-3.9292	1864900		-3.9351	2385650		-3.9351	2468960		-3.9351	1818180
-3.8914	1058720		-3.8914	800987		-3.8856	2783680		-3.8914	884267		-3.8856	1865380		-3.8914	2386370		-3.8914	2470320		-3.8914	1818360
-3.8477	1058690		-3.8477	799553		-3.842	2786260		-3.8477	882805		-3.842	1866680		-3.8477	2387850		-3.8477	2470950		-3.8477	1817420
-3.8041	1059530		-3.8041	799351		-3.7984	2785060		-3.8041	883038		-3.7984	1864900		-3.8041	2389380		-3.8041	2471060		-3.8041	1817810
-3.7604	1059540		-3.7604	799419		-3.7548	2782920		-3.7604	883941		-3.7548	1864520		-3.7604	2389950		-3.7604	2472460		-3.7604	1818940
-3.7167	1061280		-3.7167	799763		-3.7112	2785490		-3.7167	883002		-3.7112	1866860		-3.7167	2389630		-3.7167	2475220		-3.7167	1817980
-3.6731	1062320		-3.6731	800258		-3.6676	2783260		-3.6731	882803		-3.6676	1867540		-3.6731	2389060		-3.6731	2473910		-3.6731	1817900
-3.6294	1065100		-3.6294	799917		-3.624	2781570		-3.6294	882991		-3.624	1869390		-3.6294	2388340		-3.6294	2473300		-3.6294	1820930
-3.5857	1068810		-3.5857	800208		-3.5804	2780850		-3.5857	883754		-3.5804	1870560		-3.5857	2388100		-3.5857	2472600		-3.5857	1819550
-3.5421	1072220		-3.5421	801997		-3.5368	2782340		-3.5421	884040		-3.5368	1870800		-3.5421	2388660		-3.5421	2473420		-3.5421	1820340
-3.4984	1075350		-3.4984	803023		-3.4932	2782420		-3.4984	883644		-3.4932	1873260		-3.4984	2392310		-3.4984	2475410		-3.4984	1820440
-3.4547	1078560		-3.4547	803156		-3.4496	2782220		-3.4547	883564		-3.4496	1873760		-3.4547	2392000		-3.4547	2475910		-3.4547	1818300
-3.4111	1082700		-3.4111	804332		-3.406	2780800		-3.4111	884088		-3.406	1876110		-3.4111	2392780		-3.4111	2475200		-3.4111	1818530
-3.3674	1085620		-3.3674	806321		-3.3624	2778850		-3.3674	884244		-3.3624	1876540		-3.3674	2392770		-3.3674	2475200		-3.3674	1819880
-3.3237	1089590		-3.3237	808120		-3.3188	2780860		-3.3237	883917		-3.3188	1878390		-3.3237	2392770		-3.3237	2475230		-3.3237	1819840
-3.2801	1093710		-3.2801	809429		-3.2752	2781400		-3.2801	884224		-3.2752	1880500		-3.2801	2394930		-3.2801	2475030		-3.2801	1819710
-3.2364	1096200		-3.2364	810398		-3.2316	2782290		-3.2364	884784		-3.2316	1880380		-3.2364	2395960		-3.2364	2475120		-3.2364	1821960
-3.1927	1098210		-3.1927	810022		-3.188	2783130		-3.1927	884014		-3.188	1880040		-3.1927	2395440		-3.1927	2475080		-3.1927	1821690
-3.1491	1099300		-3.1491	811910		-3.1444	2784030		-3.1491	883418		-3.1444	1881560		-3.1491	2395580		-3.1491	2476630		-3.1491	1821220
-3.1054	1102760		-3.1054	813480		-3.1008	2785160		-3.1054	883456		-3.1008	1881900		-3.1054	2395090		-3.1054	2475530		-3.1054	1821000
-3.0617	1105540		-3.0617	813917		-3.0572	2785850		-3.0617	883483		-3.0572	1881550		-3.0617	2395850		-3.0617	2475800		-3.0617	1821690
-3.0181	1105690		-3.0181	815833		-3.0136	2785450		-3.0181	883510		-3.0136	1883600		-3.0181	2396450		-3.0181	2474700		-3.0181	1821900
-2.9744	1106770		-2.9744	817409		-2.97	2784730		-2.9744	882887		-2.97	1884470		-2.9744	2397300		-2.9744	2473760		-2.9744	1820120
-2.9307	1109610		-2.9307	815852		-2.9264	2784700		-2.9307	883353		-2.9264	1884680		-2.9307	2397350		-2.9307	2476110		-2.9307	1818390
-2.8871	1110760		-2.8871	816170		-2.8828	2782620		-2.8871	883309		-2.8828	1885610		-2.8871	2398340		-2.8871	2476990		-2.8871	1819780
-2.8434	1112060		-2.8434	818797		-2.8392	2782280		-2.8434	882701		-2.8392	1885780		-2.8434	2397950		-2.8434	2477700		-2.8434	1821220
-2.7998	1113480		-2.7998	819218		-2.7956	2784740		-2.7998	881448		-2.7956	1885080		-2.7998	2398300		-2.7998	2476870		-2.7998	1819370
-2.7561	1114360		-2.7561	819484		-2.752	2785820		-2.7561	883212		-2.752	1885400		-2.7561	2398060		-2.7561	2479220		-2.7561	1818500
-2.7124	1114480		-2.7124	820709		-2.7084	2785550		-2.7124	884609		-2.7084	1886890		-2.7124	2398460		-2.7124	2477720		-2.7124	1821110
-2.6688	1114740		-2.6688	820095		-2.6649	2785200		-2.6688	884048		-2.6649	1888120		-2.6688	2396940		-2.6688	2476720		-2.6688	1821070
-2.6251	1116340		-2.6251	821451		-2.6213	2784100		-2.6251	882596		-2.6213	1886020		-2.6251	2398070		-2.6251	2475360		-2.6251	1819700
-2.5814	1116740		-2.5814	821901		-2.5777	2783520		-2.5814	883120		-2.5777	1886860		-2.5814	2397850		-2.5814	2476420		-2.5814	1819910
-2.5378	1117410		-2.5378	821689		-2.534	2782270		-2.5378	883435		-2.534	1887770		-2.5378	2397200		-2.5378	2476440		-2.5378	1822500
-2.4941	1118100		-2.4941	821521		-2.4904	2782810		-2.4941	883813		-2.4904	1887340		-2.4941	2396490		-2.4941	2474430		-2.4941	1820330
-2.4504	1118130		-2.4504	821891		-2.4468	2779650		-2.4504	883302		-2.4468	1888040		-2.4504	2397860		-2.4504	2474350		-2.4504	1819270
-2.4068	1118420		-2.4068	823052		-2.4032	2781350		-2.4068	882797		-2.4032	1887940		-2.4068	2399490		-2.4068	2474320		-2.4068	1820620
-2.3631	1118130		-2.3631	822833		-2.3597	2780800		-2.3631	881514		-2.3597	1887410		-2.3631	2399300		-2.3631	2473860		-2.3631	1820660
-2.3194	1117940		-2.3194	822835		-2.3161	2780950		-2.3194	881426		-2.3161	1888290		-2.3194	2397500		-2.3194	2473620		-2.3194	1820790
-2.2758	1117930		-2.2758	823918		-2.2725	2781900		-2.2758	881437		-2.2725	1885690		-2.2758	2396300		-2.2758	2475000		-2.2758	1820130
-2.2321	1119160		-2.2321	824179		-2.2288	2780990		-2.2321	882291		-2.2288	1885770		-2.2321	2395060		-2.2321	2476600		-2.2321	1818500
-2.1884	1119720		-2.1884	823562		-2.1852	2783550		-2.1884	883807		-2.1852	1887730		-2.1884	2394330		-2.1884	2475770		-2.1884	1817590
-2.1448	1119240		-2.1448	822939		-2.1416	2781940		-2.1448	882743		-2.1416	1887910		-2.1448	2396270		-2.1448	2473920		-2.1448	1816840
-2.1011	1119200		-2.1011	823528		-2.0981	2779610		-2.1011	881647		-2.0981	1889600		-2.1011	2396580		-2.1011	2473290		-2.1011	1816900
-2.0574	1120400		-2.0574	824326		-2.0545	2779510		-2.0574	881402		-2.0545	1886540		-2.0574	2395580		-2.0574	2472240		-2.0574	1818800
-2.0138	1120500		-2.0138	823711		-2.0109	2779260		-2.0138	882449		-2.0109	1886460		-2.0138	2395590		-2.0138	2473510		-2.0138	1820220
-1.9701	1120870		-1.9701	823554		-1.9673	2779320		-1.9701	882305		-1.9673	1887460		-1.9701	2396020		-1.9701	2474250		-1.9701	1820520
-1.9264	1121750		-1.9264	823748		-1.9237	2779610		-1.9264	882008		-1.9237	1888820		-1.9264	2394720		-1.9264	2472210		-1.9264	1818730
-1.8828	1120760		-1.8828	823928		-1.8801	2779690		-1.8828	881956		-1.8801	1888250		-1.8828	2394780		-1.8828	2471270		-1.8828	1817420
-1.8391	1120550		-1.8391	824052		-1.8365	2778360		-1.8391	881240		-1.8365	1887370		-1.8391	2396410		-1.8391	2472700		-1.8391	1817930
-1.7954	1119940		-1.7954	823946		-1.7929	2776910		-1.7954	881017		-1.7929	1886330		-1.7954	2397340		-1.7954	2473090		-1.7954	1818740
-1.7518	1119510		-1.7518	824321		-1.7493	2777900		-1.7518	881048		-1.7493	1887300		-1.7518	2396420		-1.7518	2472240		-1.7518	1819140
-1.7081	1118980		-1.7081	823950		-1.7057	2776940		-1.7081	881415		-1.7057	1886860		-1.7081	2395300		-1.7081	2474130		-1.7081	1819720
-1.6644	1119270		-1.6644	824042		-1.6621	2776160		-1.6644	881353		-1.6621	1885430		-1.6644	2394350		-1.6644	2474730		-1.6644	1817050
-1.6208	1120220		-1.6208	824649		-1.6185	2776320		-1.6208	880129		-1.6185	1884610		-1.6208	2394190		-1.6208	2472230		-1.6208	1817850
-1.5771	1119070		-1.5771	824061		-1.5749	2775270		-1.5771	879466		-1.5749	1885380		-1.5771	2395510		-1.5771	2471040		-1.5771	1817760
-1.5334	1118560		-1.5334	823761		-1.5313	2772140		-1.5334	880057		-1.5313	1886930		-1.5334	2395100		-1.5334	2469680		-1.5334	1817760
-1.4898	1118720		-1.4898	823077		-1.4877	2769890		-1.4898	880944		-1.4877	1887270		-1.4898	2392050		-1.4898	2470310		-1.4898	1816450
-1.4461	1117200		-1.4461	823546		-1.4441	2769830		-1.4461	880682		-1.4441	1886340		-1.4461	2391530		-1.4461	2470660		-1.4461	1816470
-1.4024	1116520		-1.4024	823164		-1.4005	2768030		-1.4024	879831		-1.4005	1883180		-1.4024	2392020		-1.4024	2469050		-1.4024	1815510
-1.3588	1114580		-1.3588	820957		-1.3569	2766030		-1.3588	880237		-1.3569	1883210		-1.3588	2393550		-1.3588	2468590		-1.3588	1815710
-1.3151	1113660		-1.3151	820478		-1.3133	2764630		-1.3151	879707		-1.3133	1882860		-1.3151	2393860		-1.3151	2468610		-1.3151	1816670
-1.2714	1112070		-1.2714	820262		-1.2697	2762480		-1.2714	879389		-1.2697	1880570		-1.2714	2389080		-1.2714	2467910		-1.2714	1817560
-1.2278	1110910		-1.2278	819747		-1.2261	2759890		-1.2278	878228		-1.2261	1879250		-1.2278	2387810		-1.2278	2467340		-1.2278	1816390
-1.1841	1110500		-1.1841	818712		-1.1825	2756640		-1.1841	877327		-1.1825	1877570		-1.1841	2387190		-1.1841	2465560		-1.1841	1815660
-1.1404	1106910		-1.1404	816335		-1.1389	2755510		-1.1404	875873		-1.1389	1877650		-1.1404	2385320		-1.1404	2464700		-1.1404	1814030
-1.0968	1103830		-1.0968	816580		-1.0953	2755040		-1.0968	875129		-1.0953	1874890		-1.0968	2384590		-1.0968	2462520		-1.0968	1812670
-1.0531	1099980		-1.0531	816019		-1.0517	2749940		-1.0531	874156		-1.0517	1871750		-1.0531	2381200		-1.0531	2460240		-1.0531	1811110
-1.0094	1095460		-1.0094	812069		-1.0081	2745980		-1.0094	874553		-1.0081	1869920		-1.0094	2378340		-1.0094	2459020		-1.0094	1810790
-0.9658	1090920		-0.9658	809742		-0.9645	2741760		-0.9658	874163		-0.9645	1868020		-0.9658	2375380		-0.9658	2456750		-0.9658	1811140
-0.9221	1085560		-0.9221	807202		-0.9209	2734540		-0.9221	873041		-0.9209	1864870		-0.9221	2371160		-0.9221	2454660		-0.9221	1808100
-0.8784	1080260		-0.8784	804979		-0.8773	2729530		-0.8784	871202		-0.8773	1860010		-0.8784	2366050		-0.8784	2453210		-0.8784	1804900
-0.8348	1075620		-0.8348	802452		-0.8337	2725050		-0.8348	869203		-0.8337	1857360		-0.8348	2363730		-0.8348	2449140		-0.8348	1802260
-0.7911	1070260		-0.7911	799872		-0.7901	2716530		-0.7911	866940		-0.7901	1855400		-0.7911	2362440		-0.7911	2442740		-0.7911	1801650
-0.7474	1065740		-0.7474	797026		-0.7465	2710190		-0.7474	865877		-0.7465	1852780		-0.7474	2357530		-0.7474	2439790		-0.7474	1799230
-0.7038	1062480		-0.7038	793805		-0.7029	2700720		-0.7038	863242		-0.7029	1848230		-0.7038	2353840		-0.7038	2432150		-0.7038	1794840
-0.6601	1061520		-0.6601	791740		-0.6593	2693490		-0.6601	859176		-0.6593	1846330		-0.6601	2349090		-0.6601	2426360		-0.6601	1788900
-0.6165	1064000		-0.6165	789909		-0.6157	2683660		-0.6165	856984		-0.6157	1843210		-0.6165	2343430		-0.6165	2420370		-0.6165	1784860
-0.5728	1065960		-0.5728	788307		-0.5721	2672590		-0.5728	852878		-0.5721	1838200		-0.5728	2335760		-0.5728	2411000		-0.5728	1778880
-0.5291	1067670		-0.5291	788486		-0.5285	2656920		-0.5291	847109		-0.5285	1830600		-0.5291	2324850		-0.5291	2396710		-0.5291	1768160
-0.4855	1069790		-0.4855	787618		-0.4849	2640880		-0.4855	841004		-0.4849	1822860		-0.4855	2311850		-0.4855	2378540		-0.4855	1753940
-0.4418	1070460		-0.4418	784565		-0.4413	2619910		-0.4418	834046		-0.4413	1813180		-0.4418	2290920		-0.4418	2356040		-0.4418	1737260
-0.3981	1069580		-0.3981	782638		-0.3977	2597560		-0.3981	823898		-0.3977	1797240		-0.3981	2270440		-0.3981	2329850		-0.3981	1718400
-0.3545	1069310		-0.3545	779768		-0.3541	2574320		-0.3545	812456		-0.3541	1782530		-0.3545	2249780		-0.3545	2302880		-0.3545	1700560
-0.3108	1068540		-0.3108	777293		-0.3105	2549830		-0.3108	801896		-0.3105	1770880		-0.3108	2230610		-0.3108	2277350		-0.3108	1682850
-0.2671	1068370		-0.2671	777618		-0.2669	2524560		-0.2671	790702		-0.2669	1761420		-0.2671	2217130		-0.2671	2258050		-0.2671	1667600
-0.2235	1068010		-0.2235	776008		-0.2233	2501520		-0.2235	778953		-0.2233	1758580		-0.2235	2211000		-0.2235	2243380		-0.2235	1654030
-0.1798	1069940		-0.1798	775014		-0.1797	2480480		-0.1798	767149		-0.1797	1761010		-0.1798	2210520		-0.1798	2234190		-0.1798	1646290
-0.1361	1072900		-0.1361	775007		-0.1361	2460420		-0.1361	756594		-0.1361	1767030		-0.1361	2215650		-0.1361	2231720		-0.1361	1643010
-0.0925	1075570		-0.0925	775113		-0.0925	2442140		-0.0925	746337		-0.0925	1775200		-0.0925	2223370		-0.0925	2232190		-0.0925	1640940
-0.0488	1078200		-0.0488	775338		-0.0489	2424990		-0.0488	735508		-0.0489	1785370		-0.0488	2235280		-0.0488	2234230		-0.0488	1639740
-0.0051	1082670		-0.0051	776869		-0.0053	2409920		-0.0051	725418		-0.0053	1796620		-0.0051	2246570		-0.0051	2237240		-0.0051	1639960
0.0385	1085720		0.0385	778294		0.0383	2398580		0.0385	717889		0.0383	1806160		0.0385	2257320		0.0385	2243160		0.0385	1642090
0.0822	1089100		0.0822	780166		0.0819	2393350		0.0822	711125		0.0819	1814400		0.0822	2269150		0.0822	2248410		0.0822	1646070
0.1259	1090830		0.1259	783041		0.1255	2391540		0.1259	707326		0.1255	1824490		0.1259	2276850		0.1259	2255020		0.1259	1652500
0.1695	1093640		0.1695	783423		0.1691	2398760		0.1695	708356		0.1691	1831340		0.1695	2286540		0.1695	2267360		0.1695	1659690
0.2132	1095940		0.2132	786458		0.2127	2413460		0.2132	714010		0.2127	1838100		0.2132	2296420		0.2132	2282650		0.2132	1668620
0.2569	1098290		0.2569	788849		0.2563	2435720		0.2569	725538		0.2563	1843750		0.2569	2303250		0.2569	2299310		0.2569	1683860
0.3005	1100930		0.3005	791962		0.2999	2461060		0.3005	740275		0.2999	1850590		0.3005	2310180		0.3005	2315980		0.3005	1699710
0.3442	1102650		0.3442	794541		0.3435	2488300		0.3442	757373		0.3435	1854280		0.3442	2320580		0.3442	2333030		0.3442	1715050
0.3879	1105360		0.3879	796483		0.3871	2511430		0.3879	772790		0.3871	1857020		0.3879	2329400		0.3879	2349430		0.3879	1729390
0.4315	1107080		0.4315	797786		0.4307	2528750		0.4315	781831		0.4307	1859340		0.4315	2334180		0.4315	2363840		0.4315	1738350
0.4752	1108970		0.4752	798671		0.4743	2535520		0.4752	784628		0.4743	1862230		0.4752	2335230		0.4752	2370560		0.4752	1743260
0.5189	1109250		0.5189	799886		0.5179	2530880		0.5189	781444		0.5179	1865180		0.5189	2338760		0.5189	2372240		0.5189	1742820
0.5625	1108530		0.5625	798309		0.5615	2519500		0.5625	772968		0.5615	1866150		0.5625	2338480		0.5625	2369120		0.5625	1739060
0.6062	1108440		0.6062	796540		0.6051	2499850		0.6062	758932		0.6051	1867980		0.6062	2337350		0.6062	2359130		0.6062	1729080
0.6499	1108040		0.6499	794927		0.6487	2474070		0.6499	742057		0.6487	1867620		0.6499	2337280		0.6499	2347100		0.6499	1717680
0.6935	1106380		0.6935	794428		0.6923	2450590		0.6935	726555		0.6923	1866750		0.6935	2335820		0.6935	2332340		0.6935	1706070
0.7372	1104630		0.7372	793009		0.7359	2427910		0.7372	716203		0.7359	1867560		0.7372	2334280		0.7372	2319060		0.7372	1695770
0.7809	1105870		0.7809	792086		0.7795	2413700		0.7809	710371		0.7795	1868520		0.7809	2332160		0.7809	2311610		0.7809	1687840
0.8245	1104420		0.8245	791269		0.8231	2407880		0.8245	710044		0.8231	1868720		0.8245	2329330		0.8245	2307790		0.8245	1684180
0.8682	1102370		0.8682	789793		0.8667	2410660		0.8682	715028		0.8667	1866070		0.8682	2329350		0.8682	2308320		0.8682	1684150
0.9119	1101600		0.9119	788815		0.9103	2421840		0.9119	724035		0.9103	1865110		0.9119	2331720		0.9119	2313010		0.9119	1690430
0.9555	1100920		0.9555	790091		0.9539	2438410		0.9555	736058		0.9539	1865500		0.9555	2334790		0.9555	2320350		0.9555	1698540
0.9992	1101140		0.9992	790985		0.9975	2458160		0.9992	748198		0.9975	1866720		0.9992	2338590		0.9992	2332780		0.9992	1709650
1.0429	1100050		1.0429	791816		1.0411	2482940		1.0429	761405		1.0411	1867010		1.0429	2341630		1.0429	2346920		1.0429	1721460
1.0865	1099790		1.0865	793081		1.0847	2509720		1.0865	774747		1.0847	1868480		1.0865	2344460		1.0865	2358410		1.0865	1731350
1.1302	1099490		1.1302	793280		1.1283	2538010		1.1302	788455		1.1283	1867240		1.1302	2348300		1.1302	2371950		1.1302	1744230
1.1739	1100510		1.1739	794832		1.1719	2564080		1.1739	800942		1.1719	1869610		1.1739	2352920		1.1739	2385340		1.1739	1755910
1.2175	1097670		1.2175	796797		1.2155	2587290		1.2175	813167		1.2155	1870330		1.2175	2355420		1.2175	2396840		1.2175	1766220
1.2612	1094900		1.2612	797273		1.2591	2609600		1.2612	824081		1.2591	1868640		1.2612	2358100		1.2612	2408940		1.2612	1774460
1.3049	1092460		1.3049	796981		1.3027	2628010		1.3049	832556		1.3027	1868270		1.3049	2361180		1.3049	2418570		1.3049	1782490
1.3485	1090260		1.3485	797863		1.3463	2644450		1.3485	840582		1.3463	1868040		1.3485	2362870		1.3485	2426110		1.3485	1787840
1.3922	1087680		1.3922	797749		1.3899	2658310		1.3922	846693		1.3899	1866570		1.3922	2364450		1.3922	2433080		1.3922	1791750
1.4359	1082740		1.4359	796623		1.4335	2670600		1.4359	852319		1.4335	1866250		1.4359	2364760		1.4359	2439560		1.4359	1795330
1.4795	1078530		1.4795	795648		1.4771	2681970		1.4795	856713		1.4771	1867000		1.4795	2368140		1.4795	2444280		1.4795	1799110
1.5232	1075080		1.5232	795471		1.5207	2688030		1.5232	859804		1.5207	1865770		1.5232	2367500		1.5232	2446800		1.5232	1802250
1.5668	1072240		1.5668	796158		1.5643	2696750		1.5668	862257		1.5643	1863300		1.5668	2367130		1.5668	2449400		1.5668	1803590
1.6105	1070600		1.6105	796458		1.6079	2704600		1.6105	865331		1.6079	1861070		1.6105	2370210		1.6105	2450000		1.6105	1804410
1.6542	1068980		1.6542	797391		1.6515	2708810		1.6542	867339		1.6515	1861330		1.6542	2370700		1.6542	2451240		1.6542	1804170
1.6978	1069110		1.6978	798326		1.6951	2715710		1.6978	868502		1.6951	1861060		1.6978	2369300		1.6978	2453150		1.6978	1804880
1.7415	1071730		1.7415	799166		1.7387	2722080		1.7415	869668		1.7387	1860590		1.7415	2368130		1.7415	2451260		1.7415	1807090
1.7852	1073640		1.7852	799835		1.7823	2725840		1.7852	870288		1.7823	1859810		1.7852	2366580		1.7852	2452260		1.7852	1806150
1.8288	1077230		1.8288	802599		1.8259	2729220		1.8288	869762		1.8259	1860400		1.8288	2367420		1.8288	2451430		1.8288	1804280
1.8725	1082380		1.8725	805793		1.8695	2733610		1.8725	871932		1.8695	1862700		1.8725	2370240		1.8725	2452540		1.8725	1805040
1.9162	1086300		1.9162	808792		1.9131	2737870		1.9162	872121		1.9131	1863760		1.9162	2372510		1.9162	2454300		1.9162	1806450
1.9598	1090380		1.9598	810131		1.9567	2740480		1.9598	873555		1.9567	1863980		1.9598	2372400		1.9598	2455640		1.9598	1806000
2.0035	1094820		2.0035	813106		2.0003	2742860		2.0035	874816		2.0003	1867630		2.0035	2373090		2.0035	2455110		2.0035	1807680
2.0472	1098040		2.0472	815769		2.0439	2745930		2.0472	875808		2.0439	1868860		2.0472	2374030		2.0472	2454860		2.0472	1807030
2.0908	1102720		2.0908	817342		2.0875	2750750		2.0908	876185		2.0875	1870970		2.0908	2375080		2.0908	2457190		2.0908	1805530
2.1345	1106000		2.1345	818024		2.1311	2753220		2.1345	875807		2.1311	1872560		2.1345	2376140		2.1345	2456710		2.1345	1806370
2.1782	1108020		2.1782	819321		2.1747	2755540		2.1782	876019		2.1747	1869200		2.1782	2372640		2.1782	2454590		2.1782	1804010
2.2218	1107610		2.2218	818358		2.2183	2757640		2.2218	875242		2.2183	1869060		2.2218	2373790		2.2218	2449500		2.2218	1802070
2.2655	1109360		2.2655	817659		2.2619	2755120		2.2655	874943		2.2619	1868790		2.2655	2370870		2.2655	2446190		2.2655	1801480
2.3092	1110320		2.3092	818374		2.3055	2755200		2.3092	876058		2.3055	1865970		2.3092	2366830		2.3092	2443550		2.3092	1797380
2.3528	1111610		2.3528	818645		2.3491	2755200		2.3528	874860		2.3491	1862370		2.3528	2363180		2.3528	2439540		2.3528	1793240
2.3965	1111580		2.3965	817143		2.3927	2752640		2.3965	874048		2.3927	1860260		2.3965	2359050		2.3965	2434610		2.3965	1788800
2.4402	1111810		2.4402	816233		2.4363	2747800		2.4402	873110		2.4363	1857540		2.4402	2354090		2.4402	2425680		2.4402	1784320
2.4838	1109690		2.4838	815023		2.4799	2744860		2.4838	870722		2.4799	1851860		2.4838	2346410		2.4838	2418140		2.4838	1779500
2.5275	1108200		2.5275	814683		2.5235	2740860		2.5275	870088		2.5235	1845680		2.5275	2336700		2.5275	2408540		2.5275	1772520
2.5712	1106270		2.5712	813720		2.5671	2735770		2.5712	868242		2.5671	1839370		2.5712	2328450		2.5712	2398610		2.5712	1764300
2.6148	1102720		2.6148	811545		2.6107	2728740		2.6148	867193		2.6107	1830830		2.6148	2318870		2.6148	2389280		2.6148	1756520
2.6585	1101230		2.6585	809636		2.6543	2725510		2.6585	864722		2.6543	1823470		2.6585	2306510		2.6585	2377050		2.6585	1748520
2.7022	1099580		2.7022	807891		2.6979	2721730		2.7022	863885		2.6979	1816280		2.7022	2296140		2.7022	2363780		2.7022	1739200
2.7458	1095690		2.7458	805817		2.7415	2713210		2.7458	861981		2.7415	1806510		2.7458	2285210		2.7458	2351920		2.7458	1731390
2.7895	1092670		2.7895	804273		2.7851	2704590		2.7895	858739		2.7851	1799820		2.7895	2275020		2.7895	2342760		2.7895	1724950
2.8332	1091570		2.8332	802739		2.8287	2701430		2.8332	857878		2.8287	1791350		2.8332	2268300		2.8332	2334480		2.8332	1717410
2.8768	1089290		2.8768	801365		2.8723	2698400		2.8768	856794		2.8723	1785960		2.8768	2262160		2.8768	2327060		2.8768	1713950
2.9205	1088410		2.9205	800644		2.9159	2697910		2.9205	857035		2.9159	1783380		2.9205	2256130		2.9205	2320130		2.9205	1713570
2.9642	1088560		2.9642	801000		2.9595	2699560		2.9642	857539		2.9595	1783140		2.9642	2255120		2.9642	2321920		2.9642	1715730
3.0078	1089690		3.0078	801716		3.0031	2701880		3.0078	858885		3.0031	1784490		3.0078	2258450		3.0078	2327940		3.0078	1720560
3.0515	1089990		3.0515	802929		3.0467	2707040		3.0515	861215		3.0467	1789330		3.0515	2266300		3.0515	2338160		3.0515	1729320
3.0952	1094650		3.0952	804801		3.0903	2715920		3.0952	864701		3.0903	1800730		3.0952	2277250		3.0952	2351380		3.0952	1740820
3.1388	1097180		3.1388	807749		3.1339	2727770		3.1388	867060		3.1339	1811120		3.1388	2295700		3.1388	2371160		3.1388	1753740
3.1825	1100800		3.1825	811359		3.1775	2736910		3.1825	870395		3.1775	1824750		3.1825	2316630		3.1825	2389600		3.1825	1769260
3.2262	1103940		3.2262	813767		3.2211	2748310		3.2262	874300		3.2211	1838890		3.2262	2334850		3.2262	2407420		3.2262	1782010
3.2698	1107950		3.2698	815308		3.2647	2757470		3.2698	877620		3.2647	1850270		3.2698	2350060		3.2698	2424210		3.2698	1790730
3.3135	1111300		3.3135	816549		3.3083	2764630		3.3135	877948		3.3083	1861670		3.3135	2361650		3.3135	2436360		3.3135	1800080
3.3572	1113220		3.3572	818207		3.3518	2770760		3.3572	879520		3.3518	1868590		3.3572	2369890		3.3572	2445140		3.3572	1804000
3.4008	1112320		3.4008	819274		3.3954	2774350		3.4008	879325		3.3954	1871340		3.4008	2376020		3.4008	2452580		3.4008	1808420
3.4445	1113190		3.4445	818982		3.439	2776620		3.4445	880787		3.439	1871860		3.4445	2380440		3.4445	2459240		3.4445	1809990
3.4881	1113750		3.4881	818491		3.4827	2778980		3.4881	882223		3.4827	1874260		3.4881	2382020		3.4881	2462980		3.4881	1809680
3.5318	1112830		3.5318	818708		3.5263	2780320		3.5318	880467		3.5263	1877130		3.5318	2384690		3.5318	2465380		3.5318	1812570
3.5755	1111510		3.5755	818975		3.5699	2780770		3.5755	881522		3.5699	1877580		3.5755	2387490		3.5755	2467120		3.5755	1813840
3.6191	1111780		3.6191	819309		3.6135	2779560		3.6191	882215		3.6135	1879130		3.6191	2387350		3.6191	2467180		3.6191	1813630
3.6628	1112240		3.6628	818863		3.657	2780380		3.6628	882996		3.657	1879970		3.6628	2387230		3.6628	2467360		3.6628	1814650
3.7065	1109980		3.7065	818051		3.7006	2780790		3.7065	883030		3.7006	1880040		3.7065	2390680		3.7065	2467610		3.7065	1816380
3.7501	1110550		3.7501	818257		3.7442	2783660		3.7501	883976		3.7442	1880660		3.7501	2391240		3.7501	2469920		3.7501	1818420
3.7938	1109210		3.7938	817316		3.7879	2783490		3.7938	883931		3.7879	1880160		3.7938	2390280		3.7938	2470500		3.7938	1817210
3.8375	1108540		3.8375	815718		3.8315	2781840		3.8375	883382		3.8315	1879760		3.8375	2389960		3.8375	2470390		3.8375	1816830
3.8811	1107650		3.8811	815884		3.8751	2781330		3.8811	882500		3.8751	1878080		3.8811	2391700		3.8811	2472800		3.8811	1817530
3.9248	1105910		3.9248	815740		3.9186	2783140		3.9248	881605		3.9186	1879740		3.9248	2393500		3.9248	2471870		3.9248	1818430
3.9685	1103370		3.9685	814535		3.9622	2782750		3.9685	881825		3.9622	1880070		3.9685	2391480		3.9685	2472200		3.9685	1819460
4.0121	1101910		4.0121	814080		4.0058	2781780		4.0121	881994		4.0058	1881380		4.0121	2391860		4.0121	2473060		4.0121	1818250
4.0558	1101080		4.0558	813658		4.0494	2787100		4.0558	882849		4.0494	1881410		4.0558	2390190		4.0558	2473840		4.0558	1816920
4.0995	1098670		4.0995	812987		4.093	2785820		4.0995	883494		4.093	1878320		4.0995	2388720		4.0995	2473900		4.0995	1819470
4.1431	1096340		4.1431	811429		4.1366	2785060		4.1431	883612		4.1366	1875720		4.1431	2389320		4.1431	2473670		4.1431	1817930
4.1868	1093930		4.1868	809981		4.1802	2783760		4.1868	883406		4.1802	1875180		4.1868	2389810		4.1868	2472060		4.1868	1817510
4.2305	1092110		4.2305	808598		4.2238	2782610		4.2305	883538		4.2238	1875420		4.2305	2391370		4.2305	2471980		4.2305	1817780
4.2741	1089230		4.2741	808217		4.2674	2781270		4.2741	884000		4.2674	1877290		4.2741	2390730		4.2741	2473930		4.2741	1818040
4.3178	1087480		4.3178	807403		4.311	2783400		4.3178	883842		4.311	1877060		4.3178	2390720		4.3178	2474210		4.3178	1818330
4.3615	1082170		4.3615	806342		4.3546	2783810		4.3615	883102		4.3546	1875120		4.3615	2391330		4.3615	2474810		4.3615	1819050
4.4051	1078940		4.4051	806445		4.3982	2780830		4.4051	884267		4.3982	1873220		4.4051	2390670		4.4051	2473690		4.4051	1819480
4.4488	1077440		4.4488	804432		4.4418	2781530		4.4488	884063		4.4418	1872040		4.4488	2390740		4.4488	2472960		4.4488	1820320
4.4925	1075670		4.4925	804035		4.4854	2781200		4.4925	884384		4.4854	1870710		4.4925	2387720		4.4925	2473030		4.4925	1818590
4.5361	1073810		4.5361	802646		4.529	2782100		4.5361	884376		4.529	1871390		4.5361	2388740		4.5361	2474060		4.5361	1818160
4.5798	1071340		4.5798	801862		4.5726	2782970		4.5798	883232		4.5726	1869120		4.5798	2388260		4.5798	2474820		4.5798	1818560
4.6235	1068500		4.6235	801817		4.6162	2782890		4.6235	883504		4.6162	1870010		4.6235	2390460		4.6235	2474550		4.6235	1818590
4.6671	1065310		4.6671	801883		4.6598	2784480		4.6671	883372		4.6598	1868730		4.6671	2387710		4.6671	2474590		4.6671	1818460
4.7108	1065200		4.7108	801707		4.7034	2785650		4.7108	883864		4.7034	1866690		4.7108	2386890		4.7108	2474700		4.7108	1817610
4.7545	1063060		4.7545	800920		4.747	2784620		4.7545	885086		4.747	1864860		4.7545	2386910		4.7545	2474920		4.7545	1817620
4.7981	1061850		4.7981	801236		4.7906	2784270		4.7981	885232		4.7906	1865680		4.7981	2386880		4.7981	2473190		4.7981	1818180
4.8418	1062030		4.8418	801889		4.8342	2787330		4.8418	884116		4.8342	1865470		4.8418	2389400		4.8418	2472000		4.8418	1816150
4.8855	1062910		4.8855	803008		4.8778	2786120		4.8855	883711		4.8778	1866650		4.8855	2388250		4.8855	2471380		4.8855	1816320
4.9291	1065460		4.9291	802842		4.9214	2786910		4.9291	884718		4.9214	1865620		4.9291	2386720		4.9291	2471210		4.9291	1815830
4.9728	1065110		4.9728	803782		4.965	2787920		4.9728	883467		4.965	1865430		4.9728	2386480		4.9728	2474540		4.9728	1816830
5.0165	1065020		5.0165	805260		5.0086	2788960		5.0165	883864		5.0086	1865220		5.0165	2386660		5.0165	2472820		5.0165	1818460
5.0601	1067430		5.0601	806464		5.0522	2786080		5.0601	885280		5.0522	1865600		5.0601	2384380		5.0601	2470930		5.0601	1818030
5.1038	1069070		5.1038	808762		5.0958	2785920		5.1038	883718		5.0958	1866490		5.1038	2384990		5.1038	2470180		5.1038	1817130
5.1475	1072580		5.1475	809861		5.1394	2788790		5.1475	883581		5.1394	1868330		5.1475	2387990		5.1475	2470160		5.1475	1819260
5.1911	1076870		5.1911	810329		5.183	2790620		5.1911	884174		5.183	1868870		5.1911	2387270		5.1911	2468340		5.1911	1818880
5.2348	1080800		5.2348	811799		5.2266	2788560		5.2348	884140		5.2266	1869790		5.2348	2388760		5.2348	2467620		5.2348	1819590
5.2785	1083770		5.2785	813926		5.2702	2788780		5.2785	883944		5.2702	1872440		5.2785	2388360		5.2785	2468130		5.2785	1818620
5.3221	1087480		5.3221	816247		5.3138	2793090		5.3221	884899		5.3138	1871590		5.3221	2389150		5.3221	2470210		5.3221	1816460
5.3658	1092330		5.3658	816982		5.3574	2792020		5.3658	883414		5.3574	1873200		5.3658	2390540		5.3658	2470360		5.3658	1816270
5.4094	1095250		5.4094	817914		5.401	2794020		5.4094	884631		5.401	1876000		5.4094	2388780		5.4094	2469980		5.4094	1816710
5.4531	1097410		5.4531	818925		5.4446	2794970		5.4531	884521		5.4446	1876610		5.4531	2390560		5.4531	2470860		5.4531	1816550
5.4968	1102920		5.4968	820883		5.4882	2796090		5.4968	883878		5.4882	1878690		5.4968	2393460		5.4968	2469520		5.4968	1817190
5.5404	1104980		5.5404	822221		5.5318	2795100		5.5404	883559		5.5318	1877740		5.5404	2391240		5.5404	2469630		5.5404	1817690
5.5841	1107180		5.5841	822935		5.5754	2796390		5.5841	885126		5.5754	1880980		5.5841	2392010		5.5841	2470780		5.5841	1819390
5.6278	1109610		5.6278	822702		5.619	2799290		5.6278	886047		5.619	1880980		5.6278	2394650		5.6278	2473890		5.6278	1819830
5.6714	1112450		5.6714	823588		5.6626	2803540		5.6714	885411		5.6626	1883210		5.6714	2395570		5.6714	2473970		5.6714	1819660
5.7151	1113430		5.7151	824436		5.7062	2803810		5.7151	885490		5.7062	1885830		5.7151	2396450		5.7151	2475720		5.7151	1819860
5.7588	1113610		5.7588	824255		5.7498	2802620		5.7588	886403		5.7498	1886680		5.7588	2397540		5.7588	2476820		5.7588	1822160
5.8024	1113920		5.8024	824094		5.7934	2802100		5.8024	885660		5.7934	1885740		5.8024	2398630		5.8024	2476020		5.8024	1820700
5.8461	1114630		5.8461	824562		5.837	2805670		5.8461	886522		5.837	1887240		5.8461	2401280		5.8461	2479040		5.8461	1821380
5.8898	1117140		5.8898	825172		5.8806	2808520		5.8898	888016		5.8806	1888960		5.8898	2401270		5.8898	2477260		5.8898	1823010
5.9334	1117680		5.9334	824614		5.9242	2806860		5.9334	887510		5.9242	1888540		5.9334	2399870		5.9334	2479330		5.9334	1823430
5.9771	1117050		5.9771	823793		5.9678	2804990		5.9771	885564		5.9678	1888270		5.9771	2400930		5.9771	2479620		5.9771	1822930
6.0208	1116200		6.0208	824592		6.0114	2805240		6.0208	886777		6.0114	1887720		6.0208	2401600		6.0208	2478540		6.0208	1822770
6.0644	1116740		6.0644	824474		6.055	2807500		6.0644	887232		6.055	1888720		6.0644	2402880		6.0644	2479690		6.0644	1822430
6.1081	1117950		6.1081	824569		6.0986	2806640		6.1081	887281		6.0986	1890270		6.1081	2403500		6.1081	2480830		6.1081	1822270
6.1518	1117410		6.1518	824567		6.1422	2807300		6.1518	886241		6.1422	1889060		6.1518	2402550		6.1518	2481110		6.1518	1822060
6.1954	1116530		6.1954	823843		6.1858	2806980		6.1954	886090		6.1858	1889340		6.1954	2402260		6.1954	2479700		6.1954	1821900
6.2391	1116450		6.2391	824383		6.2294	2806480		6.2391	885548		6.2294	1888980		6.2391	2400970		6.2391	2481590		6.2391	1821390
6.2828	1116050		6.2828	823260		6.273	2809260		6.2828	885808		6.273	1889530		6.2828	2401650		6.2828	2479980		6.2828	1821670
6.3264	1114020		6.3264	822764		6.3166	2808240		6.3264	886441		6.3166	1888890		6.3264	2402210		6.3264	2480500		6.3264	1821870
6.3701	1113510		6.3701	823110		6.3602	2807850		6.3701	886740		6.3602	1888340		6.3701	2403000		6.3701	2479910		6.3701	1822460
6.4138	1113690		6.4138	822851		6.4038	2806290		6.4138	887114		6.4038	1886990		6.4138	2401500		6.4138	2479960		6.4138	1822750
6.4574	1113400		6.4574	821838		6.4474	2806720		6.4574	886987		6.4474	1887280		6.4574	2401090		6.4574	2479940		6.4574	1820610
6.5011	1113090		6.5011	822337		6.491	2807320		6.5011	886139		6.491	1889470		6.5011	2401190		6.5011	2480280		6.5011	1821470
6.5448	1113070		6.5448	821644		6.5346	2807060		6.5448	886464		6.5346	1887480		6.5448	2399440		6.5448	2478170		6.5448	1822670
6.5884	1113130		6.5884	821380		6.5782	2806860		6.5884	885777		6.5782	1889080		6.5884	2401240		6.5884	2479940		6.5884	1824310
6.6321	1111230		6.6321	820599		6.6218	2804820		6.6321	887073		6.6218	1887390		6.6321	2403300		6.6321	2479800		6.6321	1824590
6.6757	1108990		6.6757	820549		6.6654	2804540		6.6757	886564		6.6654	1885940		6.6757	2403210		6.6757	2479400		6.6757	1822550
6.7194	1108750		6.7194	820909		6.709	2805640		6.7194	886449		6.709	1885400		6.7194	2402800		6.7194	2479180		6.7194	1822440
6.7631	1107640		6.7631	820103		6.7526	2805770		6.7631	888029		6.7526	1884290		6.7631	2401180		6.7631	2480180		6.7631	1821590
6.8067	1106970		6.8067	818891		6.7962	2806490		6.8067	887632		6.7962	1885530		6.8067	2400960		6.8067	2479350		6.8067	1822820
6.8504	1105620		6.8504	817766		6.8398	2805510		6.8504	886368		6.8398	1887070		6.8504	2401320		6.8504	2478970		6.8504	1822120
6.8941	1102360		6.8941	817129		6.8834	2806840		6.8941	885907		6.8834	1887220		6.8941	2400160		6.8941	2479310		6.8941	1822850
6.9377	1101930		6.9377	816733		6.927	2807020		6.9377	886736		6.927	1885800		6.9377	2399520		6.9377	2480160		6.9377	1822200
6.9814	1100210		6.9814	815935		6.9706	2805190		6.9814	886996		6.9706	1883590		6.9814	2400610		6.9814	2480490		6.9814	1822610
7.0251	1098040		7.0251	815196		7.0142	2805310		7.0251	885615		7.0142	1882940		7.0251	2400880		7.0251	2479950		7.0251	1822520
7.0687	1097120		7.0687	815105		7.0578	2805890		7.0687	885064		7.0578	1884620		7.0687	2402340		7.0687	2479940		7.0687	1822340
7.1124	1094970		7.1124	814796		7.1014	2806680		7.1124	885832		7.1014	1885340		7.1124	2401560		7.1124	2480730		7.1124	1822080
7.1561	1092160		7.1561	814580		7.145	2806330		7.1561	886737		7.145	1884150		7.1561	2398640		7.1561	2479950		7.1561	1821670
7.1997	1090020		7.1997	813153		7.1886	2804950		7.1997	886324		7.1886	1882660		7.1997	2396820		7.1997	2479890		7.1997	1821490
7.2434	1089310		7.2434	813030		7.2322	2804560		7.2434	887067		7.2322	1881270		7.2434	2398530		7.2434	2479910		7.2434	1822040
7.2871	1087230		7.2871	810897		7.2758	2802940		7.2871	887356		7.2758	1880190		7.2871	2400060		7.2871	2478580		7.2871	1822570
7.3307	1085500		7.3307	809978		7.3194	2803800		7.3307	886982		7.3194	1878060		7.3307	2399080		7.3307	2479000		7.3307	1823880
7.3744	1082470		7.3744	809760		7.363	2803930		7.3744	886718		7.363	1878410		7.3744	2399290		7.3744	2480160		7.3744	1820580
7.4181	1081200		7.4181	808171		7.4066	2805410		7.4181	886170		7.4066	1877770		7.4181	2397760		7.4181	2481120		7.4181	1821440
7.4617	1077360		7.4617	807791		7.4502	2806470		7.4617	885600		7.4502	1877870		7.4617	2395470		7.4617	2480720		7.4617	1821010
7.5054	1075580		7.5054	807699		7.4938	2805870		7.5054	886020		7.4938	1876640		7.5054	2395100		7.5054	2479230		7.5054	1820720
7.5491	1074080		7.5491	807392		7.5374	2805970		7.5491	886834		7.5374	1877920		7.5491	2396030		7.5491	2478890		7.5491	1821120
7.5927	1072810		7.5927	806897		7.581	2805260		7.5927	886740		7.581	1874420		7.5927	2395980		7.5927	2478900		7.5927	1821930
7.6364	1070480		7.6364	806275		7.6246	2804570		7.6364	886909		7.6246	1874550		7.6364	2396970		7.6364	2480260		7.6364	1820510
7.6801	1067920		7.6801	805270		7.6682	2802540		7.6801	887133		7.6682	1874810		7.6801	2395010		7.6801	2477100		7.6801	1821240
7.7237	1067010		7.7237	805854		7.7118	2805110		7.7237	886133		7.7118	1874110		7.7237	2394860		7.7237	2479250		7.7237	1819390
7.7674	1067020		7.7674	806183		7.7554	2804440		7.7674	885431		7.7554	1872360		7.7674	2393860		7.7674	2477860		7.7674	1821320
7.8111	1065160		7.8111	806749		7.799	2804850		7.8111	887495		7.799	1873790		7.8111	2396050		7.8111	2477370		7.8111	1819970
7.8547	1064820		7.8547	805509		7.8426	2807390		7.8547	887736		7.8426	1872190		7.8547	2394310		7.8547	2476940		7.8547	1822000
7.8984	1064680		7.8984	805880		7.8862	2805910		7.8984	887383		7.8862	1870640		7.8984	2394650		7.8984	2477250		7.8984	1823860
7.9421	1065110		7.9421	806613		7.9298	2805260		7.9421	886632		7.9298	1871150		7.9421	2396610		7.9421	2475990		7.9421	1821450
7.9857	1065430		7.9857	808859		7.9734	2805290		7.9857	886317		7.9734	1871020		7.9857	2393790		7.9857	2476520		7.9857	1819730
8.0294	1064460		8.0294	808467		8.017	2805720		8.0294	885138		8.017	1870180		8.0294	2394620		8.0294	2477410		8.0294	1820070
8.0731	1065180		8.0731	809332		8.0606	2806960		8.0731	885126		8.0606	1870280		8.0731	2394810		8.0731	2474920		8.0731	1820610
8.1167	1065780		8.1167	808441		8.1042	2806770		8.1167	886407		8.1042	1870040		8.1167	2393150		8.1167	2474800		8.1167	1822800
8.1604	1065190		8.1604	809828		8.1478	2808960		8.1604	885792		8.1478	1868500		8.1604	2394610		8.1604	2474200		8.1604	1821130
8.2041	1065490		8.2041	811959		8.1914	2809180		8.2041	885820		8.1914	1870810		8.2041	2392710		8.2041	2473460		8.2041	1821070
8.2477	1066120		8.2477	811631		8.235	2809860		8.2477	885475		8.235	1868660		8.2477	2393740		8.2477	2474680		8.2477	1821270
8.2914	1066360		8.2914	813025		8.2786	2809180		8.2914	885558		8.2786	1869930		8.2914	2393330		8.2914	2475060		8.2914	1820260
8.3351	1068630		8.3351	814333		8.3222	2809260		8.3351	885993		8.3222	1871760		8.3351	2391620		8.3351	2473880		8.3351	1820620
8.3787	1071970		8.3787	814884		8.3658	2813630		8.3787	888127		8.3658	1872680		8.3787	2393580		8.3787	2473350		8.3787	1822760
8.4224	1074440		8.4224	815666		8.4094	2813860		8.4224	887245		8.4094	1872820		8.4224	2396060		8.4224	2474280		8.4224	1821520
8.4661	1076530		8.4661	817412		8.453	2814930		8.4661	885679		8.453	1873720		8.4661	2394470		8.4661	2473020		8.4661	1823110
8.5097	1080260		8.5097	819082		8.4966	2813030		8.5097	886380		8.4966	1874720		8.5097	2396570		8.5097	2473120		8.5097	1822180
8.5534	1081520		8.5534	820630		8.5402	2813870		8.5534	885598		8.5402	1874820		8.5534	2398410		8.5534	2474960		8.5534	1820140
8.597	1084280		8.597	821558		8.5838	2816110		8.597	886237		8.5838	1875460		8.597	2398380		8.597	2475750		8.597	1819380
8.6407	1087060		8.6407	821813		8.6274	2817370		8.6407	886234		8.6274	1877700		8.6407	2397970		8.6407	2476720		8.6407	1820430
8.6844	1089600		8.6844	822579		8.671	2817670		8.6844	885943		8.671	1878640		8.6844	2399520		8.6844	2476850		8.6844	1819600
8.728	1093360		8.728	823762		8.7146	2817130		8.728	885939		8.7146	1880860		8.728	2399550		8.728	2475300		8.728	1819700
8.7717	1096310		8.7717	826775		8.7582	2816110		8.7717	886429		8.7582	1882050		8.7717	2400910		8.7717	2474700		8.7717	1819400
8.8154	1099340		8.8154	827114		8.8018	2815120		8.8154	885641		8.8018	1883590		8.8154	2401620		8.8154	2474390		8.8154	1818680
8.859	1101590		8.859	827643		8.8454	2815980		8.859	886775		8.8454	1882200		8.859	2399900		8.859	2471860		8.859	1819180
8.9027	1105080		8.9027	827724		8.889	2816850		8.9027	886756		8.889	1880020		8.9027	2400120		8.9027	2471980		8.9027	1818890
8.9464	1107910		8.9464	828962		8.9326	2815920		8.9464	885957		8.9326	1882470		8.9464	2398180		8.9464	2474280		8.9464	1819200
8.99	1108770		8.99	829219		8.9762	2820470		8.99	887055		8.9762	1884120		8.99	2399410		8.99	2476370		8.99	1820750
9.0337	1113640		9.0337	829786		9.0198	2822080		9.0337	888577		9.0198	1887070		9.0337	2403830		9.0337	2475110		9.0337	1820630
9.0774	1114030		9.0774	833168		9.0634	2824370		9.0774	888172		9.0634	1886110		9.0774	2402740		9.0774	2475300		9.0774	1821330
9.121	1114440		9.121	833730		9.107	2824240		9.121	887939		9.107	1885700		9.121	2404640		9.121	2477010		9.121	1822380
9.1647	1117610		9.1647	832915		9.1506	2826620		9.1647	888966		9.1506	1888210		9.1647	2403520		9.1647	2476640		9.1647	1822670
9.2084	1120080		9.2084	834015		9.1942	2823120		9.2084	889034		9.1942	1889840		9.2084	2405650		9.2084	2478470		9.2084	1820780
9.252	1120650		9.252	833586		9.2378	2824660		9.252	889028		9.2378	1891290		9.252	2405770		9.252	2480450		9.252	1822710
9.2957	1121850		9.2957	832988		9.2814	2824370		9.2957	887791		9.2814	1892500		9.2957	2407250		9.2957	2480970		9.2957	1823180
9.3394	1123600		9.3394	834446		9.325	2826120		9.3394	887727		9.325	1892750		9.3394	2408220		9.3394	2481240		9.3394	1823530
9.383	1124310		9.383	834785		9.3685	2826260		9.383	888231		9.3685	1893180		9.383	2408430		9.383	2480860		9.383	1823380
9.4267	1123830		9.4267	835195		9.4121	2827700		9.4267	889354		9.4121	1894270		9.4267	2409950		9.4267	2481000		9.4267	1823520
9.4704	1124570		9.4704	835188		9.4557	2825550		9.4704	889887		9.4557	1894100		9.4704	2408460		9.4704	2480960		9.4704	1823360
9.514	1125680		9.514	835174		9.4993	2828210		9.514	889133		9.4993	1895070		9.514	2408720		9.514	2481410		9.514	1822830
9.5577	1125800		9.5577	835536		9.543	2826140		9.5577	889243		9.543	1894420		9.5577	2411110		9.5577	2483670		9.5577	1824390
9.6014	1124830		9.6014	835466		9.5866	2825400		9.6014	889640		9.5866	1895920		9.6014	2411400		9.6014	2483950		9.6014	1826270
9.645	1126450		9.645	835179		9.6302	2827490		9.645	889641		9.6302	1897970		9.645	2411070		9.645	2482320		9.645	1825910
9.6887	1126410		9.6887	836350		9.6737	2827350		9.6887	889070		9.6737	1894510		9.6887	2413150		9.6887	2482580		9.6887	1825000
9.7324	1126990		9.7324	835407		9.7173	2827240		9.7324	888335		9.7173	1894990		9.7324	2411130		9.7324	2482400		9.7324	1823970
9.776	1126810		9.776	834725		9.7609	2828970		9.776	888629		9.7609	1895290		9.776	2410880		9.776	2481920		9.776	1824920
9.8197	1125510		9.8197	835936		9.8046	2827780		9.8197	888731		9.8046	1896540		9.8197	2412370		9.8197	2482460		9.8197	1823880
9.8634	1125520		9.8634	836413		9.8482	2828150		9.8634	889332		9.8482	1897780		9.8634	2413490		9.8634	2483080		9.8634	1823870
9.907	1128090		9.907	836116		9.8917	2829070		9.907	889158		9.8917	1898180		9.907	2413930		9.907	2482180		9.907	1822730
9.9507	1127350		9.9507	836701		9.9353	2830320		9.9507	888797		9.9353	1897700		9.9507	2410410		9.9507	2483250		9.9507	1822180
9.9944	1127530		9.9944	838294		9.9789	2829680		9.9944	888468		9.9789	1897930		9.9944	2412610		9.9944	2483290		9.9944	1822520
10.038	1126580		10.038	837227		10.0225	2829610		10.038	888904		10.0225	1896100		10.038	2415260		10.038	2482960		10.038	1824310
10.0817	1126530		10.0817	837613		10.0661	2829790		10.0817	889109		10.0661	1899070		10.0817	2414240		10.0817	2485300		10.0817	1825040
10.1254	1127600		10.1254	836913		10.1097	2830330		10.1254	888534		10.1097	1898350		10.1254	2411570		10.1254	2485190		10.1254	1825470
10.169	1127830		10.169	836794		10.1533	2829330		10.169	888984		10.1533	1896440		10.169	2413600		10.169	2483590		10.169	1825440
10.2127	1128450		10.2127	837256		10.1969	2829360		10.2127	888898		10.1969	1897640		10.2127	2411340		10.2127	2483490		10.2127	1826410
10.2564	1129480		10.2564	837208		10.2405	2830470		10.2564	888248		10.2405	1898710		10.2564	2412250		10.2564	2482020		10.2564	1827510
10.3	1128840		10.3	837139		10.2841	2828040		10.3	887649		10.2841	1898480		10.3	2413460		10.3	2482480		10.3	1825730
10.3437	1127280		10.3437	837130		10.3277	2827450		10.3437	887557		10.3277	1897010		10.3437	2412430		10.3437	2484640		10.3437	1824190
10.3874	1128150		10.3874	836427		10.3713	2828210		10.3874	888854		10.3713	1898900		10.3874	2413660		10.3874	2483580		10.3874	1824890
10.431	1129000		10.431	837440		10.4149	2830700		10.431	889087		10.4149	1898270		10.431	2413560		10.431	2481300		10.431	1824640
10.4747	1130190		10.4747	837466		10.4585	2830870		10.4747	889305		10.4585	1897950		10.4747	2412180		10.4747	2483420		10.4747	1826120
10.5184	1128240		10.5184	837563		10.5021	2829380		10.5184	889368		10.5021	1897360		10.5184	2412080		10.5184	2483130		10.5184	1825720
10.562	1128020		10.562	837007		10.5457	2829780		10.562	889336		10.5457	1896890		10.562	2411650		10.562	2481950		10.562	1824050
10.6057	1127870		10.6057	837107		10.5893	2832780		10.6057	888369		10.5893	1897450		10.6057	2412070		10.6057	2483770		10.6057	1823190
10.6494	1128170		10.6494	837339		10.6329	2831650		10.6494	888648		10.6329	1897280		10.6494	2412130		10.6494	2485100		10.6494	1823890
10.693	1129480		10.693	837074		10.6765	2831700		10.693	889316		10.6765	1897230		10.693	2413410		10.693	2483160		10.693	1824470
10.7367	1129210		10.7367	836122		10.7201	2830770		10.7367	888686		10.7201	1896900		10.7367	2411220		10.7367	2482830		10.7367	1825380
10.7803	1128890		10.7803	836435		10.7637	2831010		10.7803	888131		10.7637	1896330		10.7803	2411220		10.7803	2484250		10.7803	1824070
10.824	1128880		10.824	837482		10.8073	2830730		10.824	889892		10.8073	1896680		10.824	2412190		10.824	2484840		10.824	1823000
10.8677	1128830		10.8677	837600		10.8509	2831310		10.8677	888906		10.8509	1899630		10.8677	2412810		10.8677	2484430		10.8677	1824110
10.9113	1129510		10.9113	837286		10.8945	2831620		10.9113	889604		10.8945	1898790		10.9113	2413300		10.9113	2484580		10.9113	1824470
10.955	1130490		10.955	837669		10.9381	2830930		10.955	889444		10.9381	1899580		10.955	2413620		10.955	2483260		10.955	1824820
10.9987	1130060		10.9987	838134		10.9817	2828420		10.9987	889181		10.9817	1898070		10.9987	2411910		10.9987	2484880		10.9987	1824000
11.0423	1129690		11.0423	837962		11.0253	2830900		11.0423	889544		11.0253	1899050		11.0423	2411920		11.0423	2485520		11.0423	1824050
11.086	1128320		11.086	837880		11.0689	2832610		11.086	888807		11.0689	1899180		11.086	2411730		11.086	2484290		11.086	1825360
11.1297	1128380		11.1297	837624		11.1125	2832760		11.1297	889621		11.1125	1899310		11.1297	2414560		11.1297	2483830		11.1297	1824050
11.1733	1129510		11.1733	838135		11.1561	2830380		11.1733	890174		11.1561	1899030		11.1733	2414140		11.1733	2484300		11.1733	1824020
11.217	1128370		11.217	838807		11.1997	2830060		11.217	889884		11.1997	1899420		11.217	2414130		11.217	2484310		11.217	1823780
11.2607	1127240		11.2607	838390		11.2433	2831030		11.2607	889851		11.2433	1898220		11.2607	2413920		11.2607	2483030		11.2607	1824330

## Sheet: At the end of 2nd oxic period
57Fe Mössbaur data for the amemded 57Fe (corrected to exclude signal from the native soil Fe) at the end of second oxic period
Adding 57Fe alone												Adding DOM and 57Fe together
5K			12K			35K			77K			5K			12K			35K			77K
Velocity	Counts		Velocity	Counts		Velocity	Counts		Velocity	Counts		Velocity	Counts		Velocity	Counts		Velocity	Counts		Velocity	Counts
-11.0359	1343150		-11.0359	1100950		-11.0359	777478		-11.0359	605720		-11.0359	693548		-11.0359	687682		-11.0359	1058720		-11.0359	1076530
-10.9923	1341700		-10.9923	1100930		-10.9923	777712		-10.9923	605484		-10.9923	693731		-10.9923	687741		-10.9923	1059160		-10.9923	1077050
-10.9487	1344110		-10.9487	1101040		-10.9487	778099		-10.9487	605154		-10.9487	693677		-10.9487	687782		-10.9487	1058790		-10.9487	1076880
-10.9051	1342740		-10.9051	1101100		-10.9051	777767		-10.9051	605500		-10.9051	693458		-10.9051	687758		-10.9051	1058190		-10.9051	1077120
-10.8615	1343390		-10.8615	1101560		-10.8615	777486		-10.8615	606642		-10.8615	693675		-10.8615	688175		-10.8615	1058760		-10.8615	1077720
-10.8179	1345080		-10.8179	1102390		-10.8179	777758		-10.8179	605823		-10.8179	693543		-10.8179	686799		-10.8179	1058010		-10.8179	1076980
-10.7743	1343450		-10.7743	1101580		-10.7743	777114		-10.7743	606528		-10.7743	692953		-10.7743	686926		-10.7743	1058250		-10.7743	1076850
-10.7307	1342240		-10.7307	1101470		-10.7307	776447		-10.7307	606633		-10.7307	694004		-10.7307	687219		-10.7307	1058570		-10.7307	1077220
-10.6871	1341420		-10.6871	1101000		-10.6871	776084		-10.6871	606582		-10.6871	693505		-10.6871	688289		-10.6871	1058500		-10.6871	1076200
-10.6435	1342510		-10.6435	1100760		-10.6435	776885		-10.6435	606995		-10.6435	692735		-10.6435	688322		-10.6435	1058550		-10.6435	1076430
-10.5999	1344080		-10.5999	1100850		-10.5999	777231		-10.5999	606751		-10.5999	694455		-10.5999	688105		-10.5999	1057590		-10.5999	1076780
-10.5563	1342290		-10.5563	1101020		-10.5563	777917		-10.5563	606616		-10.5563	692803		-10.5563	688212		-10.5563	1057610		-10.5563	1076650
-10.5127	1341730		-10.5127	1101830		-10.5127	778206		-10.5127	606835		-10.5127	692577		-10.5127	687900		-10.5127	1058450		-10.5127	1077380
-10.4691	1343210		-10.4691	1101450		-10.4691	777422		-10.4691	606930		-10.4691	693816		-10.4691	687427		-10.4691	1058440		-10.4691	1076950
-10.4255	1343390		-10.4255	1101470		-10.4255	777134		-10.4255	606917		-10.4255	692688		-10.4255	687149		-10.4255	1058800		-10.4255	1077360
-10.3819	1342670		-10.3819	1101180		-10.3819	776985		-10.3819	606288		-10.3819	692075		-10.3819	688284		-10.3819	1058370		-10.3819	1077740
-10.3383	1343780		-10.3383	1100080		-10.3383	776388		-10.3383	606431		-10.3383	692856		-10.3383	687691		-10.3383	1057870		-10.3383	1078120
-10.2947	1343320		-10.2947	1099580		-10.2947	777236		-10.2947	605993		-10.2947	694046		-10.2947	686787		-10.2947	1058730		-10.2947	1076920
-10.2511	1343340		-10.2511	1099520		-10.2511	776480		-10.2511	605260		-10.2511	693028		-10.2511	686221		-10.2511	1059640		-10.2511	1076260
-10.2075	1343620		-10.2075	1100710		-10.2075	777277		-10.2075	605321		-10.2075	692950		-10.2075	686436		-10.2075	1057450		-10.2075	1077240
-10.1639	1344220		-10.1639	1100230		-10.1639	776777		-10.1639	606217		-10.1639	692558		-10.1639	686036		-10.1639	1057690		-10.1639	1077840
-10.1203	1345120		-10.1203	1099200		-10.1203	776525		-10.1203	606296		-10.1203	692426		-10.1203	686427		-10.1203	1056970		-10.1203	1076550
-10.0767	1343870		-10.0767	1100290		-10.0767	777282		-10.0767	606125		-10.0767	693089		-10.0767	686357		-10.0767	1056700		-10.0767	1076720
-10.0331	1343980		-10.0331	1100200		-10.0331	776568		-10.0331	606538		-10.0331	692126		-10.0331	686250		-10.0331	1057430		-10.0331	1076730
-9.9895	1342040		-9.9895	1100300		-9.9895	776138		-9.9895	606129		-9.9895	693185		-9.9895	686723		-9.98952	1060270		-9.9895	1077370
-9.9459	1342600		-9.9459	1101580		-9.9459	776801		-9.9459	606066		-9.9459	693895		-9.9459	686263		-9.94592	1060430		-9.9459	1078040
-9.9023	1342230		-9.9023	1101150		-9.9023	775902		-9.9023	606921		-9.9023	693102		-9.9023	687679		-9.90233	1059160		-9.9023	1076580
-9.8587	1343790		-9.8587	1100860		-9.8587	777835		-9.8587	606708		-9.8587	693344		-9.8587	688065		-9.85873	1058400		-9.8587	1076310
-9.8151	1342960		-9.8151	1099780		-9.8151	777110		-9.8151	606005		-9.8151	693196		-9.8151	687224		-9.81513	1058000		-9.8151	1077750
-9.7715	1340680		-9.7715	1099260		-9.7715	777250		-9.7715	606155		-9.7715	691845		-9.7715	686427		-9.77153	1058550		-9.7715	1077060
-9.7279	1341630		-9.7279	1100200		-9.7279	776771		-9.7279	605415		-9.7279	692557		-9.7279	686638		-9.72793	1058450		-9.7279	1075970
-9.6843	1341680		-9.6843	1101660		-9.6843	778419		-9.6843	605178		-9.6843	692969		-9.6843	686022		-9.68433	1057410		-9.6843	1077640
-9.6407	1342130		-9.6407	1101960		-9.6407	778051		-9.6407	605739		-9.6407	692255		-9.6407	685990		-9.64073	1056730		-9.6407	1076180
-9.5971	1342320		-9.5971	1099800		-9.5971	777952		-9.5971	606276		-9.5971	692212		-9.5971	686685		-9.59713	1057140		-9.5971	1076290
-9.5535	1341730		-9.5535	1101260		-9.5535	777045		-9.5535	606686		-9.5535	692183		-9.5535	686000		-9.55353	1058150		-9.5535	1076390
-9.5099	1341670		-9.5099	1101370		-9.5099	777793		-9.5099	606324		-9.5099	692380		-9.5099	686147		-9.50993	1056800		-9.5099	1077160
-9.4663	1342470		-9.4663	1101350		-9.4663	777157		-9.4663	605756		-9.4663	691943		-9.4663	686464		-9.46633	1056070		-9.4663	1077680
-9.4227	1341460		-9.4227	1100050		-9.4227	776601		-9.4227	606787		-9.4227	692046		-9.4227	684808		-9.42273	1057830		-9.4227	1076880
-9.3791	1340750		-9.3791	1099260		-9.3791	777433		-9.3791	605941		-9.3791	693875		-9.3791	685188		-9.37913	1057670		-9.3791	1076890
-9.3355	1341750		-9.3355	1101220		-9.3355	777687		-9.3355	605858		-9.3355	692793		-9.3355	686804		-9.33554	1057030		-9.3355	1077310
-9.2919	1341270		-9.2919	1101310		-9.2919	776215		-9.2919	606503		-9.2919	691577		-9.2919	686573		-9.29194	1058120		-9.2919	1077560
-9.2483	1341710		-9.2483	1099720		-9.2483	775095		-9.2483	606266		-9.2483	690783		-9.2483	685747		-9.24834	1058460		-9.2483	1077220
-9.2047	1341070		-9.2047	1099000		-9.2047	776658		-9.2047	606609		-9.2047	690132		-9.2047	685289		-9.20474	1058350		-9.2047	1077780
-9.1611	1344060		-9.1611	1099460		-9.1611	776824		-9.1611	606868		-9.1611	691404		-9.1611	685789		-9.16114	1058190		-9.1611	1076620
-9.1175	1342040		-9.1175	1100420		-9.1175	775848		-9.1175	605941		-9.1175	691280		-9.1175	685234		-9.11754	1057050		-9.1175	1076260
-9.0739	1340740		-9.0739	1099490		-9.0739	776443		-9.0739	605897		-9.0739	691015		-9.0739	686597		-9.07394	1056830		-9.0739	1076270
-9.0303	1339380		-9.0303	1099910		-9.0303	777519		-9.0303	604686		-9.0303	691216		-9.0303	686641		-9.03034	1056830		-9.0303	1074950
-8.9867	1337730		-8.9867	1099110		-8.9867	776621		-8.9867	604463		-8.9867	691714		-8.9867	685924		-8.98674	1056850		-8.9867	1075750
-8.9431	1339090		-8.9431	1099050		-8.9431	775177		-8.9431	604287		-8.9431	692237		-8.9431	686136		-8.94314	1056990		-8.9431	1075740
-8.8995	1339320		-8.8995	1098420		-8.8995	775621		-8.8995	605555		-8.8995	691389		-8.8995	686787		-8.89954	1056210		-8.8995	1075520
-8.8559	1339010		-8.8559	1097380		-8.8559	774857		-8.8559	605792		-8.8559	691197		-8.8559	685201		-8.85594	1056060		-8.8559	1075570
-8.8123	1338050		-8.8123	1096380		-8.8123	774811		-8.8123	605184		-8.8123	690643		-8.8123	685330		-8.81234	1057870		-8.8123	1075530
-8.7687	1337460		-8.7687	1098120		-8.7687	774844		-8.7687	604731		-8.7687	691696		-8.7687	685082		-8.76874	1057790		-8.7687	1075960
-8.7251	1336560		-8.7251	1099020		-8.7251	774748		-8.7251	605024		-8.7251	692074		-8.7251	684903		-8.72515	1055220		-8.7251	1077100
-8.6816	1336980		-8.6816	1097040		-8.6816	775062		-8.6816	604854		-8.6816	689967		-8.6816	684944		-8.68155	1055230		-8.6816	1077850
-8.638	1334730		-8.638	1096060		-8.638	774427		-8.638	605093		-8.638	689407		-8.638	684333		-8.63795	1055780		-8.638	1076610
-8.5944	1333950		-8.5944	1094370		-8.5944	775922		-8.5944	606083		-8.5944	689769		-8.5944	684111		-8.59435	1055370		-8.5944	1076380
-8.5507	1333320		-8.5507	1094010		-8.5507	775774		-8.5507	605434		-8.5507	688796		-8.5507	683629		-8.55075	1054490		-8.5507	1076520
-8.5071	1332660		-8.5071	1095670		-8.5071	773290		-8.5071	605022		-8.5071	688271		-8.5071	683799		-8.50715	1054440		-8.5071	1076110
-8.4635	1330250		-8.4635	1095250		-8.4635	772750		-8.4635	605309		-8.4635	686793		-8.4635	683714		-8.46355	1054150		-8.4635	1074830
-8.42	1328760		-8.42	1093600		-8.42	773470		-8.42	605574		-8.42	686137		-8.42	683028		-8.41995	1053980		-8.42	1073440
-8.3764	1326580		-8.3764	1092650		-8.3764	773557		-8.3764	604861		-8.3764	684716		-8.3764	681993		-8.37635	1053010		-8.3764	1074410
-8.3328	1323400		-8.3328	1090250		-8.3328	772044		-8.3328	603457		-8.3328	684599		-8.3328	681776		-8.33275	1052250		-8.3328	1075650
-8.2892	1322130		-8.2892	1090080		-8.2892	771198		-8.2892	603882		-8.2892	683674		-8.2892	681547		-8.28915	1050940		-8.2892	1074560
-8.2455	1319860		-8.2455	1089080		-8.2455	770725		-8.2455	604026		-8.2455	682574		-8.2455	680745		-8.24555	1050150		-8.2455	1073250
-8.2019	1316460		-8.2019	1086960		-8.2019	770578		-8.2019	602720		-8.2019	683141		-8.2019	681044		-8.20195	1049010		-8.2019	1071720
-8.1583	1313780		-8.1583	1085340		-8.1583	769072		-8.1583	603151		-8.1583	681987		-8.1583	680423		-8.15835	1046470		-8.1583	1072310
-8.1148	1310450		-8.1148	1084140		-8.1148	769770		-8.1148	602820		-8.1148	680628		-8.1148	679498		-8.11476	1046230		-8.1148	1072370
-8.0712	1307710		-8.0712	1082970		-8.0712	769723		-8.0712	601662		-8.0712	679146		-8.0712	679195		-8.07116	1044710		-8.0712	1071520
-8.0276	1302860		-8.0276	1081520		-8.0276	769276		-8.0276	601496		-8.0276	678117		-8.0276	678177		-8.02756	1044280		-8.0276	1071240
-7.984	1299820		-7.984	1080070		-7.984	769558		-7.984	601983		-7.984	677234		-7.984	677689		-7.98396	1046530		-7.984	1072050
-7.9404	1296380		-7.9404	1078800		-7.9404	768865		-7.9404	601743		-7.9404	675560		-7.9404	678202		-7.94036	1046030		-7.9404	1071420
-7.8968	1293130		-7.8968	1077400		-7.8968	768535		-7.8968	601072		-7.8968	674707		-7.8968	677056		-7.89676	1046660		-7.8968	1071040
-7.8532	1289170		-7.8532	1075520		-7.8532	768002		-7.8532	601066		-7.8532	673883		-7.8532	676687		-7.85316	1046750		-7.8532	1071240
-7.8096	1285520		-7.8096	1074440		-7.8096	768301		-7.8096	601010		-7.8096	671660		-7.8096	677184		-7.80956	1047460		-7.8096	1071060
-7.766	1281000		-7.766	1070030		-7.766	767973		-7.766	601276		-7.766	670621		-7.766	677026		-7.76596	1046590		-7.766	1071170
-7.7224	1276100		-7.7224	1068240		-7.7224	766748		-7.7224	602655		-7.7224	668542		-7.7224	675907		-7.72236	1045540		-7.7224	1071170
-7.6788	1273200		-7.6788	1068460		-7.6788	766651		-7.6788	601633		-7.6788	666871		-7.6788	674670		-7.67876	1045330		-7.6788	1070200
-7.6352	1269770		-7.6352	1066900		-7.6352	766155		-7.6352	601775		-7.6352	665738		-7.6352	674417		-7.63516	1045440		-7.6352	1071230
-7.5916	1267460		-7.5916	1064630		-7.5916	765288		-7.5916	601629		-7.5916	664217		-7.5916	673905		-7.59156	1045780		-7.5916	1071350
-7.548	1265620		-7.548	1061670		-7.548	765384		-7.548	601477		-7.548	662424		-7.548	673893		-7.54797	1044830		-7.548	1070100
-7.5044	1261660		-7.5044	1059450		-7.5044	766622		-7.5044	601884		-7.5044	660307		-7.5044	672188		-7.50437	1045270		-7.5044	1070250
-7.4608	1258390		-7.4608	1056810		-7.4608	766401		-7.4608	601640		-7.4608	657746		-7.4608	672979		-7.46077	1044930		-7.4608	1070710
-7.4172	1257680		-7.4172	1055320		-7.4172	766686		-7.4172	602124		-7.4172	656700		-7.4172	671799		-7.41717	1044570		-7.4172	1070750
-7.3736	1258080		-7.3736	1054400		-7.3736	765600		-7.3736	602061		-7.3736	655653		-7.3736	670915		-7.37357	1043350		-7.3736	1070490
-7.33	1256680		-7.33	1053360		-7.33	765954		-7.33	601047		-7.33	654223		-7.33	670659		-7.32997	1043680		-7.33	1070540
-7.2864	1256010		-7.2864	1051510		-7.2864	766308		-7.2864	600900		-7.2864	653083		-7.2864	670030		-7.28637	1045290		-7.2864	1071480
-7.2428	1255850		-7.2428	1050700		-7.2428	765608		-7.2428	601044		-7.2428	652131		-7.2428	669552		-7.24277	1046870		-7.2428	1071680
-7.1992	1256050		-7.1992	1050990		-7.1992	765351		-7.1992	602198		-7.1992	651440		-7.1992	668988		-7.19917	1047230		-7.1992	1071880
-7.1556	1255800		-7.1556	1050920		-7.1556	765604		-7.1556	602891		-7.1556	651568		-7.1556	668329		-7.15557	1047760		-7.1556	1072320
-7.112	1255310		-7.112	1050770		-7.112	764667		-7.112	602503		-7.112	650436		-7.112	668361		-7.11197	1048590		-7.112	1071270
-7.0684	1257100		-7.0684	1049270		-7.0684	765244		-7.0684	601772		-7.0684	650484		-7.0684	667488		-7.06837	1048890		-7.0684	1071990
-7.0248	1258830		-7.0248	1047800		-7.0248	765605		-7.0248	602627		-7.0248	650641		-7.0248	666517		-7.02477	1048360		-7.0248	1072060
-6.9812	1260480		-6.9812	1048430		-6.9812	765463		-6.9812	602950		-6.9812	651567		-6.9812	665444		-6.98117	1048240		-6.9812	1072120
-6.9376	1260860		-6.9376	1048900		-6.9376	765889		-6.9376	601720		-6.9376	652222		-6.9376	665995		-6.93758	1049070		-6.9376	1072750
-6.894	1262070		-6.894	1049540		-6.894	766598		-6.894	602110		-6.894	652081		-6.894	666375		-6.89398	1049820		-6.894	1072450
-6.8504	1262450		-6.8504	1051700		-6.8504	765839		-6.8504	601783		-6.8504	651751		-6.8504	665408		-6.85038	1049260		-6.8504	1072090
-6.8068	1264330		-6.8068	1050480		-6.8068	765883		-6.8068	602340		-6.8068	653163		-6.8068	665666		-6.80678	1048920		-6.8068	1073950
-6.7632	1264420		-6.7632	1049690		-6.7632	766869		-6.7632	602306		-6.7632	654108		-6.7632	664973		-6.76318	1048600		-6.7632	1074980
-6.7196	1267980		-6.7196	1051040		-6.7196	766897		-6.7196	601757		-6.7196	654149		-6.7196	665021		-6.71958	1048470		-6.7196	1074120
-6.676	1269180		-6.676	1051600		-6.676	766589		-6.676	601887		-6.676	655228		-6.676	665777		-6.67598	1047600		-6.676	1072670
-6.6324	1270610		-6.6324	1052380		-6.6324	767218		-6.6324	602746		-6.6324	655571		-6.6324	664660		-6.63238	1049470		-6.6324	1072820
-6.5888	1273790		-6.5888	1054280		-6.5888	766722		-6.5888	602917		-6.5888	656352		-6.5888	665894		-6.58878	1051710		-6.5888	1072330
-6.5452	1275870		-6.5452	1054150		-6.5452	766924		-6.5452	602474		-6.5452	658644		-6.5452	666753		-6.54518	1050360		-6.5452	1072620
-6.5016	1277950		-6.5016	1054850		-6.5016	767083		-6.5016	602531		-6.5016	659071		-6.5016	665871		-6.50158	1049760		-6.5016	1071610
-6.458	1279900		-6.458	1055080		-6.458	767447		-6.458	603013		-6.458	660274		-6.458	665764		-6.45798	1049470		-6.458	1071610
-6.4144	1283500		-6.4144	1055920		-6.4144	767464		-6.4144	603457		-6.4144	660925		-6.4144	666976		-6.41438	1050590		-6.4144	1074290
-6.3708	1287800		-6.3708	1058060		-6.3708	768042		-6.3708	602339		-6.3708	661050		-6.3708	666968		-6.37078	1050630		-6.3708	1075600
-6.3272	1287530		-6.3272	1059790		-6.3272	768686		-6.3272	602338		-6.3272	661451		-6.3272	667860		-6.32719	1050260		-6.3272	1074400
-6.2836	1289610		-6.2836	1060350		-6.2836	767557		-6.2836	602947		-6.2836	664754		-6.2836	667853		-6.28359	1050250		-6.2836	1073960
-6.24	1292280		-6.24	1061180		-6.24	767272		-6.24	602967		-6.24	666622		-6.24	667398		-6.23999	1050780		-6.24	1074120
-6.1964	1294810		-6.1964	1061970		-6.1964	766968		-6.1964	602725		-6.1964	667451		-6.1964	668416		-6.19639	1050260		-6.1964	1073740
-6.1528	1297200		-6.1528	1063050		-6.1528	767689		-6.1528	602776		-6.1528	667613		-6.1528	667905		-6.15279	1050250		-6.1528	1072990
-6.1092	1298460		-6.1092	1063140		-6.1092	768183		-6.1092	602995		-6.1092	669292		-6.1092	668937		-6.10919	1050890		-6.1092	1072800
-6.0656	1300660		-6.0656	1066340		-6.0656	767100		-6.0656	602649		-6.0656	669089		-6.0656	669801		-6.06559	1051630		-6.0656	1072770
-6.022	1303050		-6.022	1066630		-6.022	767073		-6.022	602091		-6.022	669768		-6.022	668301		-6.02199	1051050		-6.022	1073180
-5.9784	1304250		-5.9784	1067540		-5.9784	768694		-5.9784	602605		-5.9784	671653		-5.9784	669196		-5.97839	1050200		-5.9784	1073030
-5.9348	1307200		-5.9348	1069680		-5.9348	769052		-5.9348	603692		-5.9348	672916		-5.9348	669744		-5.93479	1050740		-5.9348	1072960
-5.8912	1308160		-5.8912	1070610		-5.8912	768781		-5.8912	604610		-5.8912	673693		-5.8912	670104		-5.89119	1051550		-5.8912	1072440
-5.8476	1309650		-5.8476	1070000		-5.8476	768817		-5.8476	603903		-5.8476	674881		-5.8476	669723		-5.84759	1052500		-5.8476	1073580
-5.804	1312730		-5.804	1069160		-5.804	768531		-5.804	603086		-5.804	675610		-5.804	670090		-5.80399	1050770		-5.804	1074380
-5.7604	1313840		-5.7604	1070120		-5.7604	768288		-5.7604	603055		-5.7604	677081		-5.7604	670574		-5.7604	1048930		-5.7604	1073600
-5.7168	1314760		-5.7168	1072280		-5.7168	767131		-5.7168	602859		-5.7168	678604		-5.7168	671894		-5.7168	1050510		-5.7168	1073670
-5.6732	1315720		-5.6732	1072960		-5.6732	767739		-5.6732	601862		-5.6732	679052		-5.6732	671974		-5.6732	1052590		-5.6732	1074110
-5.6296	1317540		-5.6296	1073390		-5.6296	767801		-5.6296	602101		-5.6296	677939		-5.6296	673029		-5.6296	1051550		-5.6296	1073880
-5.586	1318100		-5.586	1074420		-5.586	768264		-5.586	602940		-5.586	677408		-5.586	672676		-5.586	1051860		-5.586	1072990
-5.5424	1318980		-5.5424	1075580		-5.5424	768402		-5.5424	603552		-5.5424	677952		-5.5424	672572		-5.5424	1051750		-5.5424	1074040
-5.4988	1320730		-5.4988	1075290		-5.4988	767790		-5.4988	603247		-5.4988	679097		-5.4988	671891		-5.4988	1051760		-5.4988	1074650
-5.4552	1322370		-5.4552	1075240		-5.4552	767675		-5.4552	603630		-5.4552	680312		-5.4552	672577		-5.4552	1051160		-5.4552	1074030
-5.4116	1322770		-5.4116	1076710		-5.4116	768280		-5.4116	603917		-5.4116	681483		-5.4116	672356		-5.4116	1051590		-5.4116	1073300
-5.368	1322140		-5.368	1077820		-5.368	768947		-5.368	603481		-5.368	681557		-5.368	673699		-5.368	1051950		-5.368	1072140
-5.3244	1322910		-5.3244	1079360		-5.3244	768012		-5.3244	603607		-5.3244	681015		-5.3244	674285		-5.3244	1050420		-5.3244	1072720
-5.2808	1323100		-5.2808	1079720		-5.2808	767972		-5.2808	603775		-5.2808	681587		-5.2808	674467		-5.2808	1049950		-5.2808	1073160
-5.2372	1324670		-5.2372	1078860		-5.2372	769219		-5.2372	602471		-5.2372	681614		-5.2372	674000		-5.2372	1050230		-5.2372	1072870
-5.1936	1326090		-5.1936	1077730		-5.1936	768600		-5.1936	602160		-5.1936	682339		-5.1936	672664		-5.1936	1050100		-5.1936	1072450
-5.15	1325110		-5.15	1077260		-5.15	767586		-5.15	601533		-5.15	681380		-5.15	672617		-5.15	1050960		-5.15	1072860
-5.1064	1326210		-5.1064	1078680		-5.1064	767275		-5.1064	602054		-5.1064	682212		-5.1064	672536		-5.10641	1050830		-5.1064	1072460
-5.0628	1326160		-5.0628	1079500		-5.0628	767557		-5.0628	602454		-5.0628	682172		-5.0628	672698		-5.06281	1049020		-5.0628	1072700
-5.0192	1326830		-5.0192	1079110		-5.0192	766797		-5.0192	601506		-5.0192	682741		-5.0192	673424		-5.01921	1049510		-5.0192	1072660
-4.9756	1327340		-4.9756	1078470		-4.9756	767587		-4.9756	602130		-4.9756	683172		-4.9756	675014		-4.97561	1050110		-4.9756	1072220
-4.932	1327330		-4.932	1079250		-4.932	767270		-4.932	602315		-4.932	682047		-4.932	675258		-4.93201	1050170		-4.932	1071440
-4.8884	1326120		-4.8884	1080580		-4.8884	766534		-4.8884	602207		-4.8884	681684		-4.8884	674599		-4.88841	1049170		-4.8884	1071270
-4.8448	1323050		-4.8448	1079210		-4.8448	767707		-4.8448	602358		-4.8448	680834		-4.8448	674385		-4.84481	1049990		-4.8448	1071380
-4.8012	1321840		-4.8012	1080550		-4.8012	767848		-4.8012	602570		-4.8012	680588		-4.8012	674879		-4.80121	1050800		-4.8012	1072070
-4.7576	1321090		-4.7576	1078640		-4.7576	766243		-4.7576	602162		-4.7576	679881		-4.7576	674097		-4.75761	1048890		-4.7576	1072210
-4.714	1318240		-4.714	1078680		-4.714	765660		-4.714	602138		-4.714	678749		-4.714	674265		-4.71401	1047810		-4.714	1070670
-4.6704	1316880		-4.6704	1078420		-4.6704	766209		-4.6704	602161		-4.6704	678172		-4.6704	674573		-4.67041	1047050		-4.6704	1071040
-4.6268	1313340		-4.6268	1075020		-4.6268	766763		-4.6268	602179		-4.6268	677868		-4.6268	673968		-4.62681	1047370		-4.6268	1072380
-4.5832	1309640		-4.5832	1074260		-4.5832	766181		-4.5832	601679		-4.5832	677366		-4.5832	671975		-4.58321	1048140		-4.5832	1072310
-4.5396	1306250		-4.5396	1073730		-4.5396	766057		-4.5396	600598		-4.5396	675712		-4.5396	670667		-4.53962	1046290		-4.5396	1071040
-4.496	1302350		-4.496	1072040		-4.496	765007		-4.496	600627		-4.496	673375		-4.496	671945		-4.49602	1042950		-4.496	1069150
-4.4524	1298660		-4.4524	1071290		-4.4524	764587		-4.4524	601296		-4.4524	672408		-4.4524	670812		-4.45242	1040540		-4.4524	1068220
-4.4088	1294700		-4.4088	1069890		-4.4088	762800		-4.4088	599577		-4.4088	670702		-4.4088	669607		-4.40882	1042960		-4.4088	1069260
-4.3652	1288150		-4.3652	1064480		-4.3652	762118		-4.3652	599014		-4.3652	669418		-4.3652	669247		-4.36522	1040660		-4.3652	1068420
-4.3216	1282690		-4.3216	1062430		-4.3216	762442		-4.3216	598700		-4.3216	666933		-4.3216	668948		-4.32162	1040540		-4.3216	1067700
-4.278	1278660		-4.278	1058920		-4.278	761698		-4.278	599616		-4.278	663583		-4.278	668436		-4.27802	1042030		-4.278	1067360
-4.2344	1273220		-4.2344	1058600		-4.2344	761837		-4.2344	599825		-4.2344	661601		-4.2344	666428		-4.23442	1042070		-4.2344	1067900
-4.1908	1267600		-4.1908	1057270		-4.1908	760953		-4.1908	599210		-4.1908	660791		-4.1908	666118		-4.19082	1041130		-4.1908	1067900
-4.1472	1264530		-4.1472	1053300		-4.1472	761251		-4.1472	598860		-4.1472	658550		-4.1472	665804		-4.14722	1040400		-4.1472	1068400
-4.1036	1262680		-4.1036	1050850		-4.1036	761662		-4.1036	599036		-4.1036	657172		-4.1036	665345		-4.10362	1039120		-4.1036	1068660
-4.06	1259580		-4.06	1051090		-4.06	760673		-4.06	598673		-4.06	654809		-4.06	665064		-4.06002	1039150		-4.06	1066730
-4.0164	1258490		-4.0164	1047780		-4.0164	760823		-4.0164	598386		-4.0164	652464		-4.0164	664243		-4.01642	1038730		-4.0164	1067780
-3.9728	1256780		-3.9728	1045320		-3.9728	760324		-3.9728	598810		-3.9728	652664		-3.9728	663322		-3.97282	1037960		-3.9728	1067650
-3.9292	1255040		-3.9292	1043950		-3.9292	759046		-3.9292	599247		-3.9292	653126		-3.9292	663023		-3.92923	1038350		-3.9292	1067760
-3.8856	1253730		-3.8856	1042660		-3.8856	758593		-3.8856	598375		-3.8856	652240		-3.8856	662538		-3.88563	1039660		-3.8856	1067570
-3.842	1253900		-3.842	1041550		-3.842	758604		-3.842	599265		-3.842	650765		-3.842	661395		-3.84203	1039700		-3.842	1067730
-3.7984	1254640		-3.7984	1043040		-3.7984	759413		-3.7984	599610		-3.7984	650234		-3.7984	660710		-3.79843	1039670		-3.7984	1068320
-3.7548	1255540		-3.7548	1042110		-3.7548	758538		-3.7548	599076		-3.7548	650806		-3.7548	661127		-3.75483	1040720		-3.7548	1067260
-3.7112	1257040		-3.7112	1041600		-3.7112	758319		-3.7112	598846		-3.7112	651591		-3.7112	661080		-3.71123	1040200		-3.7112	1067850
-3.6676	1257750		-3.6676	1042640		-3.6676	759154		-3.6676	598449		-3.6676	652497		-3.6676	660026		-3.66763	1040320		-3.6676	1067330
-3.624	1260120		-3.624	1042620		-3.624	758758		-3.624	598720		-3.624	653248		-3.624	658960		-3.62403	1041230		-3.624	1068630
-3.5804	1264130		-3.5804	1043350		-3.5804	757129		-3.5804	598894		-3.5804	653419		-3.5804	659413		-3.58043	1042260		-3.5804	1069560
-3.5368	1268290		-3.5368	1045840		-3.5368	757952		-3.5368	598919		-3.5368	655067		-3.5368	660369		-3.53683	1042740		-3.5368	1067790
-3.4932	1272980		-3.4932	1046900		-3.4932	759914		-3.4932	598753		-3.4932	657168		-3.4932	661020		-3.49323	1042750		-3.4932	1067770
-3.4496	1275670		-3.4496	1046180		-3.4496	758885		-3.4496	598120		-3.4496	657630		-3.4496	660590		-3.44963	1042950		-3.4496	1068690
-3.406	1279520		-3.406	1047480		-3.406	758843		-3.406	598321		-3.406	659268		-3.406	661132		-3.40603	1043250		-3.406	1068090
-3.3624	1285190		-3.3624	1051380		-3.3624	759822		-3.3624	598503		-3.3624	661434		-3.3624	662071		-3.36243	1043390		-3.3624	1067480
-3.3188	1288800		-3.3188	1053850		-3.3188	760118		-3.3188	599482		-3.3188	662557		-3.3188	662019		-3.31884	1043400		-3.3188	1068220
-3.2752	1292910		-3.2752	1053780		-3.2752	761241		-3.2752	599256		-3.2752	665291		-3.2752	661742		-3.27524	1044310		-3.2752	1068030
-3.2316	1296760		-3.2316	1056690		-3.2316	760600		-3.2316	600038		-3.2316	666582		-3.2316	663153		-3.23164	1043920		-3.2316	1068450
-3.188	1300960		-3.188	1059860		-3.188	760240		-3.188	600177		-3.188	668285		-3.188	663908		-3.18804	1042560		-3.188	1068120
-3.1444	1303470		-3.1444	1060300		-3.1444	759963		-3.1444	600166		-3.1444	668646		-3.1444	663731		-3.14444	1041900		-3.1444	1068480
-3.1008	1306380		-3.1008	1060790		-3.1008	759968		-3.1008	598697		-3.1008	670178		-3.1008	663331		-3.10084	1040640		-3.1008	1068680
-3.0572	1308600		-3.0572	1063050		-3.0572	760211		-3.0572	599687		-3.0572	670328		-3.0572	664855		-3.05724	1041330		-3.0572	1068290
-3.0136	1311490		-3.0136	1065160		-3.0136	761155		-3.0136	600240		-3.0136	671805		-3.0136	665776		-3.01364	1042930		-3.0136	1068140
-2.97	1312380		-2.97	1065710		-2.97	760694		-2.97	600311		-2.97	674577		-2.97	666743		-2.97004	1043890		-2.97	1066940
-2.9264	1314520		-2.9264	1066670		-2.9264	760196		-2.9264	600487		-2.9264	675164		-2.9264	666790		-2.92644	1043200		-2.9264	1066610
-2.8828	1316360		-2.8828	1070060		-2.8828	760490		-2.8828	599616		-2.8828	676077		-2.8828	667439		-2.88284	1043210		-2.8828	1067520
-2.8392	1318830		-2.8392	1070200		-2.8392	760486		-2.8392	599364		-2.8392	677734		-2.8392	666495		-2.83924	1044200		-2.8392	1068450
-2.7956	1320380		-2.7956	1070760		-2.7956	760776		-2.7956	598903		-2.7956	678245		-2.7956	667536		-2.79564	1044280		-2.7956	1068810
-2.752	1321530		-2.752	1070590		-2.752	761646		-2.752	599168		-2.752	679256		-2.752	668176		-2.75204	1043850		-2.752	1068020
-2.7084	1323950		-2.7084	1072120		-2.7084	760642		-2.7084	600170		-2.7084	680382		-2.7084	668534		-2.70845	1043020		-2.7084	1067470
-2.6649	1323310		-2.6649	1074990		-2.6649	759947		-2.6649	599649		-2.6649	680468		-2.6649	669179		-2.66485	1043620		-2.6649	1066160
-2.6213	1324400		-2.6213	1075050		-2.6213	760819		-2.6213	599905		-2.6213	681652		-2.6213	669010		-2.62125	1042980		-2.6213	1066850
-2.5777	1325380		-2.5777	1076580		-2.5777	760198		-2.5777	600367		-2.5777	681950		-2.5777	669472		-2.57765	1043940		-2.5777	1067970
-2.534	1327360		-2.534	1076500		-2.534	760430		-2.534	600418		-2.534	681832		-2.534	670433		-2.53405	1044260		-2.534	1067970
-2.4904	1328290		-2.4904	1076490		-2.4904	759777		-2.4904	599625		-2.4904	682257		-2.4904	670148		-2.49045	1044710		-2.4904	1068140
-2.4468	1328590		-2.4468	1077190		-2.4468	759400		-2.4468	599226		-2.4468	682064		-2.4468	669102		-2.44685	1044700		-2.4468	1067820
-2.4032	1328960		-2.4032	1077640		-2.4032	759916		-2.4032	599163		-2.4032	682455		-2.4032	670277		-2.40325	1043110		-2.4032	1067830
-2.3597	1330200		-2.3597	1077670		-2.3597	760251		-2.3597	597915		-2.3597	683686		-2.3597	670810		-2.35965	1042650		-2.3597	1067040
-2.3161	1330890		-2.3161	1078100		-2.3161	759166		-2.3161	598266		-2.3161	683055		-2.3161	670770		-2.31605	1042690		-2.3161	1066560
-2.2725	1331120		-2.2725	1078640		-2.2725	759294		-2.2725	600139		-2.2725	683343		-2.2725	671198		-2.27245	1042650		-2.2725	1067670
-2.2288	1331020		-2.2288	1079530		-2.2288	760340		-2.2288	599096		-2.2288	684347		-2.2288	670890		-2.22885	1042330		-2.2288	1067580
-2.1852	1331020		-2.1852	1080860		-2.1852	760332		-2.1852	597545		-2.1852	684042		-2.1852	670038		-2.18525	1041790		-2.1852	1066520
-2.1416	1331030		-2.1416	1079860		-2.1416	760089		-2.1416	598724		-2.1416	682779		-2.1416	672268		-2.14165	1041390		-2.1416	1064930
-2.0981	1331110		-2.0981	1079060		-2.0981	760181		-2.0981	599361		-2.0981	684006		-2.0981	672678		-2.09806	1042260		-2.0981	1065840
-2.0545	1332060		-2.0545	1079200		-2.0545	759691		-2.0545	598900		-2.0545	685706		-2.0545	671473		-2.05446	1041990		-2.0545	1066480
-2.0109	1332160		-2.0109	1081390		-2.0109	760679		-2.0109	598540		-2.0109	685515		-2.0109	670529		-2.01086	1042100		-2.0109	1065820
-1.9673	1331840		-1.9673	1078820		-1.9673	760685		-1.9673	598244		-1.9673	684179		-1.9673	669746		-1.96726	1042240		-1.9673	1064610
-1.9237	1331400		-1.9237	1078490		-1.9237	759733		-1.9237	597444		-1.9237	684370		-1.9237	670739		-1.92366	1041330		-1.9237	1065870
-1.8801	1331390		-1.8801	1080340		-1.8801	758073		-1.8801	597467		-1.8801	685015		-1.8801	671551		-1.88006	1039850		-1.8801	1066450
-1.8365	1333940		-1.8365	1080820		-1.8365	757532		-1.8365	598197		-1.8365	684800		-1.8365	672023		-1.83646	1039630		-1.8365	1066190
-1.7929	1333290		-1.7929	1080250		-1.7929	758463		-1.7929	598540		-1.7929	684858		-1.7929	672289		-1.79286	1040540		-1.7929	1064850
-1.7493	1331630		-1.7493	1079740		-1.7493	758657		-1.7493	598140		-1.7493	685218		-1.7493	671567		-1.74926	1040280		-1.7493	1064310
-1.7057	1330820		-1.7057	1078620		-1.7057	757734		-1.7057	597598		-1.7057	683958		-1.7057	670010		-1.70566	1040520		-1.7057	1064120
-1.6621	1328790		-1.6621	1078350		-1.6621	759084		-1.6621	597146		-1.6621	684338		-1.6621	669791		-1.66206	1040460		-1.6621	1064900
-1.6185	1328860		-1.6185	1079540		-1.6185	758355		-1.6185	596536		-1.6185	683681		-1.6185	669843		-1.61846	1039630		-1.6185	1065000
-1.5749	1328620		-1.5749	1080400		-1.5749	757091		-1.5749	595867		-1.5749	682827		-1.5749	670947		-1.57486	1038010		-1.5749	1062660
-1.5313	1328070		-1.5313	1079260		-1.5313	756726		-1.5313	595839		-1.5313	683223		-1.5313	670557		-1.53127	1038440		-1.5313	1062480
-1.4877	1331550		-1.4877	1079420		-1.4877	756595		-1.4877	596666		-1.4877	682729		-1.4877	670638		-1.48767	1038230		-1.4877	1063410
-1.4441	1327360		-1.4441	1077850		-1.4441	756368		-1.4441	596566		-1.4441	682170		-1.4441	669422		-1.44407	1037470		-1.4441	1061640
-1.4005	1325040		-1.4005	1077660		-1.4005	755397		-1.4005	595472		-1.4005	681906		-1.4005	668322		-1.40047	1036260		-1.4005	1060990
-1.3569	1324010		-1.3569	1077610		-1.3569	755280		-1.3569	595962		-1.3569	681227		-1.3569	667588		-1.35687	1034990		-1.3569	1062330
-1.3133	1324140		-1.3133	1077330		-1.3133	755431		-1.3133	596036		-1.3133	681248		-1.3133	667709		-1.31327	1033900		-1.3133	1061600
-1.2697	1320950		-1.2697	1076560		-1.2697	754875		-1.2697	594886		-1.2697	680231		-1.2697	666581		-1.26967	1034420		-1.2697	1060180
-1.2261	1318210		-1.2261	1074550		-1.2261	753395		-1.2261	594987		-1.2261	678741		-1.2261	665852		-1.22607	1033790		-1.2261	1059960
-1.1825	1315540		-1.1825	1072180		-1.1825	752014		-1.1825	594675		-1.1825	677047		-1.1825	665502		-1.18247	1030960		-1.1825	1059270
-1.1389	1312390		-1.1389	1071380		-1.1389	751949		-1.1389	593089		-1.1389	675584		-1.1389	665465		-1.13887	1030990		-1.1389	1057050
-1.0953	1307770		-1.0953	1069580		-1.0953	750896		-1.0953	592569		-1.0953	673978		-1.0953	664085		-1.09527	1030900		-1.0953	1055980
-1.0517	1302400		-1.0517	1064700		-1.0517	749225		-1.0517	593548		-1.0517	671059		-1.0517	662522		-1.05167	1029030		-1.0517	1053820
-1.0081	1296410		-1.0081	1062470		-1.0081	749268		-1.0081	593303		-1.0081	668963		-1.0081	661253		-1.00807	1026610		-1.0081	1052980
-0.9645	1290390		-0.9645	1059680		-0.9645	747654		-0.9645	592190		-0.9645	666308		-0.9645	659680		-0.964475	1025640		-0.9645	1052640
-0.9209	1283600		-0.9209	1055840		-0.9209	745664		-0.9209	590142		-0.9209	663336		-0.9209	656895		-0.920875	1022990		-0.9209	1051100
-0.8773	1277190		-0.8773	1052880		-0.8773	744158		-0.8773	588948		-0.8773	661935		-0.8773	656954		-0.877276	1020020		-0.8773	1048360
-0.8337	1273450		-0.8337	1049160		-0.8337	743347		-0.8337	587927		-0.8337	659461		-0.8337	656883		-0.833677	1016510		-0.8337	1047730
-0.7901	1267720		-0.7901	1045230		-0.7901	742637		-0.7901	587045		-0.7901	657964		-0.7901	653671		-0.790077	1014370		-0.7901	1046040
-0.7465	1264940		-0.7465	1041870		-0.7465	740417		-0.7465	585910		-0.7465	655992		-0.7465	650723		-0.746478	1012090		-0.7465	1042690
-0.7029	1262540		-0.7029	1039840		-0.7029	739159		-0.7029	584641		-0.7029	654793		-0.7029	650424		-0.702879	1009170		-0.7029	1041630
-0.6593	1263510		-0.6593	1038920		-0.6593	736565		-0.6593	583000		-0.6593	654001		-0.6593	649228		-0.65928	1006250		-0.6593	1038210
-0.6157	1265410		-0.6157	1037950		-0.6157	733625		-0.6157	581107		-0.6157	654475		-0.6157	649225		-0.61568	1003120		-0.6157	1033500
-0.5721	1267720		-0.5721	1039310		-0.5721	732471		-0.5721	579641		-0.5721	655864		-0.5721	648810		-0.572081	999809		-0.5721	1029370
-0.5285	1273020		-0.5285	1038820		-0.5285	731196		-0.5285	577292		-0.5285	656118		-0.5285	646256		-0.528482	996168		-0.5285	1025690
-0.4849	1281310		-0.4849	1038760		-0.4849	728055		-0.4849	575878		-0.4849	657550		-0.4849	644854		-0.484883	991305		-0.4849	1019550
-0.4413	1284320		-0.4413	1039750		-0.4413	726218		-0.4413	572146		-0.4413	659761		-0.4413	643455		-0.441283	985271		-0.4413	1013460
-0.3977	1289830		-0.3977	1042120		-0.3977	723620		-0.3977	568582		-0.3977	661572		-0.3977	642938		-0.397684	979571		-0.3977	1006990
-0.3541	1294450		-0.3541	1043540		-0.3541	720805		-0.3541	564121		-0.3541	664413		-0.3541	642500		-0.354085	973790		-0.3541	998768
-0.3105	1297180		-0.3105	1043970		-0.3105	717048		-0.3105	560345		-0.3105	665853		-0.3105	642794		-0.310485	966855		-0.3105	989860
-0.2669	1300430		-0.2669	1045410		-0.2669	713752		-0.2669	557397		-0.2669	666451		-0.2669	641354		-0.266886	959108		-0.2669	979711
-0.2233	1301900		-0.2233	1045620		-0.2233	711389		-0.2233	552886		-0.2233	667195		-0.2233	638204		-0.223287	951715		-0.2233	971581
-0.1797	1304320		-0.1797	1044730		-0.1797	706338		-0.1797	547485		-0.1797	667440		-0.1797	637456		-0.179688	942202		-0.1797	963401
-0.1361	1306760		-0.1361	1042540		-0.1361	702460		-0.1361	543320		-0.1361	666726		-0.1361	635768		-0.136088	934915		-0.1361	956303
-0.0925	1306520		-0.0925	1042780		-0.0925	698708		-0.0925	542816		-0.0925	666870		-0.0925	634373		-0.0924891	929814		-0.0925	949562
-0.0489	1305580		-0.0489	1041130		-0.0489	695692		-0.0489	540769		-0.0489	666811		-0.0489	632753		-0.0488898	924504		-0.0489	944379
-0.0053	1305850		-0.0053	1039150		-0.0053	693258		-0.0053	537339		-0.0053	665979		-0.0053	631029		-0.00529051	919245		-0.0053	938926
0.0383	1305080		0.0383	1037520		0.0383	692248		0.0383	535464		0.0383	666143		0.0383	628404		0.0383088	915615		0.0383	935054
0.0819	1305860		0.0819	1037020		0.0819	690921		0.0819	534958		0.0819	667398		0.0819	628449		0.081908	913416		0.0819	933965
0.1255	1307150		0.1255	1037410		0.1255	690956		0.1255	534308		0.1255	667470		0.1255	628580		0.125507	912026		0.1255	934208
0.1691	1306930		0.1691	1037830		0.1691	691579		0.1691	534702		0.1691	666568		0.1691	629363		0.169107	913740		0.1691	934932
0.2127	1306230		0.2127	1038940		0.2127	693062		0.2127	535123		0.2127	666422		0.2127	630274		0.212706	915518		0.2127	937935
0.2563	1308940		0.2563	1041290		0.2563	694251		0.2563	536775		0.2563	667179		0.2563	632218		0.256305	919822		0.2563	942709
0.2999	1311340		0.2999	1042310		0.2999	694818		0.2999	539147		0.2999	669741		0.2999	634464		0.299904	926477		0.2999	949481
0.3435	1312640		0.3435	1045000		0.3435	698269		0.3435	541460		0.3435	671446		0.3435	636020		0.343504	932728		0.3435	958451
0.3871	1315390		0.3871	1047060		0.3871	700664		0.3871	544413		0.3871	672960		0.3871	636214		0.387103	939799		0.3871	963893
0.4307	1316620		0.4307	1047890		0.4307	704418		0.4307	547436		0.4307	673622		0.4307	637054		0.430702	944188		0.4307	967688
0.4743	1318160		0.4743	1047300		0.4743	705993		0.4743	547284		0.4743	673387		0.4743	637909		0.474302	946179		0.4743	972337
0.5179	1318250		0.5179	1047740		0.5179	704565		0.5179	546892		0.5179	673991		0.5179	637192		0.517901	946144		0.5179	970847
0.5615	1317580		0.5615	1047510		0.5615	702688		0.5615	545068		0.5615	673904		0.5615	637685		0.5615	942474		0.5615	965891
0.6051	1315820		0.6051	1045860		0.6051	700599		0.6051	542117		0.6051	673379		0.6051	636424		0.605099	936606		0.6051	958918
0.6487	1314870		0.6487	1045430		0.6487	697373		0.6487	539881		0.6487	672614		0.6487	635065		0.648699	929413		0.6487	951710
0.6923	1313420		0.6923	1042730		0.6923	694639		0.6923	537233		0.6923	671103		0.6923	634244		0.692298	921579		0.6923	945014
0.7359	1309990		0.7359	1041340		0.7359	693162		0.7359	535151		0.7359	669292		0.7359	632118		0.735897	916813		0.7359	938919
0.7795	1307110		0.7795	1040020		0.7795	691365		0.7795	535039		0.7795	668192		0.7795	630343		0.779496	914305		0.7795	935761
0.8231	1306600		0.8231	1037740		0.8231	689972		0.8231	534552		0.8231	666799		0.8231	630304		0.823096	913264		0.8231	933262
0.8667	1304720		0.8667	1036360		0.8667	690798		0.8667	534131		0.8667	665808		0.8667	629886		0.866695	913639		0.8667	933598
0.9103	1303690		0.9103	1035030		0.9103	692330		0.9103	535631		0.9103	665110		0.9103	629934		0.910294	914605		0.9103	935910
0.9539	1304880		0.9539	1036140		0.9539	693376		0.9539	536629		0.9539	665750		0.9539	629613		0.953894	917265		0.9539	940537
0.9975	1302570		0.9975	1037670		0.9975	696445		0.9975	538600		0.9975	665856		0.9975	630003		0.997493	922167		0.9975	945087
1.0411	1301590		1.0411	1039180		1.0411	698252		1.0411	541068		1.0411	665561		1.0411	631993		1.04109	928154		1.0411	951239
1.0847	1303220		1.0847	1040820		1.0847	701222		1.0847	544681		1.0847	666102		1.0847	633788		1.08469	935184		1.0847	957758
1.1283	1301600		1.1283	1040970		1.1283	705661		1.1283	549075		1.1283	666037		1.1283	636067		1.12829	943043		1.1283	966300
1.1719	1301640		1.1719	1042540		1.1719	709674		1.1719	553546		1.1719	665401		1.1719	637932		1.17189	951634		1.1719	974953
1.2155	1299930		1.2155	1044120		1.2155	713287		1.2155	557269		1.2155	665216		1.2155	638238		1.21549	957705		1.2155	982822
1.2591	1297200		1.2591	1043930		1.2591	717076		1.2591	561619		1.2591	664207		1.2591	640496		1.25909	966733		1.2591	992213
1.3027	1295410		1.3027	1043370		1.3027	720547		1.3027	566025		1.3027	663116		1.3027	642711		1.30269	973569		1.3027	1001090
1.3463	1291330		1.3463	1045050		1.3463	723431		1.3463	569667		1.3463	663537		1.3463	644510		1.34629	980134		1.3463	1008870
1.3899	1287620		1.3899	1042840		1.3899	726758		1.3899	572850		1.3899	661260		1.3899	645048		1.38989	987458		1.3899	1015400
1.4335	1283110		1.4335	1041290		1.4335	729869		1.4335	576143		1.4335	659970		1.4335	645263		1.43349	992486		1.4335	1022250
1.4771	1276800		1.4771	1040340		1.4771	731786		1.4771	578644		1.4771	659242		1.4771	646227		1.47708	997114		1.4771	1026570
1.5207	1272770		1.5207	1039100		1.5207	733748		1.5207	581322		1.5207	657282		1.5207	648407		1.52068	1001990		1.5207	1030840
1.5643	1270480		1.5643	1039440		1.5643	736117		1.5643	582664		1.5643	655067		1.5643	647374		1.56428	1005270		1.5643	1034790
1.6079	1267100		1.6079	1039410		1.6079	737216		1.6079	582286		1.6079	655434		1.6079	649264		1.60788	1007470		1.6079	1039730
1.6515	1265100		1.6515	1039680		1.6515	739127		1.6515	583900		1.6515	655401		1.6515	650474		1.65148	1010960		1.6515	1042490
1.6951	1265560		1.6951	1041890		1.6951	739962		1.6951	584791		1.6951	655835		1.6951	651505		1.69508	1012190		1.6951	1043040
1.7387	1267230		1.7387	1043440		1.7387	740654		1.7387	586589		1.7387	655714		1.7387	652408		1.73868	1013040		1.7387	1045800
1.7823	1270070		1.7823	1046020		1.7823	742865		1.7823	587588		1.7823	656544		1.7823	653306		1.78228	1014010		1.7823	1046580
1.8259	1273920		1.8259	1048140		1.8259	743941		1.8259	588877		1.8259	657921		1.8259	654494		1.82588	1015210		1.8259	1048130
1.8695	1278100		1.8695	1050900		1.8695	745157		1.8695	589218		1.8695	661460		1.8695	656367		1.86948	1017620		1.8695	1050420
1.9131	1284640		1.9131	1054120		1.9131	746505		1.9131	590511		1.9131	664515		1.9131	659281		1.91308	1019770		1.9131	1051840
1.9567	1291130		1.9567	1056330		1.9567	747615		1.9567	592316		1.9567	667554		1.9567	661488		1.95668	1021260		1.9567	1053530
2.0003	1297000		2.0003	1061060		2.0003	748341		2.0003	592267		2.0003	668782		2.0003	662124		2.00028	1023450		2.0003	1055160
2.0439	1301950		2.0439	1064170		2.0439	750624		2.0439	593483		2.0439	671648		2.0439	663092		2.04388	1026760		2.0439	1056150
2.0875	1307120		2.0875	1066890		2.0875	752086		2.0875	594016		2.0875	674234		2.0875	664020		2.08747	1028910		2.0875	1056670
2.1311	1313650		2.1311	1070640		2.1311	753155		2.1311	593619		2.1311	676839		2.1311	665848		2.13107	1029580		2.1311	1058660
2.1747	1318450		2.1747	1072340		2.1747	753960		2.1747	595093		2.1747	678310		2.1747	666335		2.17467	1031270		2.1747	1059610
2.2183	1320770		2.2183	1073860		2.2183	754780		2.2183	595577		2.2183	678680		2.2183	667313		2.21827	1032660		2.2183	1059860
2.2619	1322360		2.2619	1076120		2.2619	754178		2.2619	595318		2.2619	679953		2.2619	667610		2.26187	1034140		2.2619	1059560
2.3055	1323880		2.3055	1075570		2.3055	755074		2.3055	596248		2.3055	680739		2.3055	668517		2.30547	1034040		2.3055	1061420
2.3491	1326600		2.3491	1076790		2.3491	756641		2.3491	597168		2.3491	680714		2.3491	668544		2.34907	1035200		2.3491	1062810
2.3927	1326040		2.3927	1077820		2.3927	757035		2.3927	596818		2.3927	681853		2.3927	668964		2.39267	1035620		2.3927	1062420
2.4363	1327930		2.4363	1077770		2.4363	756343		2.4363	597081		2.4363	682756		2.4363	669366		2.43627	1037030		2.4363	1062130
2.4799	1329480		2.4799	1077340		2.4799	757359		2.4799	597820		2.4799	682412		2.4799	669562		2.47987	1037480		2.4799	1062850
2.5235	1329400		2.5235	1078190		2.5235	757669		2.5235	598583		2.5235	683809		2.5235	670193		2.52347	1037250		2.5235	1063290
2.5671	1328800		2.5671	1077860		2.5671	757463		2.5671	599171		2.5671	684228		2.5671	669314		2.56707	1037970		2.5671	1063760
2.6107	1328100		2.6107	1079740		2.6107	757238		2.6107	599228		2.6107	684634		2.6107	669621		2.61067	1038140		2.6107	1062470
2.6543	1330180		2.6543	1080430		2.6543	758413		2.6543	598171		2.6543	684263		2.6543	669506		2.65427	1037910		2.6543	1062700
2.6979	1331960		2.6979	1078220		2.6979	759586		2.6979	597999		2.6979	685568		2.6979	669813		2.69786	1038190		2.6979	1064230
2.7415	1331730		2.7415	1077340		2.7415	758210		2.7415	598242		2.7415	685161		2.7415	669983		2.74146	1039630		2.7415	1063120
2.7851	1330720		2.7851	1079910		2.7851	757849		2.7851	597142		2.7851	685035		2.7851	671408		2.78506	1038500		2.7851	1064490
2.8287	1329630		2.8287	1079890		2.8287	760032		2.8287	598127		2.8287	683779		2.8287	670241		2.82866	1040250		2.8287	1065300
2.8723	1329080		2.8723	1078770		2.8723	760053		2.8723	598766		2.8723	684599		2.8723	669979		2.87226	1038960		2.8723	1066560
2.9159	1330390		2.9159	1078890		2.9159	759138		2.9159	599363		2.9159	684648		2.9159	671048		2.91586	1039770		2.9159	1066940
2.9595	1331160		2.9595	1079840		2.9595	758849		2.9595	598506		2.9595	684105		2.9595	671145		2.95946	1041790		2.9595	1065980
3.0031	1332280		3.0031	1079390		3.0031	758464		3.0031	598569		3.0031	683903		3.0031	670408		3.00306	1041520		3.0031	1067370
3.0467	1332890		3.0467	1078780		3.0467	759486		3.0467	600090		3.0467	684763		3.0467	670263		3.04666	1040690		3.0467	1068260
3.0903	1331410		3.0903	1079020		3.0903	758775		3.0903	599167		3.0903	684291		3.0903	669933		3.09026	1041570		3.0903	1067250
3.1339	1329570		3.1339	1078550		3.1339	759433		3.1339	598268		3.1339	684042		3.1339	669752		3.13386	1041860		3.1339	1065520
3.1775	1330110		3.1775	1078610		3.1775	758845		3.1775	598312		3.1775	683267		3.1775	670371		3.17746	1041760		3.1775	1065220
3.2211	1329040		3.2211	1077960		3.2211	759576		3.2211	599084		3.2211	683420		3.2211	670789		3.22106	1042880		3.2211	1066610
3.2647	1328000		3.2647	1076580		3.2647	761403		3.2647	599080		3.2647	684342		3.2647	670417		3.26466	1042690		3.2647	1066640
3.3083	1328030		3.3083	1076560		3.3083	760947		3.3083	600001		3.3083	684478		3.3083	671285		3.30825	1043310		3.3083	1066790
3.3518	1328360		3.3518	1077630		3.3518	760273		3.3518	599714		3.3518	683152		3.3518	671422		3.35185	1042560		3.3518	1068290
3.3954	1328220		3.3954	1076320		3.3954	760593		3.3954	599533		3.3954	682491		3.3954	669948		3.39545	1044610		3.3954	1068180
3.439	1329160		3.439	1075820		3.439	761138		3.439	599473		3.439	681397		3.439	670266		3.43905	1045310		3.439	1068180
3.4827	1327520		3.4827	1075940		3.4827	760012		3.4827	599852		3.4827	682323		3.4827	669161		3.48265	1043830		3.4827	1068460
3.5263	1326490		3.5263	1073320		3.5263	760707		3.5263	599709		3.5263	682010		3.5263	669829		3.52625	1044320		3.5263	1067770
3.5699	1324130		3.5699	1072940		3.5699	760809		3.5699	599596		3.5699	679160		3.5699	669363		3.56985	1043030		3.5699	1068970
3.6135	1324560		3.6135	1073840		3.6135	759979		3.6135	599640		3.6135	679667		3.6135	669128		3.61345	1043730		3.6135	1069040
3.657	1323280		3.657	1072410		3.657	760040		3.657	600354		3.657	679652		3.657	668819		3.65705	1043540		3.657	1068410
3.7006	1321630		3.7006	1071750		3.7006	760599		3.7006	600205		3.7006	679740		3.7006	668925		3.70065	1044110		3.7006	1068000
3.7442	1320690		3.7442	1070000		3.7442	761571		3.7442	600105		3.7442	679242		3.7442	668917		3.74425	1043940		3.7442	1067610
3.7879	1319370		3.7879	1068950		3.7879	760030		3.7879	599943		3.7879	678187		3.7879	668183		3.78785	1044310		3.7879	1067350
3.8315	1317030		3.8315	1067610		3.8315	760643		3.8315	599895		3.8315	676593		3.8315	667932		3.83145	1044680		3.8315	1068480
3.8751	1314870		3.8751	1066760		3.8751	761093		3.8751	599457		3.8751	675534		3.8751	667960		3.87505	1044680		3.8751	1068550
3.9186	1312510		3.9186	1065480		3.9186	760302		3.9186	599111		3.9186	674043		3.9186	667330		3.91864	1045200		3.9186	1068820
3.9622	1309960		3.9622	1064400		3.9622	760970		3.9622	599039		3.9622	673334		3.9622	666388		3.96224	1045110		3.9622	1067580
4.0058	1309540		4.0058	1063060		4.0058	760498		4.0058	599119		4.0058	672212		4.0058	666189		4.00584	1045940		4.0058	1068720
4.0494	1305370		4.0494	1063620		4.0494	758885		4.0494	600615		4.0494	671084		4.0494	664840		4.04944	1043520		4.0494	1067620
4.093	1300820		4.093	1062090		4.093	760619		4.093	599667		4.093	670186		4.093	663739		4.09304	1044420		4.093	1068190
4.1366	1297460		4.1366	1059500		4.1366	760530		4.1366	599279		4.1366	667888		4.1366	664336		4.13664	1042950		4.1366	1068600
4.1802	1295510		4.1802	1058040		4.1802	760521		4.1802	599386		4.1802	667098		4.1802	664468		4.18024	1043750		4.1802	1069660
4.2238	1291480		4.2238	1057680		4.2238	759918		4.2238	599437		4.2238	664699		4.2238	662867		4.22384	1043420		4.2238	1069450
4.2674	1288920		4.2674	1055090		4.2674	761129		4.2674	599731		4.2674	663613		4.2674	662869		4.26744	1043910		4.2674	1068530
4.311	1285110		4.311	1053140		4.311	760049		4.311	598755		4.311	661615		4.311	662867		4.31104	1042710		4.311	1068900
4.3546	1282290		4.3546	1052980		4.3546	760769		4.3546	599468		4.3546	661175		4.3546	662032		4.35464	1043200		4.3546	1069330
4.3982	1278490		4.3982	1052060		4.3982	761155		4.3982	599119		4.3982	658924		4.3982	662340		4.39824	1043470		4.3982	1067990
4.4418	1273100		4.4418	1049910		4.4418	759820		4.4418	599536		4.4418	658077		4.4418	661678		4.44184	1042550		4.4418	1067170
4.4854	1269410		4.4854	1047860		4.4854	759378		4.4854	599264		4.4854	655839		4.4854	660535		4.48544	1042940		4.4854	1067500
4.529	1268430		4.529	1045550		4.529	758942		4.529	599214		4.529	655040		4.529	661122		4.52903	1043630		4.529	1068050
4.5726	1264990		4.5726	1044820		4.5726	760017		4.5726	599549		4.5726	654270		4.5726	660868		4.57263	1043590		4.5726	1068170
4.6162	1264540		4.6162	1043790		4.6162	759689		4.6162	598887		4.6162	652449		4.6162	660250		4.61623	1042200		4.6162	1068300
4.6598	1261230		4.6598	1043840		4.6598	758142		4.6598	599647		4.6598	652112		4.6598	660579		4.65983	1043000		4.6598	1068560
4.7034	1259700		4.7034	1045140		4.7034	758903		4.7034	599121		4.7034	651269		4.7034	660922		4.70343	1042970		4.7034	1067280
4.747	1256770		4.747	1043940		4.747	760187		4.747	599505		4.747	650118		4.747	661243		4.74703	1041460		4.747	1068740
4.7906	1257160		4.7906	1043940		4.7906	757569		4.7906	599354		4.7906	651919		4.7906	661707		4.79063	1040330		4.7906	1068510
4.8342	1257340		4.8342	1044520		4.8342	757765		4.8342	599691		4.8342	651302		4.8342	661868		4.83423	1041520		4.8342	1069590
4.8778	1257650		4.8778	1046460		4.8778	759046		4.8778	599074		4.8778	651284		4.8778	662337		4.87783	1040880		4.8778	1068100
4.9214	1256980		4.9214	1046680		4.9214	758980		4.9214	598196		4.9214	652247		4.9214	661814		4.92143	1039090		4.9214	1067120
4.965	1256930		4.965	1045690		4.965	759600		4.965	598340		4.965	654348		4.965	663222		4.96503	1038270		4.965	1067320
5.0086	1257980		5.0086	1047480		5.0086	759712		5.0086	599036		5.0086	655705		5.0086	664424		5.00863	1038590		5.0086	1068380
5.0522	1260410		5.0522	1049770		5.0522	760068		5.0522	599491		5.0522	656780		5.0522	664725		5.05223	1038360		5.0522	1068090
5.0958	1262940		5.0958	1052100		5.0958	760266		5.0958	598956		5.0958	657684		5.0958	664650		5.09582	1037470		5.0958	1067420
5.1394	1265980		5.1394	1053530		5.1394	760263		5.1394	599014		5.1394	659276		5.1394	665491		5.13942	1037200		5.1394	1066070
5.183	1270690		5.183	1055070		5.183	758674		5.183	598766		5.183	660280		5.183	666497		5.18302	1038110		5.183	1066440
5.2266	1273380		5.2266	1057680		5.2266	759109		5.2266	598337		5.2266	663084		5.2266	667645		5.22662	1037770		5.2266	1066810
5.2702	1275740		5.2702	1058000		5.2702	760809		5.2702	598455		5.2702	664417		5.2702	668010		5.27022	1039410		5.2702	1067760
5.3138	1277530		5.3138	1060290		5.3138	761028		5.3138	598739		5.3138	667261		5.3138	669403		5.31382	1039750		5.3138	1068050
5.3574	1282800		5.3574	1063830		5.3574	760730		5.3574	599929		5.3574	669214		5.3574	669486		5.35742	1040100		5.3574	1067410
5.401	1289370		5.401	1066780		5.401	760753		5.401	599739		5.401	670872		5.401	669390		5.40102	1041140		5.401	1068280
5.4446	1294970		5.4446	1067960		5.4446	762126		5.4446	600315		5.4446	671412		5.4446	670889		5.44462	1041470		5.4446	1068800
5.4882	1300110		5.4882	1068380		5.4882	761954		5.4882	599959		5.4882	673254		5.4882	671263		5.48822	1041010		5.4882	1068440
5.5318	1303780		5.5318	1070210		5.5318	762782		5.5318	599751		5.5318	675627		5.5318	671801		5.53182	1041090		5.5318	1069330
5.5754	1309810		5.5754	1073070		5.5754	762299		5.5754	600262		5.5754	677828		5.5754	671697		5.57542	1042160		5.5754	1068960
5.619	1310780		5.619	1074610		5.619	764686		5.619	600748		5.619	678530		5.619	672890		5.61902	1044720		5.619	1069300
5.6626	1313590		5.6626	1073860		5.6626	765922		5.6626	601254		5.6626	677931		5.6626	673381		5.66262	1045680		5.6626	1070760
5.7062	1316240		5.7062	1076480		5.7062	766258		5.7062	601091		5.7062	678003		5.7062	672757		5.70621	1046320		5.7062	1069700
5.7498	1320550		5.7498	1079220		5.7498	765881		5.7498	600884		5.7498	679638		5.7498	673481		5.74981	1046080		5.7498	1071210
5.7934	1322060		5.7934	1080440		5.7934	766627		5.7934	602001		5.7934	680957		5.7934	674455		5.79341	1047580		5.7934	1073440
5.837	1320960		5.837	1079830		5.837	767635		5.837	601960		5.837	682710		5.837	674014		5.83701	1049360		5.837	1071980
5.8806	1321670		5.8806	1078610		5.8806	768224		5.8806	601579		5.8806	683866		5.8806	673025		5.88061	1049590		5.8806	1072540
5.9242	1323390		5.9242	1078240		5.9242	767687		5.9242	601739		5.9242	681818		5.9242	673980		5.92421	1048750		5.9242	1073060
5.9678	1323850		5.9678	1079020		5.9678	766996		5.9678	602455		5.9678	682069		5.9678	674236		5.96781	1048840		5.9678	1073000
6.0114	1324250		6.0114	1078840		6.0114	767816		6.0114	602514		6.0114	682631		6.0114	675573		6.01141	1049990		6.0114	1073120
6.055	1325030		6.055	1079650		6.055	767677		6.055	602488		6.055	682952		6.055	674079		6.05501	1051100		6.055	1072060
6.0986	1325510		6.0986	1079160		6.0986	768140		6.0986	602341		6.0986	683547		6.0986	674606		6.09861	1050800		6.0986	1073020
6.1422	1325380		6.1422	1080010		6.1422	768036		6.1422	602560		6.1422	682779		6.1422	673532		6.14221	1051080		6.1422	1071580
6.1858	1324180		6.1858	1080660		6.1858	768182		6.1858	602642		6.1858	682796		6.1858	671998		6.18581	1050150		6.1858	1072860
6.2294	1325340		6.2294	1078970		6.2294	767341		6.2294	602890		6.2294	682206		6.2294	672634		6.22941	1050120		6.2294	1074010
6.273	1323690		6.273	1077790		6.273	767855		6.273	603064		6.273	681450		6.273	673346		6.27301	1050410		6.273	1072830
6.3166	1323130		6.3166	1077380		6.3166	768577		6.3166	603215		6.3166	680672		6.3166	672959		6.3166	1051090		6.3166	1071230
6.3602	1324940		6.3602	1076200		6.3602	767970		6.3602	601752		6.3602	679733		6.3602	672941		6.3602	1051390		6.3602	1071410
6.4038	1322130		6.4038	1075460		6.4038	768351		6.4038	603106		6.4038	678548		6.4038	672288		6.4038	1050990		6.4038	1073030
6.4474	1320240		6.4474	1075230		6.4474	767411		6.4474	603098		6.4474	678571		6.4474	672503		6.4474	1050630		6.4474	1073910
6.491	1320400		6.491	1076300		6.491	767536		6.491	602874		6.491	678142		6.491	671669		6.491	1048870		6.491	1073180
6.5346	1320230		6.5346	1075900		6.5346	767445		6.5346	602696		6.5346	677748		6.5346	671822		6.5346	1049450		6.5346	1073350
6.5782	1318730		6.5782	1074020		6.5782	767651		6.5782	603045		6.5782	678163		6.5782	671566		6.5782	1050830		6.5782	1072720
6.6218	1315310		6.6218	1073260		6.6218	768071		6.6218	603204		6.6218	676869		6.6218	671401		6.6218	1051300		6.6218	1073320
6.6654	1313930		6.6654	1072000		6.6654	768022		6.6654	603531		6.6654	676299		6.6654	670650		6.6654	1050300		6.6654	1073380
6.709	1311670		6.709	1071060		6.709	768519		6.709	603250		6.709	675619		6.709	669679		6.709	1051140		6.709	1071330
6.7526	1310770		6.7526	1071050		6.7526	768745		6.7526	602132		6.7526	674245		6.7526	670235		6.7526	1050240		6.7526	1071940
6.7962	1309710		6.7962	1070120		6.7962	768024		6.7962	601480		6.7962	673087		6.7962	670182		6.7962	1050140		6.7962	1073960
6.8398	1308390		6.8398	1069460		6.8398	768292		6.8398	602706		6.8398	672556		6.8398	670972		6.8398	1050760		6.8398	1073190
6.8834	1305220		6.8834	1068640		6.8834	767064		6.8834	602772		6.8834	672201		6.8834	669111		6.88339	1051590		6.8834	1072360
6.927	1303410		6.927	1066580		6.927	767997		6.927	601818		6.927	671981		6.927	667781		6.92699	1051280	v1.0	6.927	1072580
6.9706	1303640		6.9706	1067120		6.9706	768158		6.9706	602629		6.9706	670295		6.9706	667419		6.97059	1051810		6.9706	1073280
7.0142	1301640		7.0142	1066040		7.0142	766436		7.0142	603305		7.0142	670305		7.0142	667427		7.01419	1051030		7.0142	1073690
7.0578	1298620		7.0578	1062690		7.0578	766456		7.0578	603063		7.0578	669777		7.0578	667876		7.05779	1049770		7.0578	1071700
7.1014	1295130		7.1014	1060480		7.1014	766412		7.1014	602093		7.1014	668041		7.1014	668663		7.10139	1049970		7.1014	1072720
7.145	1292340		7.145	1059990		7.145	767848		7.145	602320		7.145	666450		7.145	667534		7.14499	1050940		7.145	1072740
7.1886	1289390		7.1886	1059820		7.1886	767311		7.1886	602761		7.1886	664836		7.1886	666990		7.18859	1050410		7.1886	1073340
7.2322	1287860		7.2322	1059660		7.2322	767189		7.2322	602557		7.2322	664410		7.2322	667682		7.23219	1050800		7.2322	1074160
7.2758	1284240		7.2758	1057240		7.2758	766933		7.2758	602819		7.2758	663171		7.2758	667380		7.27579	1048310		7.2758	1072740
7.3194	1283880		7.3194	1057880		7.3194	767000		7.3194	603086		7.3194	660840		7.3194	666489		7.31939	1048970		7.3194	1072540
7.363	1280270		7.363	1056640		7.363	765800		7.363	603518		7.363	659660		7.363	666595		7.36299	1049910		7.363	1071850
7.4066	1277080		7.4066	1054960		7.4066	766383		7.4066	602375		7.4066	659511		7.4066	666664		7.40659	1048600		7.4066	1072650
7.4502	1274730		7.4502	1054050		7.4502	766185		7.4502	601326		7.4502	657704		7.4502	666592		7.45019	1048590		7.4502	1071050
7.4938	1272120		7.4938	1051740		7.4938	765433		7.4938	601064		7.4938	657282		7.4938	666089		7.49378	1050390		7.4938	1072030
7.5374	1271080		7.5374	1051800		7.5374	765211		7.5374	601900		7.5374	656799		7.5374	665478		7.53738	1049870		7.5374	1072570
7.581	1268350		7.581	1051030		7.581	766099		7.581	602382		7.581	655703		7.581	665123		7.58098	1048920		7.581	1071470
7.6246	1265470		7.6246	1049500		7.6246	766790		7.6246	603073		7.6246	653779		7.6246	665099		7.62458	1047450		7.6246	1072680
7.6682	1261820		7.6682	1049870		7.6682	765901		7.6682	602824		7.6682	652764		7.6682	665054		7.66818	1046790		7.6682	1072720
7.7118	1262790		7.7118	1048700		7.7118	765520		7.7118	601892		7.7118	653280		7.7118	665550		7.71178	1047100		7.7118	1071230
7.7554	1260930		7.7554	1048120		7.7554	765074		7.7554	602890		7.7554	652563		7.7554	665820		7.75538	1047750		7.7554	1071560
7.799	1259920		7.799	1049240		7.799	764511		7.799	602227		7.799	652075		7.799	666501		7.79898	1047310		7.799	1072460
7.8426	1258780		7.8426	1049840		7.8426	766273		7.8426	601920		7.8426	652608		7.8426	665380		7.84258	1047120		7.8426	1074820
7.8862	1258120		7.8862	1048910		7.8862	765524		7.8862	601760		7.8862	653161		7.8862	665600		7.88618	1047160		7.8862	1073070
7.9298	1257540		7.9298	1050220		7.9298	766203		7.9298	601498		7.9298	652862		7.9298	665515		7.92978	1047090		7.9298	1071760
7.9734	1257490		7.9734	1049440		7.9734	767092		7.9734	601861		7.9734	652531		7.9734	666464		7.97338	1046500		7.9734	1071940
8.017	1257050		8.017	1050320		8.017	766408		8.017	601370		8.017	651889		8.017	667986		8.01698	1046020		8.017	1072960
8.0606	1257710		8.0606	1049660		8.0606	765069		8.0606	601912		8.0606	652516		8.0606	668465		8.06058	1044540		8.0606	1072600
8.1042	1256370		8.1042	1050890		8.1042	766259		8.1042	601863		8.1042	653983		8.1042	667935		8.10417	1044010		8.1042	1071800
8.1478	1256230		8.1478	1052160		8.1478	765861		8.1478	601770		8.1478	654532		8.1478	669602		8.14777	1043460		8.1478	1071470
8.1914	1258400		8.1914	1051910		8.1914	765712		8.1914	602756		8.1914	655167		8.1914	669508		8.19137	1044510		8.1914	1072060
8.235	1259770		8.235	1054200		8.235	766014		8.235	601967		8.235	656159		8.235	669503		8.23497	1045530		8.235	1071830
8.2786	1259480		8.2786	1055110		8.2786	766154		8.2786	601502		8.2786	656757		8.2786	670090		8.27857	1045370		8.2786	1072310
8.3222	1260000		8.3222	1056780		8.3222	767187		8.3222	601394		8.3222	658166		8.3222	670773		8.32217	1047100		8.3222	1071330
8.3658	1263930		8.3658	1058530		8.3658	767561		8.3658	601773		8.3658	657824		8.3658	671389		8.36577	1045370		8.3658	1071020
8.4094	1264700		8.4094	1060380		8.4094	767629		8.4094	601185		8.4094	659127		8.4094	672886		8.40937	1045440		8.4094	1071040
8.453	1266530		8.453	1061640		8.453	767833		8.453	600623		8.453	661002		8.453	673299		8.45297	1046220		8.453	1069930
8.4966	1268380		8.4966	1061540		8.4966	767970		8.4966	601231		8.4966	661936		8.4966	674187		8.49657	1047950		8.4966	1070550
8.5402	1270430		8.5402	1065570		8.5402	769057		8.5402	601969		8.5402	664161		8.5402	674185		8.54017	1047350		8.5402	1069940
8.5838	1273290		8.5838	1066620		8.5838	769686		8.5838	601816		8.5838	665253		8.5838	675422		8.58377	1047360		8.5838	1070440
8.6274	1278720		8.6274	1068520		8.6274	768800		8.6274	601816		8.6274	667643		8.6274	675049		8.62737	1047170		8.6274	1070920
8.671	1281810		8.671	1069980		8.671	768947		8.671	602170		8.671	669141		8.671	675841		8.67097	1048460		8.671	1071100
8.7146	1283390		8.7146	1072150		8.7146	770016		8.7146	602147		8.7146	669586		8.7146	676607		8.71456	1047940		8.7146	1070460
8.7582	1286500		8.7582	1074520		8.7582	768848		8.7582	601586		8.7582	670573		8.7582	676360		8.75816	1046900		8.7582	1070880
8.8018	1291500		8.8018	1077340		8.8018	770040		8.8018	601707		8.8018	672482		8.8018	678520		8.80176	1046920		8.8018	1070570
8.8454	1294770		8.8454	1077380		8.8454	769327		8.8454	601733		8.8454	673547		8.8454	679735		8.84536	1046450		8.8454	1072650
8.889	1297870		8.889	1078720		8.889	768180		8.889	602174		8.889	677502		8.889	678300		8.88896	1044840		8.889	1070030
8.9326	1301760		8.9326	1081060		8.9326	769376		8.9326	601753		8.9326	678453		8.9326	678274		8.93256	1045840		8.9326	1069840
8.9762	1306360		8.9762	1080740		8.9762	771235		8.9762	602318		8.9762	679556		8.9762	679715		8.97616	1046810		8.9762	1071720
9.0198	1311660		9.0198	1083640		9.0198	770805		9.0198	603738		9.0198	680182		9.0198	681320		9.01976	1048950		9.0198	1071810
9.0634	1313800		9.0634	1084830		9.0634	772025		9.0634	603695		9.0634	681195		9.0634	679545		9.06336	1049630		9.0634	1073310
9.107	1316970		9.107	1088210		9.107	773028		9.107	603149		9.107	682051		9.107	680419		9.10696	1050360		9.107	1072250
9.1506	1320100		9.1506	1089240		9.1506	773401		9.1506	604032		9.1506	683277		9.1506	681015		9.15056	1049760		9.1506	1073590
9.1942	1324540		9.1942	1090300		9.1942	772942		9.1942	603949		9.1942	683852		9.1942	681623		9.19416	1051460		9.1942	1075680
9.2378	1325490		9.2378	1090320		9.2378	773030		9.2378	604061		9.2378	684911		9.2378	682020		9.23776	1052700		9.2378	1075380
9.2814	1326230		9.2814	1091450		9.2814	774001		9.2814	604068		9.2814	685905		9.2814	683592		9.28135	1052510		9.2814	1076300
9.325	1327860		9.325	1093300		9.325	775629		9.325	605022		9.325	686455		9.325	683558		9.32495	1053450		9.325	1074670
9.3685	1329810		9.3685	1093370		9.3685	774756		9.3685	603686		9.3685	686957		9.3685	682152		9.36855	1054170		9.3685	1075210
9.4121	1330310		9.4121	1093910		9.4121	775136		9.4121	603588		9.4121	688324		9.4121	682296		9.41215	1053380		9.4121	1074430
9.4557	1331260		9.4557	1094450		9.4557	774863		9.4557	603539		9.4557	688915		9.4557	682895		9.45575	1052810		9.4557	1073800
9.4993	1333270		9.4993	1094970		9.4993	775631		9.4993	605014		9.4993	688898		9.4993	684353		9.49935	1053500		9.4993	1075890
9.543	1335320		9.543	1096980		9.543	774408		9.543	605395		9.543	689411		9.543	684385		9.54295	1053730		9.543	1075800
9.5866	1336960		9.5866	1096500		9.5866	773960		9.5866	606594		9.5866	689495		9.5866	684418		9.58655	1055130		9.5866	1075520
9.6302	1335800		9.6302	1096810		9.6302	775386		9.6302	605665		9.6302	689406		9.6302	684426		9.63015	1055310		9.6302	1076620
9.6737	1336330		9.6737	1096950		9.6737	776622		9.6737	605526		9.6737	689938		9.6737	684819		9.67375	1055720		9.6737	1076660
9.7173	1338160		9.7173	1097640		9.7173	775500		9.7173	604774		9.7173	690749		9.7173	685081		9.71735	1054570		9.7173	1075360
9.7609	1340490		9.7609	1097930		9.7609	776665		9.7609	605711		9.7609	689972		9.7609	685512		9.76095	1057260		9.7609	1073850
9.8046	1340340		9.8046	1098140		9.8046	775881		9.8046	604711		9.8046	689488		9.8046	685368		9.80455	1057080		9.8046	1075190
9.8482	1340150		9.8482	1099790		9.8482	774921		9.8482	604681		9.8482	690533		9.8482	685181		9.84815	1056290		9.8482	1076160
9.8917	1340510		9.8917	1099600		9.8917	774972		9.8917	604756		9.8917	690472		9.8917	686695		9.89174	1056190		9.8917	1077590
9.9353	1341510		9.9353	1099540		9.9353	775349		9.9353	604879		9.9353	691125		9.9353	686659		9.93534	1057750		9.9353	1076930
9.9789	1340160		9.9789	1100130		9.9789	774214		9.9789	604919		9.9789	691956		9.9789	686944		9.97894	1057810		9.9789	1076020
10.0225	1342100		10.0225	1100040		10.0225	774941		10.0225	605704		10.0225	692124		10.0225	686235		10.0225	1056860		10.0225	1077010
10.0661	1342620		10.0661	1099380		10.0661	775710		10.0661	605707		10.0661	692207		10.0661	686563		10.0661	1056220		10.0661	1076410
10.1097	1340520		10.1097	1096770		10.1097	775846		10.1097	605686		10.1097	691520		10.1097	686709		10.1097	1057750		10.1097	1077010
10.1533	1341010		10.1533	1097960		10.1533	776005		10.1533	605760		10.1533	692040		10.1533	685835		10.1533	1056450		10.1533	1076720
10.1969	1342950		10.1969	1099600		10.1969	776600		10.1969	606600		10.1969	691900		10.1969	684454		10.1969	1056160		10.1969	1075650
10.2405	1341940		10.2405	1099120		10.2405	775459		10.2405	606366		10.2405	692453		10.2405	684586		10.2405	1055710		10.2405	1076320
10.2841	1341020		10.2841	1099140		10.2841	776621		10.2841	606142		10.2841	692382		10.2841	686062		10.2841	1056080		10.2841	1077060
10.3277	1343640		10.3277	1101120		10.3277	776727		10.3277	606668		10.3277	692027		10.3277	686988		10.3277	1056870		10.3277	1077550
10.3713	1342790		10.3713	1101060		10.3713	776826		10.3713	607011		10.3713	692444		10.3713	686901		10.3713	1057630		10.3713	1076700
10.4149	1343230		10.4149	1102620		10.4149	776706		10.4149	606357		10.4149	692372		10.4149	686269		10.4149	1056920		10.4149	1075730
10.4585	1342360		10.4585	1102750		10.4585	776674		10.4585	606018		10.4585	692749		10.4585	686130		10.4585	1058460		10.4585	1076010
10.5021	1341600		10.5021	1100880		10.5021	777764		10.5021	606411		10.5021	692140		10.5021	686183		10.5021	1059060		10.5021	1076200
10.5457	1342310		10.5457	1101330		10.5457	777475		10.5457	605712		10.5457	691517		10.5457	686373		10.5457	1058850		10.5457	1076240
10.5893	1342690		10.5893	1101960		10.5893	776023		10.5893	605924		10.5893	692253		10.5893	685729		10.5893	1058690		10.5893	1076800
10.6329	1344290		10.6329	1100860		10.6329	775771		10.6329	606481		10.6329	692653		10.6329	686288		10.6329	1057670		10.6329	1077800
10.6765	1346100		10.6765	1101910		10.6765	776270		10.6765	607213		10.6765	692599		10.6765	686891		10.6765	1058540		10.6765	1077130
10.7201	1343100		10.7201	1101600		10.7201	776853		10.7201	606009		10.7201	692044		10.7201	687415		10.7201	1058280		10.7201	1076080
10.7637	1343400		10.7637	1100460		10.7637	777042		10.7637	607005		10.7637	690517		10.7637	686623		10.7637	1058290		10.7637	1077820
10.8073	1342660		10.8073	1100340		10.8073	776450		10.8073	606447		10.8073	692181		10.8073	686759		10.8073	1057510		10.8073	1077320
10.8509	1342040		10.8509	1101040		10.8509	777268		10.8509	605508		10.8509	692909		10.8509	686110		10.8509	1058280		10.8509	1076870
10.8945	1344600		10.8945	1102120		10.8945	776722		10.8945	607105		10.8945	693842		10.8945	686712		10.8945	1057990		10.8945	1076260
10.9381	1345210		10.9381	1102400		10.9381	777279		10.9381	607020		10.9381	693496		10.9381	687439		10.9381	1057880		10.9381	1077450
10.9817	1343260		10.9817	1101850		10.9817	778137		10.9817	606647		10.9817	692799		10.9817	687513		10.9817	1057210		10.9817	1077140
11.0253	1344080		11.0253	1100230		11.0253	777319		11.0253	605578		11.0253	693374		11.0253	686914		11.0253	1057690		11.0253	1077550
11.0689	1345230		11.0689	1100200		11.0689	777370		11.0689	606165		11.0689	693007		11.0689	687393		11.0689	1058790		11.0689	1078350
11.1125	1344340		11.1125	1100770		11.1125	777585		11.1125	606187		11.1125	692378		11.1125	686934		11.1125	1059060		11.1125	1077530
11.1561	1345280		11.1561	1101200		11.1561	777829		11.1561	606377		11.1561	692962		11.1561	687270		11.1561	1058060		11.1561	1077800
11.1997	1345310		11.1997	1100800		11.1997	775778		11.1997	606261		11.1997	692844		11.1997	686190		11.1997	1058520		11.1997	1077080
11.2433	1344980		11.2433	1100580		11.2433	775178		11.2433	606288		11.2433	692510		11.2433	686262		11.2433	1059610		11.2433	1077190
