# Supplementary material for: Iron-mediated organic matter decomposition in humid soils can counteract protection
Source: Nat Commun. 2020 May 7;11:2255. doi: 10.1038/s41467-020-16071-5 (PMC7206102; doi:10.1038/s41467-020-16071-5)
Supplement: Supplementary file 3 — Source Data [file 41467_2020_16071_MOESM3_ESM.zip › Supplemental data/Fe(II) and Fe isotope data.xlsx]

## Sheet: Dissolved Fe(II)
Time-dependent dissolved Fe(II) concentration (mmol kg-1) in the aqueous phase in the redox-fluctuating treatment
Time(d)	Soil only						57Fe(II)-added soils						DOM-added soils						57Fe(II)- and DOM-added soils
	Replicate #1	Replicate #2	Replicate #3	Average	SE		Replicate #1	Replicate #2	Replicate #3	Average	SE		Replicate #1	Replicate #2	Replicate #3	Average	SE		Replicate #1	Replicate #2	Replicate #3	Average	SE
1	ND	ND	ND	ND	ND		37.1817	43.9935	38.3573	39.8442	3.64117		ND	ND	ND	ND	ND		33.172	32.0286	33.172	32.7909	0.66011
1.02	ND	ND	ND	ND	ND		30.8812	28.3304	27.2261	28.8126	1.87466		ND	ND	ND	ND	ND		28.8339	26.1243	24.5277	26.4953	2.17691
1.1	ND	ND	ND	ND	ND		10.5063	8.82485	10.3089	9.88	0.919102		ND	ND	ND	ND	ND		10.35	11.6694	12.3009	11.4401	0.995441
1.25	ND	ND	ND	ND	ND		2.27928	2.25395	2.48914	2.34079	0.129098		ND	ND	ND	ND	ND		1.98981	1.36023	1.48325	1.6111	0.333696
1.5	ND	ND	ND	ND	ND		ND	ND	ND	ND	ND		ND	ND	ND	ND	ND		ND	ND	ND	ND	ND
2	ND	ND	ND	ND	ND		ND	ND	ND	ND	ND		ND	ND	ND	ND	ND		ND	ND	ND	ND	ND
4	ND	ND	ND	ND	ND		ND	ND	ND	ND	ND		ND	ND	ND	ND	ND		ND	ND	ND	ND	ND
6	ND	ND	ND	ND	ND		ND	ND	ND	ND	ND		ND	ND	ND	ND	ND		ND	ND	ND	ND	ND
8	ND	ND	ND	ND	ND		0.222659	0.301125	0.177999	0.233927	0.0623315		ND	ND	ND	ND	ND		0.521324	0.418048	0.285618	0.40833	0.118153
10	0.302033	0.171154	0.147583	0.206923	0.0832063		1.34745	1.61262	1.28542	1.41517	0.173792		0.547664	0.864008	0.489358	0.633677	0.201592		3.58046	3.47346	3.4502	3.50138	0.0694708
12	0.846574	0.613969	1.30558	0.922042	0.351929		2.54261	3.8607	3.62034	3.34122	0.701982		2.60662	2.74308	2.43139	2.5937	0.156247		10.645	11.9786	7.48935	10.0377	2.30545
15	3.03916	2.27931	2.4623	2.59359	0.396572		7.36475	7.73691	7.59735	7.56634	0.188013		5.85833	6.14987	5.25666	5.75495	0.455488		28.5163	23.8177	31.1215	27.8185	3.70157
17	4.92293	3.83744	4.1786	4.31299	0.555085		7.67489	10.4972	11.133	9.76833	1.84064		9.70631	12.327	7.89198	9.97509	2.22969		33.6475	28.1425	35.5859	32.4586	3.86148
17.02	1.16484	2.09836	0.690842	1.31801	0.716153		2.03323	2.31908	2.34079	2.23103	0.171644		4.01968	4.00883	4.09929	4.0426	0.0493913		12.9077	14.165	13.7218	13.5982	0.637732
17.1	0.318024	0.238783	0.338286	0.298364	0.0525842		0.556108	0.661763	0.554661	0.590844	0.0614217		0.544168	0.741003	0.657059	0.64741	0.098772		1.54352	1.56812	1.42484	1.51216	0.076617
17.5	ND	ND	ND	ND	ND		ND	ND	ND	ND	ND		ND	ND	ND	ND	ND		ND	ND	ND	ND	ND
18	ND	ND	ND	ND	ND		ND	ND	ND	ND	ND		ND	ND	ND	ND	ND		ND	ND	ND	ND	ND
20	ND	ND	ND	ND	ND		ND	ND	ND	ND	ND		ND	ND	ND	ND	ND		ND	ND	ND	ND	ND
22	ND	ND	ND	ND	ND		ND	ND	ND	ND	ND		ND	ND	ND	ND	ND		ND	ND	ND	ND	ND
Note: ND means non-dectable

## Sheet: Solid-phase Fe(II)
Time-dependent sorbed (HCl-extractable) Fe(II) concentration (mmol kg-1) in the redox-fluctuating treatment
Time(d)	Soil only						57Fe(II)-added soils						DOM-added soils						57Fe(II)- and DOM-added soils
1	Replicate #1	Replicate #2	Replicate #3	Average	SE		Replicate #1	Replicate #2	Replicate #3	Average	SE		Replicate #1	Replicate #2	Replicate #3	Average	SE		Replicate #1	Replicate #2	Replicate #3	Average	SE
	2.42847	2.1762	2.65722	2.42063	0.240606		27.7018	31.1909	30.6839	29.8589	1.88519		3.26816	2.56517	3.22667	3.02	0.39444		39.2724	31.2207	39.9285	36.8072	4.84916
1.02	N.M.	N.M.	N.M.	N.M.	N.M.		20.1941	21.3869	21.0529	20.878	0.615368		N.M.	N.M.	N.M.	N.M.	N.M.		29.9897	32.382	26.5183	29.63	2.94835
1.1	N.M.	N.M.	N.M.	N.M.	N.M.		13.0516	12.8356	12.6628	12.85	0.194777		N.M.	N.M.	N.M.	N.M.	N.M.		16.4294	15.7553	15.8572	16.0139	0.363382
1.25	N.M.	N.M.	N.M.	N.M.	N.M.		7.14784	6.57502	5.02714	6.25	1.09708		N.M.	N.M.	N.M.	N.M.	N.M.		10.7172	11.0548	11.8881	11.22	0.60268
1.5	N.M.	N.M.	N.M.	N.M.	N.M.		3.05974	2.94367	3.03336	3.01226	0.0608465		N.M.	N.M.	N.M.	N.M.	N.M.		4.44207	4.61618	5.04882	4.70236	0.312418
2	1.02	0.940662	1.35956	1.10674	0.222513		2.70998	2.42847	2.96525	2.70124	0.268498		1.46764	1.45503	1.57733	1.5	0.0672628		3.48275	3.29511	3.53981	3.43922	0.128023
4	N.M.	N.M.	N.M.	N.M.	N.M.		0.763339	0.460355	0.281428	0.501707	0.243602		N.M.	N.M.	N.M.	N.M.	N.M.		1.10688	1.75698	1.09614	1.32	0.378474
6	0.231379	0.261439	0.309153	0.267323	0.0392194		0.172214	0.327284	0.412692	0.304063	0.121909		0.227562	0.409352	0.335872	0.324262	0.0914495		0.314878	0.228039	0.371181	0.304699	0.0721117
8	0.49	0.553069	0.404048	0.482372	0.0748028		1.96931	2.71961	1.94545	2.21146	0.440235		0.889781	1.30251	0.65479	0.949025	0.327897		2.46553	1.97289	2.04923	2.16255	0.265153
10	2.36883	0.906397	1.09964	1.45829	0.794449		5.93306	6.55095	5.68495	6.05632	0.445968		3.44478	3.18474	3.10601	3.24517	0.177287		7.57919	5.6253	6.03803	6.41417	1.02982
12	4.18051	1.97374	3.85248	3.33558	1.19073		10.6782	10.002	10.4056	10.3619	0.34018		4.48469	5.266	4.65765	4.80278	0.410378		15.6438	12.9479	12.2263	13.606	1.80128
15	7.91967	6.50018	6.81032	7.07673	0.746301		13.9296	15.4803	15.0509	14.8203	0.800661		7.70496	11.367	8.82624	9.2994	1.87631		28.2935	28.4486	27.1722	27.9714	0.696464
17	12.1781	7.96739	11.0091	10.3849	2.17368		15.4943	17.1046	22.7587	18.4525	3.81519		10.6513	12.5956	11.9396	11.7288	0.989153		29.8406	33.7002	29.3391	30.96	2.38631
17.02	6.82225	6.5479	6.55982	6.64332	0.15507		16.0595	16.6607	15.3008	16.007	0.681441		9.69701	8.31331	9.69701	9.23578	0.798882		26.7309	26.707	26.7667	26.7349	0.0300193
17.1	6.15841	5.3242	6.21168	5.8981	0.497721		13.7791	13.0634	16.6992	14.5139	1.92606		10.1735	9.00434	7.74887	8.97558	1.21259		15.5064	18.331	19.772	17.8698	2.16989
17.2	3.32039	4.25796	3.69255	3.75697	0.472097		5.81105	5.75379	7.45002	6.33829	0.963216		6.21901	4.07188	3.29891	4.52993	1.51298		10.2484	11.9447	9.07468	10.4226	1.4429
18	3.30164	2.38076	2.48096	2.72112	0.505235		3.17281	4.18434	3.74299	3.70005	0.507133		3.9744	3.69289	3.9744	3.88056	0.162531		7.79867	7.83923	7.95851	7.86547	0.0830894
20	1.14019	0.782341	0.844369	0.922301	0.191233		1.77002	2.55014	2.55014	2.2901	0.450404		2.65511	2.68135	1.72708	2.35451	0.543536		5.05751	6.67262	4.56128	5.43047	1.10398
22	0.570097	0.39117	0.422184	0.461151	0.0956165		0.525962	0.610654	0.616619	0.584412	0.0507066		0.786003	0.753796	0.797931	0.779243	0.0228309		2.26624	2.53583	2.07062	2.2909	0.233583
Note: N.M means not measured

## Sheet: Fe-57 to toal Fe ratio
Time-dependent dissolved 57Fe to total Fe ratio in the aqueous phase in the redox-fluctuating treatment
Time(d)	57Fe(II)-added soils						57Fe(II)- and DOM-added soils
	Replicate #1	Replicate #2	Replicate #3	Average	SE		Replicate #1	Replicate #2	Replicate #3	Average	SE
0	0.95023	0.9852	0.97023	0.968553	0.0175452		0.95023	0.9852	0.97023	0.968553	0.0175452
1	0.927815	0.916614	0.900901	0.91511	0.01352		0.952677	0.968031	0.958906	0.959871	0.0077223
1.02	0.940153	0.932319	0.937591	0.936688	0.00399419		0.938799	0.956636	0.950148	0.948527	0.00902829
1.1	0.902285	0.943649	0.930266	0.9254	0.0211067		0.954974	0.954617	0.927209	0.9456	0.0159278
1.25	0.915961	0.892638	0.949301	0.9193	0.0284791		0.961292	0.925528	0.928679	0.9385	0.0198014
1.5	ND	ND	ND	ND	ND		ND	ND	ND	ND	ND
2	ND	ND	ND	ND	ND		ND	ND	ND	ND	ND
4	ND	ND	ND	ND	ND		ND	ND	ND	ND	ND
6	ND	ND	ND	ND	ND		ND	ND	ND	ND	ND
8	0.71447	0.781825	0.739304	0.7452	0.0340624		0.681365	0.791356	0.721779	0.7315	0.0556365
10	0.782017	0.801268	0.762114	0.7818	0.0195779		0.742965	0.769221	0.758814	0.757	0.0132215
12	0.873944	0.879057	0.961707	0.904902	0.0492602		0.790402	0.854783	0.85692	0.834035	0.0378024
15	0.88963	0.809717	0.834725	0.84469	0.0408783		0.799241	0.7705	0.788172	0.785971	0.0144964
17	0.868075	0.84672	0.876535	0.863777	0.0153657		0.752793	0.749896	0.772339	0.758343	0.0122074
17.02	0.747505	0.864384	0.763511	0.7918	0.063367		0.761757	0.74745	0.660393	0.7232	0.054861
17.1	0.730814	0.798784	0.758802	0.7628	0.0341614		0.714544	0.741522	0.676334	0.7108	0.0327547
17.5	ND	ND	ND	ND	ND		ND	ND	ND	ND	ND
18	ND	ND	ND	ND	ND		ND	ND	ND	ND	ND
20	ND	ND	ND	ND	ND		ND	ND	ND	ND	ND
22	ND	ND	ND	ND	ND		ND	ND	ND	ND	ND
Note: ND means non-dectable
