# Supplementary material for: Iron-mediated organic matter decomposition in humid soils can counteract protection
Source: Nat Commun. 2020 May 7;11:2255. doi: 10.1038/s41467-020-16071-5 (PMC7206102; doi:10.1038/s41467-020-16071-5)
Supplement: Supplementary file 3 — Source Data [file 41467_2020_16071_MOESM3_ESM.zip › Supplemental data/FTICRfrmladata_Chen2020.xlsx]

## Sheet: 13C DOM
PeakHeight	12C	13C	H	H+1	N	O	S	P	O/C	H/C	DBE	DBE/C	NOSC	AI-mod	PolyCyArom	Aromatic	HighUnsatLign	UnsatAliph-N	SatFatAcCarb	UnSatAlip+N
6.2004e+08	18	0	31	32	0	5	0	0	0.277778	1.77778	3	0.166667	-1.16667	0.0645161	----	----	----	AlipatNoN	----	----
597166879	25	1	27	28	0	14	0	0	0.538462	1.07692	13	0.5	0.0384615	0.342105	----	----	HUnSatLig	----	----	----
357063741	17	1	31	32	0	6	0	0	0.333333	1.77778	3	0.166667	-1.05556	0.0333333	----	----	----	AlipatNoN	----	----
221481766	24	2	27	28	0	14	0	0	0.538462	1.07692	13	0.5	0.0384615	0.342105	----	----	HUnSatLig	----	----	----
2.17395e+08	17	1	31	32	0	5	0	0	0.277778	1.77778	3	0.166667	-1.16667	0.0645161	----	----	----	AlipatNoN	----	----
189938903	27	0	47	48	0	15	1	0	0.555556	1.77778	4	0.148148	-0.555556	-0.216216	----	----	----	AlipatNoN	----	----
172739190	27	0	29	30	0	15	0	0	0.555556	1.11111	13	0.481481	0.037037	0.307692	----	----	HUnSatLig	----	----	----
1.71168e+08	18	0	33	34	0	5	0	0	0.277778	1.88889	2	0.111111	-1.27778	0	----	----	----	AlipatNoN	----	----
157944639	27	0	29	30	0	14	0	0	0.518519	1.11111	13	0.481481	-0.037037	0.325	----	----	HUnSatLig	----	----	----
1.54684e+08	25	0	37	38	0	12	0	0	0.48	1.52	7	0.28	-0.52	0.0789474	----	----	----	AlipatNoN	----	----
1.52488e+08	25	0	39	40	0	12	0	0	0.48	1.6	6	0.24	-0.6	0.0263158	----	----	----	AlipatNoN	----	----
130975241	25	0	37	38	0	11	0	0	0.44	1.52	7	0.28	-0.6	0.102564	----	----	----	AlipatNoN	----	----
121092574	18	0	29	30	0	6	0	0	0.333333	1.66667	4	0.222222	-0.944444	0.1	----	----	----	AlipatNoN	----	----
1.12839e+08	23	3	27	28	0	14	0	0	0.538462	1.07692	13	0.5	0.0384615	0.342105	----	----	HUnSatLig	----	----	----
1.02222e+08	18	0	31	32	0	7	0	0	0.388889	1.77778	3	0.166667	-0.944444	0	----	----	----	AlipatNoN	----	----
1.00122e+08	26	1	47	48	0	15	1	0	0.555556	1.77778	4	0.148148	-0.555556	-0.216216	----	----	----	AlipatNoN	----	----
98069249	24	0	41	42	0	16	0	0	0.666667	1.75	4	0.166667	-0.375	-0.21875	----	----	----	AlipatNoN	----	----
8.80716e+07	18	0	29	30	0	5	0	0	0.277778	1.66667	4	0.222222	-1.05556	0.129032	----	----	----	AlipatNoN	----	----
86649439	26	1	29	30	0	15	0	0	0.555556	1.11111	13	0.481481	0.037037	0.307692	----	----	HUnSatLig	----	----	----
84027653	24	1	39	40	0	12	0	0	0.48	1.6	6	0.24	-0.6	0.0263158	----	----	----	AlipatNoN	----	----
8.38926e+07	18	0	31	32	0	11	0	0	0.611111	1.77778	3	0.166667	-0.5	-0.16	----	----	----	AlipatNoN	----	----
83044552	24	1	37	38	0	12	0	0	0.48	1.52	7	0.28	-0.52	0.0789474	----	----	----	AlipatNoN	----	----
78478964	18	0	31	32	0	13	1	0	0.722222	1.77778	3	0.166667	-0.166667	-0.380952	----	----	----	AlipatNoN	----	----
7.35494e+07	24	1	37	38	0	11	0	0	0.44	1.52	7	0.28	-0.6	0.102564	----	----	----	AlipatNoN	----	----
7.23382e+07	22	4	27	28	0	14	0	0	0.538462	1.07692	13	0.5	0.0384615	0.342105	----	----	HUnSatLig	----	----	----
7.21912e+07	16	2	31	32	0	6	0	0	0.333333	1.77778	3	0.166667	-1.05556	0.0333333	----	----	----	AlipatNoN	----	----
70162873	17	0	30	31	0	6	0	1	0.352941	1.82353	3	0.176471	-1.05882	0	----	----	----	AlipatNoN	----	----
67570491	26	1	29	30	0	14	0	0	0.518519	1.11111	13	0.481481	-0.037037	0.325	----	----	HUnSatLig	----	----	----
6.35803e+07	22	0	23	24	0	15	0	0	0.681818	1.09091	11	0.5	0.318182	0.275862	----	----	HUnSatLig	----	----	----
61006001	16	2	31	32	0	5	0	0	0.277778	1.77778	3	0.166667	-1.16667	0.0645161	----	----	----	AlipatNoN	----	----
60715930	18	0	31	32	4	7	0	0	0.388889	1.77778	5	0.277778	-0.277778	0	----	----	----	----	----	Alipat+N
6.04366e+07	29	0	31	32	0	18	0	0	0.62069	1.10345	14	0.482759	0.172414	0.275	----	----	HUnSatLig	----	----	----
60049558	29	0	29	30	0	19	0	0	0.655172	1.03448	15	0.517241	0.310345	0.307692	----	----	HUnSatLig	----	----	----
59969345	24	0	41	42	0	10	0	0	0.416667	1.75	4	0.166667	-0.875	-0.0263158	----	----	----	AlipatNoN	----	----
57961204	23	1	41	42	0	16	0	0	0.666667	1.75	4	0.166667	-0.375	-0.21875	----	----	----	AlipatNoN	----	----
57284441	16	0	28	29	3	6	0	0	0.375	1.8125	4	0.25	-0.4375	0	----	----	----	----	----	Alipat+N
5.62157e+07	27	0	27	28	0	16	0	0	0.592593	1.03704	14	0.518519	0.185185	0.342105	----	----	HUnSatLig	----	----	----
54600319	17	0	30	31	3	6	0	0	0.352941	1.82353	4	0.235294	-0.529412	0	----	----	----	----	----	Alipat+N
5.28476e+07	27	0	45	46	0	14	1	0	0.518519	1.7037	5	0.185185	-0.555556	-0.131579	----	----	----	AlipatNoN	----	----
5.17636e+07	21	0	35	36	0	10	0	0	0.47619	1.71429	4	0.190476	-0.714286	-0.03125	----	----	----	AlipatNoN	----	----
50973043	17	1	33	34	0	5	0	0	0.277778	1.88889	2	0.111111	-1.27778	0	----	----	----	AlipatNoN	----	----
5.00273e+07	21	5	27	28	0	14	0	0	0.538462	1.07692	13	0.5	0.0384615	0.342105	----	----	HUnSatLig	----	----	----
49889166	28	0	29	30	0	17	0	0	0.607143	1.07143	14	0.5	0.178571	0.307692	----	----	HUnSatLig	----	----	----
48760981	27	0	43	44	0	13	1	0	0.481481	1.62963	6	0.222222	-0.555556	-0.0512821	----	----	----	AlipatNoN	----	----
47762087	17	1	29	30	0	6	0	0	0.333333	1.66667	4	0.222222	-0.944444	0.1	----	----	----	AlipatNoN	----	----
4.70415e+07	25	2	47	48	0	15	1	0	0.555556	1.77778	4	0.148148	-0.555556	-0.216216	----	----	----	AlipatNoN	----	----
4.50431e+07	21	0	33	34	0	9	0	0	0.428571	1.61905	5	0.238095	-0.714286	0.0606061	----	----	----	AlipatNoN	----	----
45040321	18	0	29	30	0	4	0	0	0.222222	1.66667	4	0.222222	-1.16667	0.15625	----	----	----	AlipatNoN	----	----
4.50256e+07	23	2	39	40	0	12	0	0	0.48	1.6	6	0.24	-0.6	0.0263158	----	----	----	AlipatNoN	----	----
4.47625e+07	27	0	25	26	0	17	0	0	0.62963	0.962963	15	0.555556	0.333333	0.378378	----	----	HUnSatLig	----	----	----
44694133	25	0	41	42	0	13	0	0	0.52	1.68	5	0.2	-0.6	-0.0540541	----	----	----	AlipatNoN	----	----
44206155	18	0	27	28	0	6	0	0	0.333333	1.55556	5	0.277778	-0.833333	0.166667	----	----	----	AlipatNoN	----	----
4.39875e+07	19	0	25	26	0	10	0	0	0.526316	1.36842	7	0.368421	-0.263158	0.178571	----	----	HUnSatLig	----	----	----
43250589	21	0	35	36	0	8	0	0	0.380952	1.71429	4	0.190476	-0.904762	0.0294118	----	----	----	AlipatNoN	----	----
42426128	21	0	35	36	0	9	0	0	0.428571	1.71429	4	0.190476	-0.809524	0	----	----	----	AlipatNoN	----	----
4.19029e+07	18	0	29	30	0	12	0	0	0.666667	1.66667	4	0.222222	-0.277778	-0.125	----	----	----	AlipatNoN	----	----
41834727	23	2	37	38	0	12	0	0	0.48	1.52	7	0.28	-0.52	0.0789474	----	----	----	AlipatNoN	----	----
4.18032e+07	19	0	33	34	4	7	0	0	0.368421	1.78947	5	0.263158	-0.368421	0	----	----	----	----	----	Alipat+N
4.16437e+07	18	0	29	30	0	7	0	0	0.388889	1.66667	4	0.222222	-0.833333	0.0689655	----	----	----	AlipatNoN	----	----
4.12525e+07	25	0	39	40	0	11	0	0	0.44	1.6	6	0.24	-0.68	0.0512821	----	----	----	AlipatNoN	----	----
40844739	27	0	45	46	0	15	1	0	0.555556	1.7037	5	0.185185	-0.481481	-0.162162	----	----	----	AlipatNoN	----	----
4.00728e+07	16	0	29	30	4	5	0	0	0.3125	1.875	4	0.25	-0.4375	0	----	----	----	----	----	Alipat+N
3.94722e+07	18	0	27	28	0	5	0	0	0.277778	1.55556	5	0.277778	-0.944444	0.193548	----	----	----	AlipatNoN	----	----
39190043	21	0	36	37	5	8	0	0	0.380952	1.7619	6	0.285714	-0.238095	0	----	----	----	----	----	Alipat+N
38450800	23	2	37	38	0	11	0	0	0.44	1.52	7	0.28	-0.6	0.102564	----	----	----	AlipatNoN	----	----
37952069	25	2	29	30	0	15	0	0	0.555556	1.11111	13	0.481481	0.037037	0.307692	----	----	HUnSatLig	----	----	----
37627347	15	3	31	32	0	6	0	0	0.333333	1.77778	3	0.166667	-1.05556	0.0333333	----	----	----	AlipatNoN	----	----
3.74418e+07	17	1	31	32	0	7	0	0	0.388889	1.77778	3	0.166667	-0.944444	0	----	----	----	AlipatNoN	----	----
3.67642e+07	17	1	31	32	0	11	0	0	0.611111	1.77778	3	0.166667	-0.5	-0.16	----	----	----	AlipatNoN	----	----
34949912	27	0	47	48	0	12	0	0	0.444444	1.77778	4	0.148148	-0.851852	-0.0714286	----	----	----	AlipatNoN	----	----
3.45403e+07	20	6	27	28	0	14	0	0	0.538462	1.07692	13	0.5	0.0384615	0.342105	----	----	HUnSatLig	----	----	----
34041558	17	1	31	32	0	13	1	0	0.722222	1.77778	3	0.166667	-0.166667	-0.380952	----	----	----	AlipatNoN	----	----
3.38277e+07	18	0	29	30	0	8	0	0	0.444444	1.66667	4	0.222222	-0.722222	0.0357143	----	----	----	AlipatNoN	----	----
3.34384e+07	22	2	41	42	0	16	0	0	0.666667	1.75	4	0.166667	-0.375	-0.21875	----	----	----	AlipatNoN	----	----
33372401	20	0	35	36	4	8	0	0	0.4	1.8	5	0.25	-0.35	-0.0416667	----	----	----	----	----	Alipat+N
3.33641e+07	28	0	31	32	0	15	0	0	0.535714	1.14286	13	0.464286	-0.0357143	0.292683	----	----	HUnSatLig	----	----	----
3.33004e+07	23	1	41	42	0	10	0	0	0.416667	1.75	4	0.166667	-0.875	-0.0263158	----	----	----	AlipatNoN	----	----
32604138	28	1	31	32	0	18	0	0	0.62069	1.10345	14	0.482759	0.172414	0.275	----	----	HUnSatLig	----	----	----
3.24128e+07	27	0	43	44	0	14	1	0	0.518519	1.62963	6	0.222222	-0.481481	-0.0789474	----	----	----	AlipatNoN	----	----
31712926	14	4	31	32	0	6	0	0	0.333333	1.77778	3	0.166667	-1.05556	0.0333333	----	----	----	AlipatNoN	----	----
3.15331e+07	28	1	29	30	0	19	0	0	0.655172	1.03448	15	0.517241	0.310345	0.307692	----	----	HUnSatLig	----	----	----
3.1179e+07	19	0	29	30	0	9	0	0	0.473684	1.57895	5	0.263158	-0.578947	0.0689655	----	----	----	AlipatNoN	----	----
31112821	17	1	29	30	0	5	0	0	0.277778	1.66667	4	0.222222	-1.05556	0.129032	----	----	----	AlipatNoN	----	----
30191398	20	0	35	36	4	7	0	0	0.35	1.8	5	0.25	-0.45	0	----	----	----	----	----	Alipat+N
30045271	8	12	26	27	3	6	0	0	0.3	1.35	9	0.45	-0.25	0.357143	----	----	HUnSatLig	----	----	----
30045271	17	1	31	32	4	7	0	0	0.388889	1.77778	5	0.277778	-0.277778	0	----	----	----	----	----	Alipat+N
29739115	26	1	27	28	0	16	0	0	0.592593	1.03704	14	0.518519	0.185185	0.342105	----	----	HUnSatLig	----	----	----
29573229	19	0	33	34	4	8	0	0	0.421053	1.78947	5	0.263158	-0.263158	-0.0454545	----	----	----	----	----	Alipat+N
29510156	21	0	35	36	0	14	1	0	0.666667	1.71429	4	0.190476	-0.238095	-0.269231	----	----	----	AlipatNoN	----	----
29427680	20	0	34	35	5	8	0	0	0.4	1.75	6	0.3	-0.15	0	----	----	----	----	----	Alipat+N
29350020	21	1	23	24	0	15	0	0	0.681818	1.09091	11	0.5	0.318182	0.275862	----	----	HUnSatLig	----	----	----
29348290	18	0	33	34	0	7	0	0	0.388889	1.88889	2	0.111111	-1.05556	-0.0689655	----	----	----	AlipatNoN	----	----
29202169	21	0	19	20	0	10	0	0	0.47619	0.952381	12	0.571429	0.047619	0.46875	----	----	HUnSatLig	----	----	----
29198601	28	0	27	28	0	18	0	0	0.642857	1	15	0.535714	0.321429	0.342105	----	----	HUnSatLig	----	----	----
28438068	16	2	33	34	0	5	0	0	0.277778	1.88889	2	0.111111	-1.27778	0	----	----	----	AlipatNoN	----	----
28231530	13	5	31	32	0	6	0	0	0.333333	1.77778	3	0.166667	-1.05556	0.0333333	----	----	----	AlipatNoN	----	----
28120117	24	0	41	42	0	11	0	0	0.458333	1.75	4	0.166667	-0.791667	-0.0540541	----	----	----	AlipatNoN	----	----
28103607	26	1	45	46	0	14	1	0	0.518519	1.7037	5	0.185185	-0.555556	-0.131579	----	----	----	AlipatNoN	----	----
2.79839e+07	15	1	28	29	3	6	0	0	0.375	1.8125	4	0.25	-0.4375	0	----	----	----	----	----	Alipat+N
27846973	22	3	39	40	0	12	0	0	0.48	1.6	6	0.24	-0.6	0.0263158	----	----	----	AlipatNoN	----	----
2.72692e+07	26	1	43	44	0	13	1	0	0.481481	1.62963	6	0.222222	-0.555556	-0.0512821	----	----	----	AlipatNoN	----	----
27168861	19	0	25	26	0	12	0	0	0.631579	1.36842	7	0.368421	-0.0526316	0.115385	----	----	HUnSatLig	----	----	----
26889068	24	3	47	48	0	15	1	0	0.555556	1.77778	4	0.148148	-0.555556	-0.216216	----	----	----	AlipatNoN	----	----
26377809	17	0	31	32	4	6	0	0	0.352941	1.88235	4	0.235294	-0.411765	-0.05	----	----	----	----	----	Alipat+N
2.57181e+07	18	0	27	28	0	4	0	0	0.222222	1.55556	5	0.277778	-1.05556	0.21875	----	----	----	AlipatNoN	----	----
25553974	12	6	31	32	0	6	0	0	0.333333	1.77778	3	0.166667	-1.05556	0.0333333	----	----	----	AlipatNoN	----	----
2.5265e+07	25	2	29	30	0	14	0	0	0.518519	1.11111	13	0.481481	-0.037037	0.325	----	----	HUnSatLig	----	----	----
25130785	27	1	29	30	0	17	0	0	0.607143	1.07143	14	0.5	0.178571	0.307692	----	----	HUnSatLig	----	----	----
2.50923e+07	18	0	27	28	0	7	0	0	0.388889	1.55556	5	0.277778	-0.722222	0.137931	----	----	----	AlipatNoN	----	----
24890737	15	3	31	32	0	5	0	0	0.277778	1.77778	3	0.166667	-1.16667	0.0645161	----	----	----	AlipatNoN	----	----
2.46346e+07	26	1	25	26	0	17	0	0	0.62963	0.962963	15	0.555556	0.333333	0.378378	----	----	HUnSatLig	----	----	----
24603455	19	7	27	28	0	14	0	0	0.538462	1.07692	13	0.5	0.0384615	0.342105	----	----	HUnSatLig	----	----	----
24294020	24	1	41	42	0	13	0	0	0.52	1.68	5	0.2	-0.6	-0.0540541	----	----	----	AlipatNoN	----	----
2.42486e+07	22	3	37	38	0	12	0	0	0.48	1.52	7	0.28	-0.52	0.0789474	----	----	----	AlipatNoN	----	----
2.37831e+07	22	3	37	38	0	11	0	0	0.44	1.52	7	0.28	-0.6	0.102564	----	----	----	AlipatNoN	----	----
23721814	18	0	31	32	0	12	1	0	0.666667	1.77778	3	0.166667	-0.277778	-0.318182	----	----	----	AlipatNoN	----	----
2.37007e+07	24	0	35	36	0	10	0	0	0.416667	1.5	7	0.291667	-0.625	0.131579	----	----	----	AlipatNoN	----	----
2.36782e+07	14	5	29	30	0	9	0	0	0.473684	1.57895	5	0.263158	-0.578947	0.0689655	----	----	----	AlipatNoN	----	----
2.34531e+07	17	0	31	32	4	5	0	0	0.294118	1.88235	4	0.235294	-0.529412	0	----	----	----	----	----	Alipat+N
2.34452e+07	22	0	38	39	5	9	0	0	0.409091	1.77273	6	0.272727	-0.227273	-0.04	----	----	----	----	----	Alipat+N
23421665	18	0	32	33	5	6	0	0	0.333333	1.83333	5	0.277778	-0.277778	0	----	----	----	----	----	Alipat+N
2.33702e+07	21	0	21	22	0	14	0	0	0.666667	1.04762	11	0.52381	0.333333	0.321429	----	----	HUnSatLig	----	----	----
23341804	23	0	29	30	0	9	0	0	0.391304	1.30435	9	0.391304	-0.478261	0.27027	----	----	HUnSatLig	----	----	----
2.32149e+07	27	0	47	48	0	13	0	0	0.481481	1.77778	4	0.148148	-0.777778	-0.097561	----	----	----	AlipatNoN	----	----
23200027	17	0	29	30	4	7	0	0	0.411765	1.76471	5	0.294118	-0.176471	0	----	----	----	----	----	Alipat+N
2.30782e+07	20	0	35	36	0	12	0	0	0.6	1.8	3	0.15	-0.55	-0.178571	----	----	----	AlipatNoN	----	----
22809302	21	3	41	42	0	16	0	0	0.666667	1.75	4	0.166667	-0.375	-0.21875	----	----	----	AlipatNoN	----	----
2.26734e+07	24	0	43	44	0	10	0	0	0.416667	1.83333	3	0.125	-0.958333	-0.0789474	----	----	----	AlipatNoN	----	----
22671010	24	1	39	40	0	11	0	0	0.44	1.6	6	0.24	-0.68	0.0512821	----	----	----	AlipatNoN	----	----
2.26699e+07	14	4	31	32	0	5	0	0	0.277778	1.77778	3	0.166667	-1.16667	0.0645161	----	----	----	AlipatNoN	----	----
2.25923e+07	18	0	29	30	0	6	1	0	0.333333	1.66667	4	0.222222	-0.833333	0.0357143	----	----	----	AlipatNoN	----	----
22447724	17	0	30	31	0	7	0	1	0.411765	1.82353	3	0.176471	-0.941176	-0.04	----	----	----	AlipatNoN	----	----
2.23524e+07	24	3	29	30	0	15	0	0	0.555556	1.11111	13	0.481481	0.037037	0.307692	----	----	HUnSatLig	----	----	----
22228189	18	0	31	32	0	8	0	0	0.444444	1.77778	3	0.166667	-0.833333	-0.0357143	----	----	----	AlipatNoN	----	----
2.20744e+07	20	0	35	36	0	11	0	0	0.55	1.8	3	0.15	-0.65	-0.137931	----	----	----	AlipatNoN	----	----
22049363	20	1	35	36	0	10	0	0	0.47619	1.71429	4	0.190476	-0.714286	-0.03125	----	----	----	AlipatNoN	----	----
2.20426e+07	21	0	37	38	4	7	0	0	0.333333	1.80952	5	0.238095	-0.52381	0	----	----	----	----	----	Alipat+N
2.19825e+07	26	1	45	46	0	15	1	0	0.555556	1.7037	5	0.185185	-0.481481	-0.162162	----	----	----	AlipatNoN	----	----
2.18108e+07	16	1	30	31	0	6	0	1	0.352941	1.82353	3	0.176471	-1.05882	0	----	----	----	AlipatNoN	----	----
2.15913e+07	18	0	33	34	0	6	0	0	0.333333	1.88889	2	0.111111	-1.16667	-0.0333333	----	----	----	AlipatNoN	----	----
2.14741e+07	27	0	45	46	0	13	0	0	0.481481	1.7037	5	0.185185	-0.703704	-0.0487805	----	----	----	AlipatNoN	----	----
21466720	3	17	29	30	0	9	0	0	0.45	1.5	6	0.3	-0.55	0.129032	----	----	----	AlipatNoN	----	----
2.13666e+07	15	0	27	28	4	5	0	0	0.333333	1.86667	4	0.266667	-0.333333	0	----	----	----	----	----	Alipat+N
21011340	15	0	27	28	0	13	0	0	0.866667	1.86667	2	0.133333	-0.0666667	-0.470588	----	----	----	AlipatNoN	----	----
20918834	25	0	37	38	0	13	0	0	0.52	1.52	7	0.28	-0.44	0.0540541	----	----	----	AlipatNoN	----	----
20887480	12	6	31	32	0	5	0	0	0.277778	1.77778	3	0.166667	-1.16667	0.0645161	----	----	----	AlipatNoN	----	----
20878975	20	1	36	37	5	8	0	0	0.380952	1.7619	6	0.285714	-0.238095	0	----	----	----	----	----	Alipat+N
20862014	16	0	30	31	3	5	0	0	0.3125	1.9375	3	0.1875	-0.6875	-0.047619	----	----	----	----	----	Alipat+N
20767774	18	0	26	27	3	5	0	0	0.277778	1.5	7	0.388889	-0.388889	0.28	----	----	----	----	----	Alipat+N
20606383	22	0	37	38	0	8	0	0	0.363636	1.72727	4	0.181818	-0.954545	0.0277778	----	----	----	AlipatNoN	----	----
2.058e+07	18	1	25	26	0	10	0	0	0.526316	1.36842	7	0.368421	-0.263158	0.178571	----	----	HUnSatLig	----	----	----
2.05701e+07	19	0	34	35	5	7	0	0	0.368421	1.84211	5	0.263158	-0.263158	-0.047619	----	----	----	----	----	Alipat+N
2.0533e+07	13	5	31	32	0	5	0	0	0.277778	1.77778	3	0.166667	-1.16667	0.0645161	----	----	----	AlipatNoN	----	----
20418223	17	0	32	33	3	4	0	0	0.235294	1.94118	3	0.176471	-0.882353	0	----	----	----	----	----	Alipat+N
2.03868e+07	17	1	29	30	0	12	0	0	0.666667	1.66667	4	0.222222	-0.277778	-0.125	----	----	----	AlipatNoN	----	----
20052572	20	1	33	34	0	9	0	0	0.428571	1.61905	5	0.238095	-0.714286	0.0606061	----	----	----	AlipatNoN	----	----
1.99985e+07	15	3	33	34	0	5	0	0	0.277778	1.88889	2	0.111111	-1.27778	0	----	----	----	AlipatNoN	----	----
19921567	27	0	43	44	0	14	0	0	0.518519	1.62963	6	0.222222	-0.555556	-0.025	----	----	----	AlipatNoN	----	----
1.98951e+07	21	0	35	36	0	12	0	0	0.571429	1.71429	4	0.190476	-0.52381	-0.1	----	----	----	AlipatNoN	----	----
19520288	26	1	47	48	0	12	0	0	0.444444	1.77778	4	0.148148	-0.851852	-0.0714286	----	----	----	AlipatNoN	----	----
19506013	15	1	29	30	4	5	0	0	0.3125	1.875	4	0.25	-0.4375	0	----	----	----	----	----	Alipat+N
1.91064e+07	20	0	35	36	0	12	1	0	0.6	1.8	3	0.15	-0.45	-0.269231	----	----	----	AlipatNoN	----	----
18800141	27	0	45	46	0	9	0	0	0.333333	1.7037	5	0.185185	-1	0.0444444	----	----	----	AlipatNoN	----	----
18797771	27	0	47	48	0	16	1	0	0.592593	1.77778	4	0.148148	-0.481481	-0.25	----	----	----	AlipatNoN	----	----
18766546	16	2	31	32	0	11	0	0	0.611111	1.77778	3	0.166667	-0.5	-0.16	----	----	----	AlipatNoN	----	----
18699522	11	7	31	32	0	6	0	0	0.333333	1.77778	3	0.166667	-1.05556	0.0333333	----	----	----	AlipatNoN	----	----
18615225	14	4	33	34	0	5	0	0	0.277778	1.88889	2	0.111111	-1.27778	0	----	----	----	AlipatNoN	----	----
1.86092e+07	26	1	43	44	0	14	1	0	0.518519	1.62963	6	0.222222	-0.481481	-0.0789474	----	----	----	AlipatNoN	----	----
18489688	21	4	39	40	0	12	0	0	0.48	1.6	6	0.24	-0.6	0.0263158	----	----	----	AlipatNoN	----	----
18470736	11	6	25	26	0	8	0	0	0.470588	1.52941	5	0.294118	-0.529412	0.115385	----	----	----	AlipatNoN	----	----
18431938	20	1	35	36	0	9	0	0	0.428571	1.71429	4	0.190476	-0.809524	0	----	----	----	AlipatNoN	----	----
1.83742e+07	24	0	37	38	0	9	0	0	0.375	1.58333	6	0.25	-0.791667	0.102564	----	----	----	AlipatNoN	----	----
18307362	25	0	41	42	0	12	0	0	0.48	1.68	5	0.2	-0.68	-0.0263158	----	----	----	AlipatNoN	----	----
1.81462e+07	16	2	29	30	0	6	0	0	0.333333	1.66667	4	0.222222	-0.944444	0.1	----	----	----	AlipatNoN	----	----
1.80581e+07	21	0	36	37	5	9	0	0	0.428571	1.7619	6	0.285714	-0.142857	-0.0434783	----	----	----	----	----	Alipat+N
18042875	22	2	41	42	0	10	0	0	0.416667	1.75	4	0.166667	-0.875	-0.0263158	----	----	----	AlipatNoN	----	----
1.80419e+07	20	1	35	36	0	8	0	0	0.380952	1.71429	4	0.190476	-0.904762	0.0294118	----	----	----	AlipatNoN	----	----
1.8019e+07	20	0	34	35	5	9	0	0	0.45	1.75	6	0.3	-0.05	-0.047619	----	----	----	----	----	Alipat+N
17346612	27	0	45	46	0	13	1	0	0.481481	1.7037	5	0.185185	-0.62963	-0.102564	----	----	----	AlipatNoN	----	----
17306401	24	0	37	38	0	11	0	0	0.458333	1.58333	6	0.25	-0.625	0.0540541	----	----	----	AlipatNoN	----	----
17232987	19	0	32	33	5	8	0	0	0.421053	1.73684	6	0.315789	-0.0526316	0	----	----	----	----	----	Alipat+N
17181975	21	0	37	38	0	8	0	0	0.380952	1.80952	3	0.142857	-1	-0.0294118	----	----	----	AlipatNoN	----	----
1.7116e+07	18	8	27	28	0	14	0	0	0.538462	1.07692	13	0.5	0.0384615	0.342105	----	----	HUnSatLig	----	----	----
16802544	23	4	47	48	0	15	1	0	0.555556	1.77778	4	0.148148	-0.555556	-0.216216	----	----	----	AlipatNoN	----	----
16751460	24	0	39	40	0	9	0	0	0.375	1.66667	5	0.208333	-0.875	0.0512821	----	----	----	AlipatNoN	----	----
1.66336e+07	21	4	37	38	0	11	0	0	0.44	1.52	7	0.28	-0.6	0.102564	----	----	----	AlipatNoN	----	----
16352361	21	0	33	34	0	10	0	0	0.47619	1.61905	5	0.238095	-0.619048	0.03125	----	----	----	AlipatNoN	----	----
1.635e+07	27	0	27	28	0	14	0	0	0.518519	1.03704	14	0.518519	0.037037	0.375	----	----	HUnSatLig	----	----	----
1.632e+07	21	0	33	34	0	8	0	0	0.380952	1.61905	5	0.238095	-0.809524	0.0882353	----	----	----	AlipatNoN	----	----
1.62592e+07	19	1	34	35	5	8	0	0	0.4	1.75	6	0.3	-0.15	0	----	----	----	----	----	Alipat+N
16226552	19	0	31	32	0	6	0	0	0.315789	1.68421	4	0.210526	-1	0.09375	----	----	----	AlipatNoN	----	----
1.6165e+07	27	1	31	32	0	15	0	0	0.535714	1.14286	13	0.464286	-0.0357143	0.292683	----	----	HUnSatLig	----	----	----
16039115	19	1	35	36	0	11	0	0	0.55	1.8	3	0.15	-0.65	-0.137931	----	----	----	AlipatNoN	----	----
1.59394e+07	16	2	31	32	0	13	1	0	0.722222	1.77778	3	0.166667	-0.166667	-0.380952	----	----	----	AlipatNoN	----	----
15926302	18	0	29	30	0	10	0	0	0.555556	1.66667	4	0.222222	-0.5	-0.0384615	----	----	----	AlipatNoN	----	----
15876847	20	0	33	34	0	11	0	0	0.55	1.7	4	0.2	-0.55	-0.0689655	----	----	----	AlipatNoN	----	----
1.58385e+07	21	4	37	38	0	12	0	0	0.48	1.52	7	0.28	-0.52	0.0789474	----	----	----	AlipatNoN	----	----
15783164	19	0	34	35	5	6	0	0	0.315789	1.84211	5	0.263158	-0.368421	0	----	----	----	----	----	Alipat+N
1.57831e+07	20	0	28	29	3	7	0	0	0.35	1.45	8	0.4	-0.25	0.259259	----	----	HUnSatLig	----	----	----
15766339	27	0	43	44	0	13	0	0	0.481481	1.62963	6	0.222222	-0.62963	0	----	----	----	AlipatNoN	----	----
15750955	21	0	35	36	0	11	0	0	0.52381	1.71429	4	0.190476	-0.619048	-0.0645161	----	----	----	AlipatNoN	----	----
15741147	20	0	36	37	5	8	0	0	0.4	1.85	5	0.25	-0.25	-0.0909091	----	----	----	----	----	Alipat+N
15724662	23	1	41	42	0	11	0	0	0.458333	1.75	4	0.166667	-0.791667	-0.0540541	----	----	----	AlipatNoN	----	----
1.57026e+07	27	0	45	46	0	14	0	0	0.518519	1.7037	5	0.185185	-0.62963	-0.075	----	----	----	AlipatNoN	----	----
15698193	3	17	29	30	0	10	0	0	0.5	1.5	6	0.3	-0.45	0.1	----	----	----	AlipatNoN	----	----
1.56259e+07	24	0	39	40	0	10	0	0	0.416667	1.66667	5	0.208333	-0.791667	0.0263158	----	----	----	AlipatNoN	----	----
15541196	4	17	31	32	0	9	0	0	0.428571	1.52381	6	0.285714	-0.619048	0.121212	----	----	----	AlipatNoN	----	----
15516726	15	0	26	27	3	6	0	0	0.4	1.8	4	0.266667	-0.333333	0	----	----	----	----	----	Alipat+N
15490210	21	0	31	32	0	8	0	0	0.380952	1.52381	6	0.285714	-0.714286	0.147059	----	----	----	AlipatNoN	----	----
15424357	17	1	29	30	0	4	0	0	0.222222	1.66667	4	0.222222	-1.16667	0.15625	----	----	----	AlipatNoN	----	----
1.5357e+07	21	0	37	38	0	9	0	0	0.428571	1.80952	3	0.142857	-0.904762	-0.0606061	----	----	----	AlipatNoN	----	----
15025511	18	2	35	36	0	11	0	0	0.55	1.8	3	0.15	-0.65	-0.137931	----	----	----	AlipatNoN	----	----
14995591	27	1	27	28	0	18	0	0	0.642857	1	15	0.535714	0.321429	0.342105	----	----	HUnSatLig	----	----	----
1.49912e+07	27	2	31	32	0	18	0	0	0.62069	1.10345	14	0.482759	0.172414	0.275	----	----	HUnSatLig	----	----	----
14919293	21	0	35	36	4	9	0	0	0.428571	1.71429	6	0.285714	-0.238095	0	----	----	----	----	----	Alipat+N
1.4861e+07	20	4	41	42	0	16	0	0	0.666667	1.75	4	0.166667	-0.375	-0.21875	----	----	----	AlipatNoN	----	----
14646474	23	0	40	41	5	9	0	0	0.391304	1.78261	6	0.26087	-0.304348	-0.037037	----	----	----	----	----	Alipat+N
14644184	18	0	29	30	0	9	0	0	0.5	1.66667	4	0.222222	-0.611111	0	----	----	----	AlipatNoN	----	----
1.45618e+07	23	0	38	39	5	10	0	0	0.434783	1.69565	7	0.304348	-0.130435	0	----	----	----	----	----	Alipat+N
14496519	27	0	45	46	0	12	0	0	0.444444	1.7037	5	0.185185	-0.777778	-0.0238095	----	----	----	AlipatNoN	----	----
14454643	27	2	29	30	0	19	0	0	0.655172	1.03448	15	0.517241	0.310345	0.307692	----	----	HUnSatLig	----	----	----
1.44155e+07	21	0	40	41	0	12	0	1	0.571429	1.95238	2	0.0952381	-0.761905	-0.285714	----	----	----	AlipatNoN	----	----
1.44067e+07	23	1	43	44	0	10	0	0	0.416667	1.83333	3	0.125	-0.958333	-0.0789474	----	----	----	AlipatNoN	----	----
1.4367e+07	16	2	29	30	0	5	0	0	0.277778	1.66667	4	0.222222	-1.05556	0.129032	----	----	----	AlipatNoN	----	----
14366293	25	0	39	40	0	13	0	0	0.52	1.6	6	0.24	-0.52	0	----	----	----	AlipatNoN	----	----
1.42539e+07	19	0	33	34	0	13	1	0	0.684211	1.78947	3	0.157895	-0.263158	-0.347826	----	----	----	AlipatNoN	----	----
1.42268e+07	17	1	29	30	0	7	0	0	0.388889	1.66667	4	0.222222	-0.833333	0.0689655	----	----	----	AlipatNoN	----	----
1.4178e+07	24	0	37	38	0	12	0	0	0.5	1.58333	6	0.25	-0.541667	0.0277778	----	----	----	AlipatNoN	----	----
1.41381e+07	21	1	38	39	5	9	0	0	0.409091	1.77273	6	0.272727	-0.227273	-0.04	----	----	----	----	----	Alipat+N
14085935	26	1	47	48	0	13	0	0	0.481481	1.77778	4	0.148148	-0.777778	-0.097561	----	----	----	AlipatNoN	----	----
1.40788e+07	16	0	29	30	4	6	0	0	0.375	1.875	4	0.25	-0.3125	-0.0555556	----	----	----	----	----	Alipat+N
1.40461e+07	22	0	39	40	4	7	0	0	0.318182	1.81818	5	0.227273	-0.590909	0	----	----	----	----	----	Alipat+N
13985850	25	2	27	28	0	16	0	0	0.592593	1.03704	14	0.518519	0.185185	0.342105	----	----	HUnSatLig	----	----	----
13968659	7	13	26	27	3	6	0	0	0.3	1.35	9	0.45	-0.25	0.357143	----	----	HUnSatLig	----	----	----
13968659	16	2	31	32	4	7	0	0	0.388889	1.77778	5	0.277778	-0.277778	0	----	----	----	----	----	Alipat+N
13966381	11	10	29	30	0	10	0	0	0.47619	1.42857	7	0.333333	-0.428571	0.15625	----	----	HUnSatLig	----	----	----
13920832	23	0	40	41	5	8	0	0	0.347826	1.78261	6	0.26087	-0.391304	0	----	----	----	----	----	Alipat+N
13905834	19	0	35	36	0	13	1	0	0.684211	1.89474	2	0.105263	-0.368421	-0.434783	----	----	----	AlipatNoN	----	----
13750410	24	0	42	43	5	8	0	0	0.333333	1.79167	6	0.25	-0.458333	0	----	----	----	----	----	Alipat+N
1.37221e+07	19	1	35	36	0	12	0	0	0.6	1.8	3	0.15	-0.55	-0.178571	----	----	----	AlipatNoN	----	----
13709838	23	4	29	30	0	15	0	0	0.555556	1.11111	13	0.481481	0.037037	0.307692	----	----	HUnSatLig	----	----	----
13656526	25	0	43	44	0	16	0	0	0.64	1.76	4	0.16	-0.44	-0.205882	----	----	----	AlipatNoN	----	----
1.34853e+07	14	2	28	29	3	6	0	0	0.375	1.8125	4	0.25	-0.4375	0	----	----	----	----	----	Alipat+N
1.34045e+07	22	0	35	36	0	11	0	0	0.5	1.63636	5	0.227273	-0.590909	0	----	----	----	AlipatNoN	----	----
1.33776e+07	25	2	43	44	0	13	1	0	0.481481	1.62963	6	0.222222	-0.555556	-0.0512821	----	----	----	AlipatNoN	----	----
1.33453e+07	20	1	35	36	0	14	1	0	0.666667	1.71429	4	0.190476	-0.238095	-0.269231	----	----	----	AlipatNoN	----	----
1.32575e+07	17	1	27	28	0	5	0	0	0.277778	1.55556	5	0.277778	-0.944444	0.193548	----	----	----	AlipatNoN	----	----
1.32267e+07	22	0	38	39	5	8	0	0	0.363636	1.77273	6	0.272727	-0.318182	0	----	----	----	----	----	Alipat+N
13168643	12	6	29	30	0	6	1	0	0.333333	1.66667	4	0.222222	-0.833333	0.0357143	----	----	----	AlipatNoN	----	----
1.31637e+07	20	0	35	36	0	13	0	0	0.65	1.8	3	0.15	-0.45	-0.222222	----	----	----	AlipatNoN	----	----
1.30575e+07	20	0	35	36	0	10	0	0	0.5	1.8	3	0.15	-0.75	-0.1	----	----	----	AlipatNoN	----	----
12864961	27	0	45	46	0	17	0	0	0.62963	1.7037	5	0.185185	-0.407407	-0.162162	----	----	----	AlipatNoN	----	----
12852904	27	0	43	44	0	15	1	0	0.555556	1.62963	6	0.222222	-0.407407	-0.108108	----	----	----	AlipatNoN	----	----
1.28337e+07	24	0	39	40	0	11	0	0	0.458333	1.66667	5	0.208333	-0.708333	0	----	----	----	AlipatNoN	----	----
12821343	25	2	45	46	0	14	1	0	0.518519	1.7037	5	0.185185	-0.555556	-0.131579	----	----	----	AlipatNoN	----	----
1.28052e+07	11	7	31	32	0	5	0	0	0.277778	1.77778	3	0.166667	-1.16667	0.0645161	----	----	----	AlipatNoN	----	----
12792173	15	0	28	29	3	5	0	0	0.333333	1.93333	3	0.2	-0.6	-0.0526316	----	----	----	----	----	Alipat+N
1.27814e+07	24	3	29	30	0	14	0	0	0.518519	1.11111	13	0.481481	-0.037037	0.325	----	----	HUnSatLig	----	----	----
1.27515e+07	23	2	41	42	0	13	0	0	0.52	1.68	5	0.2	-0.6	-0.0540541	----	----	----	AlipatNoN	----	----
1.27264e+07	20	0	33	34	4	9	0	0	0.45	1.7	6	0.3	-0.15	0	----	----	----	----	----	Alipat+N
12631136	20	0	36	37	5	7	0	0	0.35	1.85	5	0.25	-0.35	-0.0434783	----	----	----	----	----	Alipat+N
12616041	19	0	27	28	4	5	0	0	0.263158	1.47368	8	0.421053	-0.263158	0.32	----	----	HUnSatLig	----	----	----
12591394	18	0	33	34	4	6	0	0	0.333333	1.88889	4	0.222222	-0.5	-0.0454545	----	----	----	----	----	Alipat+N
1.25479e+07	5	13	31	32	0	6	1	0	0.333333	1.77778	3	0.166667	-0.944444	-0.0357143	----	----	----	AlipatNoN	----	----
12477085	21	0	35	36	4	7	0	0	0.333333	1.71429	6	0.285714	-0.428571	0.0740741	----	----	----	----	----	Alipat+N
12473037	17	0	29	30	0	12	0	0	0.705882	1.76471	3	0.176471	-0.294118	-0.227273	----	----	----	AlipatNoN	----	----
1.24541e+07	22	0	37	38	0	12	0	0	0.545455	1.72727	4	0.181818	-0.590909	-0.09375	----	----	----	AlipatNoN	----	----
1.24356e+07	20	2	23	24	0	15	0	0	0.681818	1.09091	11	0.5	0.318182	0.275862	----	----	HUnSatLig	----	----	----
12434347	20	1	19	20	0	10	0	0	0.47619	0.952381	12	0.571429	0.047619	0.46875	----	----	HUnSatLig	----	----	----
12399090	21	0	38	39	0	11	0	1	0.52381	1.85714	3	0.142857	-0.761905	-0.172414	----	----	----	AlipatNoN	----	----
12377549	18	0	34	35	0	10	0	1	0.555556	1.94444	2	0.111111	-0.777778	-0.25	----	----	----	AlipatNoN	----	----
12294160	17	1	29	30	0	8	0	0	0.444444	1.66667	4	0.222222	-0.722222	0.0357143	----	----	----	AlipatNoN	----	----
12266229	17	0	24	25	3	5	0	0	0.294118	1.47059	7	0.411765	-0.294118	0.304348	----	----	HUnSatLig	----	----	----
12243305	18	0	31	32	0	9	0	0	0.5	1.77778	3	0.166667	-0.722222	-0.0740741	----	----	----	AlipatNoN	----	----
1.22407e+07	26	1	45	46	0	13	0	0	0.481481	1.7037	5	0.185185	-0.703704	-0.0487805	----	----	----	AlipatNoN	----	----
12239035	25	2	25	26	0	17	0	0	0.62963	0.962963	15	0.555556	0.333333	0.378378	----	----	HUnSatLig	----	----	----
12238081	18	1	25	26	0	12	0	0	0.631579	1.36842	7	0.368421	-0.0526316	0.115385	----	----	HUnSatLig	----	----	----
12236441	14	6	33	34	0	11	0	0	0.55	1.7	4	0.2	-0.55	-0.0689655	----	----	----	AlipatNoN	----	----
1.22145e+07	30	0	51	52	0	15	0	0	0.5	1.73333	5	0.166667	-0.7	-0.0888889	----	----	----	AlipatNoN	----	----
12208219	17	0	30	31	5	6	0	0	0.352941	1.82353	5	0.294118	-0.176471	0	----	----	----	----	----	Alipat+N
12203934	17	1	32	33	5	6	0	0	0.333333	1.83333	5	0.277778	-0.277778	0	----	----	----	----	----	Alipat+N
12196800	16	2	31	32	0	7	0	0	0.388889	1.77778	3	0.166667	-0.944444	0	----	----	----	AlipatNoN	----	----
12128034	22	0	35	36	0	9	0	0	0.409091	1.63636	5	0.227273	-0.772727	0.0571429	----	----	----	AlipatNoN	----	----
12093733	21	0	37	38	0	7	0	0	0.333333	1.80952	3	0.142857	-1.09524	0	----	----	----	AlipatNoN	----	----
1.20881e+07	27	0	43	44	0	12	0	0	0.444444	1.62963	6	0.222222	-0.703704	0.0238095	----	----	----	AlipatNoN	----	----
1.20788e+07	23	2	39	40	0	11	0	0	0.44	1.6	6	0.24	-0.68	0.0512821	----	----	----	AlipatNoN	----	----
1.20618e+07	5	17	33	34	0	9	0	0	0.409091	1.54545	6	0.272727	-0.681818	0.114286	----	----	----	AlipatNoN	----	----
1.20328e+07	17	9	27	28	0	14	0	0	0.538462	1.07692	13	0.5	0.0384615	0.342105	----	----	HUnSatLig	----	----	----
1.20285e+07	22	5	47	48	0	15	1	0	0.555556	1.77778	4	0.148148	-0.555556	-0.216216	----	----	----	AlipatNoN	----	----
11985089	20	0	33	34	0	7	0	0	0.35	1.7	4	0.2	-0.95	0.0606061	----	----	----	AlipatNoN	----	----
1.19074e+07	13	5	29	30	0	8	0	0	0.444444	1.66667	4	0.222222	-0.722222	0.0357143	----	----	----	AlipatNoN	----	----
1.18728e+07	18	0	27	28	0	9	0	0	0.5	1.55556	5	0.277778	-0.5	0.0740741	----	----	----	AlipatNoN	----	----
11836308	20	0	31	32	0	8	0	0	0.4	1.6	5	0.25	-0.75	0.09375	----	----	----	AlipatNoN	----	----
1.17679e+07	21	3	41	42	0	10	0	0	0.416667	1.75	4	0.166667	-0.875	-0.0263158	----	----	----	AlipatNoN	----	----
1.17387e+07	18	0	32	33	5	7	0	0	0.388889	1.83333	5	0.277778	-0.166667	-0.0526316	----	----	----	----	----	Alipat+N
11565506	33	0	57	58	0	17	0	0	0.515152	1.75758	5	0.151515	-0.69697	-0.122449	----	----	----	AlipatNoN	----	----
11557901	18	0	31	32	0	4	0	0	0.222222	1.77778	3	0.166667	-1.27778	0.09375	----	----	----	AlipatNoN	----	----
11535730	20	5	39	40	0	12	0	0	0.48	1.6	6	0.24	-0.6	0.0263158	----	----	----	AlipatNoN	----	----
11507006	24	1	41	42	0	12	0	0	0.48	1.68	5	0.2	-0.68	-0.0263158	----	----	----	AlipatNoN	----	----
11488023	19	0	31	32	0	19	0	0	1	1.68421	4	0.210526	0.368421	-0.526316	----	----	----	AlipatNoN	SatFACarb	----
1.14762e+07	17	0	31	32	0	12	1	0	0.705882	1.88235	2	0.117647	-0.294118	-0.45	----	----	----	AlipatNoN	----	----
11407782	18	0	29	30	4	8	0	0	0.444444	1.66667	6	0.333333	-0.0555556	0.05	----	----	----	----	----	Alipat+N
1.14037e+07	13	6	29	30	0	9	0	0	0.473684	1.57895	5	0.263158	-0.578947	0.0689655	----	----	----	AlipatNoN	----	----
1.14029e+07	13	5	33	34	0	5	0	0	0.277778	1.88889	2	0.111111	-1.27778	0	----	----	----	AlipatNoN	----	----
11350493	16	0	28	29	5	7	0	0	0.4375	1.8125	5	0.3125	0.0625	-0.0666667	----	----	----	----	----	Alipat+N
11342395	15	3	29	30	0	6	0	0	0.333333	1.66667	4	0.222222	-0.944444	0.1	----	----	----	AlipatNoN	----	----
1.13259e+07	24	0	37	38	0	10	0	0	0.416667	1.58333	6	0.25	-0.708333	0.0789474	----	----	----	AlipatNoN	----	----
11318155	15	0	28	29	0	11	0	1	0.733333	1.93333	2	0.133333	-0.4	-0.411765	----	----	----	AlipatNoN	----	----
11275036	21	0	31	32	0	10	0	0	0.47619	1.52381	6	0.285714	-0.52381	0.09375	----	----	----	AlipatNoN	----	----
1.12604e+07	21	0	33	34	0	11	0	0	0.52381	1.61905	5	0.238095	-0.52381	0	----	----	----	AlipatNoN	----	----
1.1254e+07	22	0	35	36	0	10	0	0	0.454545	1.63636	5	0.227273	-0.681818	0.0294118	----	----	----	AlipatNoN	----	----
11213274	18	1	29	30	0	9	0	0	0.473684	1.57895	5	0.263158	-0.578947	0.0689655	----	----	----	AlipatNoN	----	----
11206764	29	1	51	52	0	15	0	0	0.5	1.73333	5	0.166667	-0.7	-0.0888889	----	----	----	AlipatNoN	----	----
1.11912e+07	15	3	31	32	0	11	0	0	0.611111	1.77778	3	0.166667	-0.5	-0.16	----	----	----	AlipatNoN	----	----
11178634	26	1	43	44	0	14	0	0	0.518519	1.62963	6	0.222222	-0.555556	-0.025	----	----	----	AlipatNoN	----	----
1.1161e+07	18	0	24	25	3	7	0	0	0.388889	1.38889	8	0.444444	-0.0555556	0.304348	----	----	HUnSatLig	----	----	----
1.11601e+07	18	0	21	22	0	11	0	0	0.611111	1.22222	8	0.444444	0.0555556	0.24	----	----	HUnSatLig	----	----	----
1.11509e+07	22	0	37	38	4	7	0	0	0.318182	1.72727	6	0.272727	-0.5	0.0689655	----	----	----	----	----	Alipat+N
1.11334e+07	20	0	33	34	4	7	0	0	0.35	1.7	6	0.3	-0.35	0.08	----	----	----	----	----	Alipat+N
1.10825e+07	13	7	31	32	0	8	0	0	0.4	1.6	5	0.25	-0.75	0.09375	----	----	----	AlipatNoN	----	----
1.10498e+07	33	0	57	58	0	18	0	0	0.545455	1.75758	5	0.151515	-0.636364	-0.145833	----	----	----	AlipatNoN	----	----
11041843	27	0	45	46	0	15	0	0	0.555556	1.7037	5	0.185185	-0.555556	-0.102564	----	----	----	AlipatNoN	----	----
11029057	26	1	45	46	0	9	0	0	0.333333	1.7037	5	0.185185	-1	0.0444444	----	----	----	AlipatNoN	----	----
11018557	20	5	37	38	0	12	0	0	0.48	1.52	7	0.28	-0.52	0.0789474	----	----	----	AlipatNoN	----	----
1.10073e+07	23	1	35	36	0	10	0	0	0.416667	1.5	7	0.291667	-0.625	0.131579	----	----	----	AlipatNoN	----	----
1.09893e+07	20	5	37	38	0	11	0	0	0.44	1.52	7	0.28	-0.6	0.102564	----	----	----	AlipatNoN	----	----
10962843	21	0	35	36	0	7	0	0	0.333333	1.71429	4	0.190476	-1	0.0571429	----	----	----	AlipatNoN	----	----
10938430	20	0	33	34	0	12	0	0	0.6	1.7	4	0.2	-0.45	-0.107143	----	----	----	AlipatNoN	----	----
1.09255e+07	19	0	33	34	0	14	0	0	0.736842	1.78947	3	0.157895	-0.263158	-0.291667	----	----	----	AlipatNoN	----	----
1.09243e+07	18	0	30	31	1	8	0	0	0.444444	1.72222	4	0.222222	-0.611111	0	----	----	----	----	----	Alipat+N
10923486	5	13	29	30	0	7	1	0	0.388889	1.66667	4	0.222222	-0.722222	0	----	----	----	AlipatNoN	----	----
10923280	20	0	33	34	0	9	0	0	0.45	1.7	4	0.2	-0.75	0	----	----	----	AlipatNoN	----	----
10884227	16	1	31	32	4	5	0	0	0.294118	1.88235	4	0.235294	-0.529412	0	----	----	----	----	----	Alipat+N
1.08633e+07	26	2	29	30	0	17	0	0	0.607143	1.07143	14	0.5	0.178571	0.307692	----	----	HUnSatLig	----	----	----
1.085e+07	25	0	44	45	5	9	0	0	0.36	1.8	6	0.24	-0.44	-0.0322581	----	----	----	----	----	Alipat+N
10808385	26	1	47	48	0	16	1	0	0.592593	1.77778	4	0.148148	-0.481481	-0.25	----	----	----	AlipatNoN	----	----
1.07777e+07	21	0	31	32	0	9	0	0	0.428571	1.52381	6	0.285714	-0.619048	0.121212	----	----	----	AlipatNoN	----	----
1.07559e+07	16	10	27	28	0	14	0	0	0.538462	1.07692	13	0.5	0.0384615	0.342105	----	----	HUnSatLig	----	----	----
10737506	17	0	27	28	0	10	0	0	0.588235	1.64706	4	0.235294	-0.411765	-0.0416667	----	----	----	AlipatNoN	----	----
1.06616e+07	19	2	36	37	5	8	0	0	0.380952	1.7619	6	0.285714	-0.238095	0	----	----	----	----	----	Alipat+N
10628574	27	0	45	46	0	16	1	0	0.592593	1.7037	5	0.185185	-0.407407	-0.194444	----	----	----	AlipatNoN	----	----
1.06136e+07	26	0	47	48	0	10	0	0	0.384615	1.84615	3	0.115385	-1.03846	-0.0714286	----	----	----	AlipatNoN	----	----
1.06065e+07	18	0	27	28	0	8	0	0	0.444444	1.55556	5	0.277778	-0.611111	0.107143	----	----	----	AlipatNoN	----	----
1.0598e+07	20	0	38	39	0	10	0	1	0.5	1.95	2	0.1	-0.9	-0.214286	----	----	----	AlipatNoN	----	----
10566768	18	1	34	35	5	7	0	0	0.368421	1.84211	5	0.263158	-0.263158	-0.047619	----	----	----	----	----	Alipat+N
10556617	12	12	32	33	5	8	0	0	0.333333	1.375	11	0.458333	-0.0416667	0.333333	----	----	HUnSatLig	----	----	----
1.05015e+07	19	0	33	34	0	12	0	0	0.631579	1.78947	3	0.157895	-0.473684	-0.192308	----	----	----	AlipatNoN	----	----
1.04438e+07	15	0	25	26	0	12	0	0	0.8	1.73333	3	0.2	-0.0666667	-0.277778	----	----	----	AlipatNoN	----	----
10360388	24	1	37	38	0	13	0	0	0.52	1.52	7	0.28	-0.44	0.0540541	----	----	----	AlipatNoN	----	----
1.03391e+07	17	1	29	30	0	6	1	0	0.333333	1.66667	4	0.222222	-0.833333	0.0357143	----	----	----	AlipatNoN	----	----
1.03021e+07	24	0	39	40	0	8	0	0	0.333333	1.66667	5	0.208333	-0.958333	0.075	----	----	----	AlipatNoN	----	----
10238872	20	1	35	36	0	12	0	0	0.571429	1.71429	4	0.190476	-0.52381	-0.1	----	----	----	AlipatNoN	----	----
1.02124e+07	24	0	40	41	5	8	0	0	0.333333	1.70833	7	0.291667	-0.375	0.0666667	----	----	----	----	----	Alipat+N
10191655	25	2	47	48	0	12	0	0	0.444444	1.77778	4	0.148148	-0.851852	-0.0714286	----	----	----	AlipatNoN	----	----
1.01799e+07	26	0	31	32	0	12	0	0	0.461538	1.23077	11	0.423077	-0.269231	0.275	----	----	HUnSatLig	----	----	----
10124855	20	1	21	22	0	14	0	0	0.666667	1.04762	11	0.52381	0.333333	0.321429	----	----	HUnSatLig	----	----	----
1.00977e+07	16	0	30	31	3	4	0	0	0.25	1.9375	3	0.1875	-0.8125	0	----	----	----	----	----	Alipat+N
1.00766e+07	10	8	31	32	0	6	0	0	0.333333	1.77778	3	0.166667	-1.05556	0.0333333	----	----	----	AlipatNoN	----	----
10031891	17	1	27	28	0	6	0	0	0.333333	1.55556	5	0.277778	-0.833333	0.166667	----	----	----	AlipatNoN	----	----
10023055	17	1	33	34	0	7	0	0	0.388889	1.88889	2	0.111111	-1.05556	-0.0689655	----	----	----	AlipatNoN	----	----
1.00208e+07	21	0	35	36	0	8	1	0	0.380952	1.71429	4	0.190476	-0.809524	-0.03125	----	----	----	AlipatNoN	----	----
1.00018e+07	17	2	25	26	0	10	0	0	0.526316	1.36842	7	0.368421	-0.263158	0.178571	----	----	HUnSatLig	----	----	----
9994510	17	0	29	30	4	8	0	0	0.470588	1.76471	5	0.294118	-0.0588235	-0.0555556	----	----	----	----	----	Alipat+N
9.98946e+06	24	0	35	36	0	9	0	0	0.375	1.5	7	0.291667	-0.708333	0.153846	----	----	----	AlipatNoN	----	----
9.97324e+06	27	0	45	46	0	8	0	0	0.296296	1.7037	5	0.185185	-1.07407	0.0652174	----	----	----	AlipatNoN	----	----
9.93003e+06	20	0	34	35	5	6	0	0	0.3	1.75	6	0.3	-0.35	0.0833333	----	----	----	----	----	Alipat+N
9.89463e+06	23	1	37	38	0	9	0	0	0.375	1.58333	6	0.25	-0.791667	0.102564	----	----	----	AlipatNoN	----	----
9860515	18	0	31	32	0	10	0	0	0.555556	1.77778	3	0.166667	-0.611111	-0.115385	----	----	----	AlipatNoN	----	----
9856997	21	0	38	39	5	7	0	0	0.333333	1.85714	5	0.238095	-0.428571	-0.04	----	----	----	----	----	Alipat+N
9847212	20	0	30	31	3	4	0	0	0.2	1.55	7	0.35	-0.65	0.266667	----	----	----	----	----	Alipat+N
9841396	19	2	35	36	0	10	0	0	0.47619	1.71429	4	0.190476	-0.714286	-0.03125	----	----	----	AlipatNoN	----	----
9.81542e+06	16	1	32	33	3	4	0	0	0.235294	1.94118	3	0.176471	-0.882353	0	----	----	----	----	----	Alipat+N
9.81537e+06	19	1	35	36	0	13	0	0	0.65	1.8	3	0.15	-0.45	-0.222222	----	----	----	AlipatNoN	----	----
9.80149e+06	17	2	33	34	4	7	0	0	0.368421	1.78947	5	0.263158	-0.368421	0	----	----	----	----	----	Alipat+N
9.76797e+06	15	0	27	28	4	6	0	0	0.4	1.86667	4	0.266667	-0.2	-0.0625	----	----	----	----	----	Alipat+N
9685103	22	0	37	38	0	9	0	0	0.409091	1.72727	4	0.181818	-0.863636	0	----	----	----	AlipatNoN	----	----
9.65786e+06	22	0	21	22	0	11	0	0	0.5	1	12	0.545455	0.0454545	0.424242	----	----	HUnSatLig	----	----	----
9647062	17	1	31	32	0	12	1	0	0.666667	1.77778	3	0.166667	-0.277778	-0.318182	----	----	----	AlipatNoN	----	----
9.646e+06	20	1	36	37	5	9	0	0	0.428571	1.7619	6	0.285714	-0.142857	-0.0434783	----	----	----	----	----	Alipat+N
9582138	14	1	27	28	4	5	0	0	0.333333	1.86667	4	0.266667	-0.333333	0	----	----	----	----	----	Alipat+N
9.56633e+06	16	2	29	30	0	12	0	0	0.666667	1.66667	4	0.222222	-0.277778	-0.125	----	----	----	AlipatNoN	----	----
9.53906e+06	22	5	29	30	0	15	0	0	0.555556	1.11111	13	0.481481	0.037037	0.307692	----	----	HUnSatLig	----	----	----
9515009	26	1	45	46	0	13	1	0	0.481481	1.7037	5	0.185185	-0.62963	-0.102564	----	----	----	AlipatNoN	----	----
9.45956e+06	23	1	37	38	0	11	0	0	0.458333	1.58333	6	0.25	-0.625	0.0540541	----	----	----	AlipatNoN	----	----
9456341	19	1	35	36	0	12	1	0	0.6	1.8	3	0.15	-0.45	-0.269231	----	----	----	AlipatNoN	----	----
9.43286e+06	19	0	31	32	4	8	0	0	0.421053	1.68421	6	0.315789	-0.157895	0.0454545	----	----	----	----	----	Alipat+N
9427635	19	5	41	42	0	16	0	0	0.666667	1.75	4	0.166667	-0.375	-0.21875	----	----	----	AlipatNoN	----	----
9412718	20	0	33	34	0	10	0	0	0.5	1.7	4	0.2	-0.65	-0.0333333	----	----	----	AlipatNoN	----	----
9405675	11	6	27	28	0	8	0	0	0.470588	1.64706	4	0.235294	-0.647059	0.0384615	----	----	----	AlipatNoN	----	----
9404979	22	1	38	39	5	10	0	0	0.434783	1.69565	7	0.304348	-0.130435	0	----	----	----	----	----	Alipat+N
9.35664e+06	17	0	27	28	0	12	0	0	0.705882	1.64706	4	0.235294	-0.176471	-0.136364	----	----	----	AlipatNoN	----	----
9.33103e+06	24	0	39	40	0	13	0	0	0.541667	1.66667	5	0.208333	-0.541667	-0.0571429	----	----	----	AlipatNoN	----	----
9.28666e+06	21	0	36	37	5	6	0	0	0.285714	1.7619	6	0.285714	-0.428571	0.0769231	----	----	----	----	----	Alipat+N
9237278	20	0	33	34	0	8	0	0	0.4	1.7	4	0.2	-0.85	0.03125	----	----	----	AlipatNoN	----	----
9221950	19	1	34	35	5	9	0	0	0.45	1.75	6	0.3	-0.05	-0.047619	----	----	----	----	----	Alipat+N
9.20455e+06	26	1	43	44	0	13	0	0	0.481481	1.62963	6	0.222222	-0.62963	0	----	----	----	AlipatNoN	----	----
9176137	14	1	27	28	0	13	0	0	0.866667	1.86667	2	0.133333	-0.0666667	-0.470588	----	----	----	AlipatNoN	----	----
9149154	15	0	25	26	0	10	0	0	0.666667	1.73333	3	0.2	-0.333333	-0.15	----	----	----	AlipatNoN	----	----
9146844	16	0	29	30	4	7	0	0	0.4375	1.875	4	0.25	-0.1875	-0.117647	----	----	----	----	----	Alipat+N
9146774	20	0	31	32	0	9	0	0	0.45	1.6	5	0.25	-0.65	0.0645161	----	----	----	AlipatNoN	----	----
9.12181e+06	21	0	33	34	0	7	0	0	0.333333	1.61905	5	0.238095	-0.904762	0.114286	----	----	----	AlipatNoN	----	----
9098803	27	0	45	46	0	11	0	0	0.407407	1.7037	5	0.185185	-0.851852	0	----	----	----	AlipatNoN	----	----
9.07951e+06	18	0	34	35	0	9	0	1	0.5	1.94444	2	0.111111	-0.888889	-0.2	----	----	----	AlipatNoN	----	----
9.06849e+06	20	0	21	22	0	8	0	0	0.4	1.1	10	0.5	-0.25	0.40625	----	----	HUnSatLig	----	----	----
9.03945e+06	18	2	35	36	0	12	0	0	0.6	1.8	3	0.15	-0.55	-0.178571	----	----	----	AlipatNoN	----	----
9.03726e+06	18	0	34	35	3	4	0	0	0.222222	1.94444	3	0.166667	-0.944444	0	----	----	----	----	----	Alipat+N
9034450	25	0	41	42	0	11	0	0	0.44	1.68	5	0.2	-0.76	0	----	----	----	AlipatNoN	----	----
9.03294e+06	18	1	32	33	5	8	0	0	0.421053	1.73684	6	0.315789	-0.0526316	0	----	----	----	----	----	Alipat+N
9024755	23	0	39	40	0	9	0	0	0.391304	1.73913	4	0.173913	-0.913043	0	----	----	----	AlipatNoN	----	----
8.9944e+06	21	1	37	38	0	8	0	0	0.363636	1.72727	4	0.181818	-0.954545	0.0277778	----	----	----	AlipatNoN	----	----
8.99327e+06	21	6	47	48	0	15	1	0	0.555556	1.77778	4	0.148148	-0.555556	-0.216216	----	----	----	AlipatNoN	----	----
8.98968e+06	15	3	29	30	0	5	0	0	0.277778	1.66667	4	0.222222	-1.05556	0.129032	----	----	----	AlipatNoN	----	----
8.94126e+06	18	0	26	27	3	6	0	0	0.333333	1.5	7	0.388889	-0.277778	0.25	----	----	----	----	----	Alipat+N
8.89413e+06	24	0	42	43	0	12	0	1	0.5	1.79167	4	0.166667	-0.75	-0.117647	----	----	----	AlipatNoN	----	----
8889132	24	0	39	40	0	12	0	0	0.5	1.66667	5	0.208333	-0.625	-0.0277778	----	----	----	AlipatNoN	----	----
8.88427e+06	14	2	29	30	4	5	0	0	0.3125	1.875	4	0.25	-0.4375	0	----	----	----	----	----	Alipat+N
8.86796e+06	18	0	33	34	0	8	0	0	0.444444	1.88889	2	0.111111	-0.944444	-0.107143	----	----	----	AlipatNoN	----	----
8.85306e+06	24	0	43	44	4	4	0	0	0.166667	1.83333	5	0.208333	-0.958333	0.0833333	----	----	----	----	----	Alipat+N
8848112	21	0	29	30	4	7	0	0	0.333333	1.42857	9	0.428571	-0.142857	0.296296	----	----	HUnSatLig	----	----	----
8.84093e+06	23	1	39	40	0	10	0	0	0.416667	1.66667	5	0.208333	-0.791667	0.0263158	----	----	----	AlipatNoN	----	----
8797770	16	0	27	28	4	7	0	0	0.4375	1.75	5	0.3125	-0.0625	0	----	----	----	----	----	Alipat+N
8.77177e+06	19	0	29	30	0	8	0	0	0.421053	1.57895	5	0.263158	-0.684211	0.1	----	----	----	AlipatNoN	----	----
8769821	17	1	27	28	0	4	0	0	0.222222	1.55556	5	0.277778	-1.05556	0.21875	----	----	----	AlipatNoN	----	----
8768387	24	0	41	42	0	12	0	0	0.5	1.75	4	0.166667	-0.708333	-0.0833333	----	----	----	AlipatNoN	----	----
8739917	19	0	31	32	0	8	0	0	0.421053	1.68421	4	0.210526	-0.789474	0.0333333	----	----	----	AlipatNoN	----	----
8.73909e+06	18	0	33	34	4	7	0	0	0.388889	1.88889	4	0.222222	-0.388889	-0.0952381	----	----	----	----	----	Alipat+N
8736675	19	0	27	28	4	6	0	0	0.315789	1.47368	8	0.421053	-0.157895	0.291667	----	----	HUnSatLig	----	----	----
8734704	18	0	29	30	0	11	0	0	0.611111	1.66667	4	0.222222	-0.388889	-0.08	----	----	----	AlipatNoN	----	----
8.72778e+06	22	1	40	41	5	9	0	0	0.391304	1.78261	6	0.26087	-0.304348	-0.037037	----	----	----	----	----	Alipat+N
8713440	17	1	29	30	0	10	0	0	0.555556	1.66667	4	0.222222	-0.5	-0.0384615	----	----	----	AlipatNoN	----	----
8686751	18	6	41	42	0	16	0	0	0.666667	1.75	4	0.166667	-0.375	-0.21875	----	----	----	AlipatNoN	----	----
8.68343e+06	17	1	31	32	0	8	0	0	0.444444	1.77778	3	0.166667	-0.833333	-0.0357143	----	----	----	AlipatNoN	----	----
8.6647e+06	18	0	31	32	0	12	0	0	0.666667	1.77778	3	0.166667	-0.388889	-0.208333	----	----	----	AlipatNoN	----	----
8649853	19	1	35	36	0	10	0	0	0.5	1.8	3	0.15	-0.75	-0.1	----	----	----	AlipatNoN	----	----
8.64521e+06	26	1	45	46	0	14	0	0	0.518519	1.7037	5	0.185185	-0.62963	-0.075	----	----	----	AlipatNoN	----	----
8616931	23	1	39	40	0	9	0	0	0.375	1.66667	5	0.208333	-0.875	0.0512821	----	----	----	AlipatNoN	----	----
8.60712e+06	22	1	29	30	0	9	0	0	0.391304	1.30435	9	0.391304	-0.478261	0.27027	----	----	HUnSatLig	----	----	----
8602944	18	0	25	26	0	4	0	0	0.222222	1.44444	6	0.333333	-0.944444	0.28125	----	----	HUnSatLig	----	----	----
8586270	18	0	29	30	4	7	0	0	0.388889	1.66667	6	0.333333	-0.166667	0.0952381	----	----	----	----	----	Alipat+N
8584463	18	0	32	33	5	8	0	0	0.444444	1.83333	5	0.277778	-0.0555556	-0.111111	----	----	----	----	----	Alipat+N
8.55286e+06	19	0	35	36	4	5	0	0	0.263158	1.89474	4	0.210526	-0.684211	0	----	----	----	----	----	Alipat+N
8.55047e+06	19	0	31	32	4	7	0	0	0.368421	1.68421	6	0.315789	-0.263158	0.0869565	----	----	----	----	----	Alipat+N
8548085	21	0	37	38	0	10	0	0	0.47619	1.80952	3	0.142857	-0.809524	-0.09375	----	----	----	AlipatNoN	----	----
8530093	22	2	43	44	0	10	0	0	0.416667	1.83333	3	0.125	-0.958333	-0.0789474	----	----	----	AlipatNoN	----	----
8505531	18	0	25	26	0	6	0	0	0.333333	1.44444	6	0.333333	-0.722222	0.233333	----	----	HUnSatLig	----	----	----
8.49119e+06	22	2	41	42	0	11	0	0	0.458333	1.75	4	0.166667	-0.791667	-0.0540541	----	----	----	AlipatNoN	----	----
8484055	19	0	32	33	5	9	0	0	0.473684	1.73684	6	0.315789	0.0526316	-0.0526316	----	----	----	----	----	Alipat+N
8478733	25	2	43	44	0	14	1	0	0.518519	1.62963	6	0.222222	-0.481481	-0.0789474	----	----	----	AlipatNoN	----	----
8.45482e+06	22	3	41	42	0	13	0	0	0.52	1.68	5	0.2	-0.6	-0.0540541	----	----	----	AlipatNoN	----	----
8447194	18	2	34	35	5	8	0	0	0.4	1.75	6	0.3	-0.15	0	----	----	----	----	----	Alipat+N
8443608	25	2	45	46	0	15	1	0	0.555556	1.7037	5	0.185185	-0.481481	-0.162162	----	----	----	AlipatNoN	----	----
8.43447e+06	19	0	27	28	0	8	0	0	0.421053	1.47368	6	0.315789	-0.578947	0.166667	----	----	HUnSatLig	----	----	----
8403276	26	1	45	46	0	17	0	0	0.62963	1.7037	5	0.185185	-0.407407	-0.162162	----	----	----	AlipatNoN	----	----
8.38159e+06	9	9	31	32	0	6	0	0	0.333333	1.77778	3	0.166667	-1.05556	0.0333333	----	----	----	AlipatNoN	----	----
8355940	21	0	35	36	0	13	1	0	0.619048	1.71429	4	0.190476	-0.333333	-0.222222	----	----	----	AlipatNoN	----	----
8.35451e+06	26	3	31	32	0	18	0	0	0.62069	1.10345	14	0.482759	0.172414	0.275	----	----	HUnSatLig	----	----	----
8.31771e+06	19	2	33	34	0	9	0	0	0.428571	1.61905	5	0.238095	-0.714286	0.0606061	----	----	----	AlipatNoN	----	----
8.30823e+06	21	0	37	38	0	12	0	0	0.571429	1.80952	3	0.142857	-0.619048	-0.166667	----	----	----	AlipatNoN	----	----
8.28353e+06	19	1	33	34	0	11	0	0	0.55	1.7	4	0.2	-0.55	-0.0689655	----	----	----	AlipatNoN	----	----
8256928	27	0	43	44	0	9	0	0	0.333333	1.62963	6	0.222222	-0.925926	0.0888889	----	----	----	AlipatNoN	----	----
8.20884e+06	18	0	30	31	5	8	0	0	0.444444	1.72222	6	0.333333	0.0555556	0	----	----	----	----	----	Alipat+N
8205286	6	17	35	36	0	9	0	0	0.391304	1.56522	6	0.26087	-0.73913	0.108108	----	----	----	AlipatNoN	----	----
8202979	20	0	27	28	0	12	0	0	0.6	1.4	7	0.35	-0.15	0.107143	----	----	HUnSatLig	----	----	----
8183811	16	0	17	18	0	10	0	0	0.625	1.125	8	0.5	0.1875	0.318182	----	----	HUnSatLig	----	----	----
8150639	17	0	24	25	3	4	0	0	0.235294	1.47059	7	0.411765	-0.411765	0.333333	----	----	HUnSatLig	----	----	----
8142652	30	0	49	50	0	10	0	0	0.333333	1.66667	6	0.2	-0.966667	0.06	----	----	----	AlipatNoN	----	----
8096556	21	0	39	40	4	6	0	0	0.285714	1.90476	4	0.190476	-0.714286	-0.0357143	----	----	----	----	----	Alipat+N
8066673	3	18	31	32	0	9	0	0	0.428571	1.52381	6	0.285714	-0.619048	0.121212	----	----	----	AlipatNoN	----	----
8.05531e+06	27	0	43	44	0	11	0	0	0.407407	1.62963	6	0.222222	-0.777778	0.0465116	----	----	----	AlipatNoN	----	----
8032161	19	0	35	36	4	6	0	0	0.315789	1.89474	4	0.210526	-0.578947	-0.0416667	----	----	----	----	----	Alipat+N
8.02656e+06	17	1	27	28	0	7	0	0	0.388889	1.55556	5	0.277778	-0.722222	0.137931	----	----	----	AlipatNoN	----	----
8.00541e+06	19	0	33	34	0	11	0	0	0.578947	1.78947	3	0.157895	-0.578947	-0.148148	----	----	----	AlipatNoN	----	----
8005235	7	17	36	37	1	10	0	0	0.416667	1.54167	7	0.291667	-0.541667	0.111111	----	----	----	----	----	Alipat+N
7.99591e+06	17	3	35	36	0	11	0	0	0.55	1.8	3	0.15	-0.65	-0.137931	----	----	----	AlipatNoN	----	----
7984560	18	1	34	35	5	6	0	0	0.315789	1.84211	5	0.263158	-0.368421	0	----	----	----	----	----	Alipat+N
7977298	32	1	57	58	0	17	0	0	0.515152	1.75758	5	0.151515	-0.69697	-0.122449	----	----	----	AlipatNoN	----	----
7.97144e+06	19	2	35	36	0	9	0	0	0.428571	1.71429	4	0.190476	-0.809524	0	----	----	----	AlipatNoN	----	----
7.95293e+06	19	0	33	34	0	9	0	0	0.473684	1.78947	3	0.157895	-0.789474	-0.0689655	----	----	----	AlipatNoN	----	----
7.93786e+06	15	11	27	28	0	14	0	0	0.538462	1.07692	13	0.5	0.0384615	0.342105	----	----	HUnSatLig	----	----	----
7931618	26	3	29	30	0	19	0	0	0.655172	1.03448	15	0.517241	0.310345	0.307692	----	----	HUnSatLig	----	----	----
7.91595e+06	24	1	43	44	0	16	0	0	0.64	1.76	4	0.16	-0.44	-0.205882	----	----	----	AlipatNoN	----	----
7.90472e+06	20	1	37	38	0	8	0	0	0.380952	1.80952	3	0.142857	-1	-0.0294118	----	----	----	AlipatNoN	----	----
7.90148e+06	21	1	38	39	5	8	0	0	0.363636	1.77273	6	0.272727	-0.318182	0	----	----	----	----	----	Alipat+N
7.90138e+06	19	3	23	24	0	15	0	0	0.681818	1.09091	11	0.5	0.318182	0.275862	----	----	HUnSatLig	----	----	----
7.84062e+06	24	0	37	38	0	8	0	0	0.333333	1.58333	6	0.25	-0.875	0.125	----	----	----	AlipatNoN	----	----
7837506	23	0	39	40	0	16	0	0	0.695652	1.73913	4	0.173913	-0.304348	-0.233333	----	----	----	AlipatNoN	----	----
7835639	20	0	29	30	4	6	0	0	0.3	1.5	8	0.4	-0.25	0.269231	----	----	----	----	----	Alipat+N
7.82307e+06	27	0	41	42	0	12	0	0	0.444444	1.55556	7	0.259259	-0.62963	0.0714286	----	----	----	AlipatNoN	----	----
7.82091e+06	20	0	35	36	0	13	1	0	0.65	1.8	3	0.15	-0.35	-0.32	----	----	----	AlipatNoN	----	----
7819565	19	6	37	38	0	11	0	0	0.44	1.52	7	0.28	-0.6	0.102564	----	----	----	AlipatNoN	----	----
7817472	22	3	39	40	0	11	0	0	0.44	1.6	6	0.24	-0.68	0.0512821	----	----	----	AlipatNoN	----	----
7.80986e+06	26	1	27	28	0	14	0	0	0.518519	1.03704	14	0.518519	0.037037	0.375	----	----	HUnSatLig	----	----	----
7.80169e+06	19	1	36	37	5	8	0	0	0.4	1.85	5	0.25	-0.25	-0.0909091	----	----	----	----	----	Alipat+N
7791376	26	1	45	46	0	12	0	0	0.444444	1.7037	5	0.185185	-0.777778	-0.0238095	----	----	----	AlipatNoN	----	----
7782385	17	4	33	34	0	13	0	0	0.619048	1.61905	5	0.238095	-0.333333	-0.0689655	----	----	----	AlipatNoN	----	----
7769011	19	0	31	32	0	7	0	0	0.368421	1.68421	4	0.210526	-0.894737	0.0645161	----	----	----	AlipatNoN	----	----
7.75229e+06	24	1	39	40	0	13	0	0	0.52	1.6	6	0.24	-0.52	0	----	----	----	AlipatNoN	----	----
7688314	15	0	26	27	5	6	0	0	0.4	1.8	5	0.333333	0.0666667	0	----	----	----	----	----	Alipat+N
7.66743e+06	30	0	51	52	0	11	0	0	0.366667	1.73333	5	0.166667	-0.966667	0	----	----	----	AlipatNoN	----	----
7608644	27	0	41	42	0	13	0	0	0.481481	1.55556	7	0.259259	-0.555556	0.0487805	----	----	----	AlipatNoN	----	----
7.60089e+06	23	1	37	38	0	12	0	0	0.5	1.58333	6	0.25	-0.541667	0.0277778	----	----	----	AlipatNoN	----	----
7.57758e+06	28	2	51	52	0	15	0	0	0.5	1.73333	5	0.166667	-0.7	-0.0888889	----	----	----	AlipatNoN	----	----
7.57593e+06	18	0	30	31	5	9	0	0	0.5	1.72222	6	0.333333	0.166667	-0.0588235	----	----	----	----	----	Alipat+N
7569949	10	7	25	26	0	8	0	0	0.470588	1.52941	5	0.294118	-0.529412	0.115385	----	----	----	AlipatNoN	----	----
7.56609e+06	24	3	45	46	0	14	1	0	0.518519	1.7037	5	0.185185	-0.555556	-0.131579	----	----	----	AlipatNoN	----	----
7.5653e+06	21	0	37	38	0	13	0	0	0.619048	1.80952	3	0.142857	-0.52381	-0.206897	----	----	----	AlipatNoN	----	----
7556440	24	0	34	35	5	8	0	0	0.333333	1.45833	10	0.416667	-0.125	0.266667	----	----	HUnSatLig	----	----	----
7.52376e+06	8	13	28	29	3	7	0	0	0.333333	1.38095	9	0.428571	-0.238095	0.310345	----	----	HUnSatLig	----	----	----
7.52376e+06	17	2	33	34	4	8	0	0	0.421053	1.78947	5	0.263158	-0.263158	-0.0454545	----	----	----	----	----	Alipat+N
7.52326e+06	17	0	29	30	0	8	0	0	0.470588	1.76471	3	0.176471	-0.764706	-0.0384615	----	----	----	AlipatNoN	----	----
7.49831e+06	22	0	37	38	0	11	0	0	0.5	1.72727	4	0.181818	-0.681818	-0.0606061	----	----	----	AlipatNoN	----	----
7494933	19	2	35	36	0	8	0	0	0.380952	1.71429	4	0.190476	-0.904762	0.0294118	----	----	----	AlipatNoN	----	----
7.49159e+06	24	3	43	44	0	13	1	0	0.481481	1.62963	6	0.222222	-0.555556	-0.0512821	----	----	----	AlipatNoN	----	----
7.48867e+06	17	1	29	30	0	7	1	0	0.388889	1.66667	4	0.222222	-0.722222	0	----	----	----	AlipatNoN	----	----
7.48692e+06	30	0	47	48	0	12	0	0	0.4	1.6	7	0.233333	-0.766667	0.0625	----	----	----	AlipatNoN	----	----
7.47406e+06	29	0	33	34	0	16	0	0	0.551724	1.17241	13	0.448276	-0.0344828	0.261905	----	----	HUnSatLig	----	----	----
7.47181e+06	31	0	49	50	0	16	0	0	0.516129	1.6129	7	0.225806	-0.548387	-0.0217391	----	----	----	AlipatNoN	----	----
7.45877e+06	17	1	33	34	0	6	0	0	0.333333	1.88889	2	0.111111	-1.16667	-0.0333333	----	----	----	AlipatNoN	----	----
7456651	19	6	39	40	0	12	0	0	0.48	1.6	6	0.24	-0.6	0.0263158	----	----	----	AlipatNoN	----	----
7449244	16	0	27	28	4	8	0	0	0.5	1.75	5	0.3125	0.0625	-0.0625	----	----	----	----	----	Alipat+N
7.43791e+06	18	0	25	26	0	7	0	0	0.388889	1.44444	6	0.333333	-0.611111	0.206897	----	----	HUnSatLig	----	----	----
7.42576e+06	20	0	32	33	5	8	0	0	0.4	1.65	7	0.35	-0.05	0.0909091	----	----	----	----	----	Alipat+N
7.4229e+06	20	1	35	36	0	11	0	0	0.52381	1.71429	4	0.190476	-0.619048	-0.0645161	----	----	----	AlipatNoN	----	----
7.4194e+06	30	0	45	46	0	12	0	0	0.4	1.53333	8	0.266667	-0.7	0.104167	----	----	----	AlipatNoN	----	----
7374588	32	1	57	58	0	18	0	0	0.545455	1.75758	5	0.151515	-0.636364	-0.145833	----	----	----	AlipatNoN	----	----
7330805	16	0	27	28	4	5	0	0	0.3125	1.75	5	0.3125	-0.3125	0.105263	----	----	----	----	----	Alipat+N
7330494	17	0	29	30	4	6	0	0	0.352941	1.76471	5	0.294118	-0.294118	0.05	----	----	----	----	----	Alipat+N
7.32519e+06	17	4	33	34	0	12	0	0	0.571429	1.61905	5	0.238095	-0.428571	-0.0333333	----	----	----	AlipatNoN	----	----
7321397	5	17	31	32	0	9	0	0	0.409091	1.45455	7	0.318182	-0.590909	0.171429	----	----	HUnSatLig	----	----	----
7.3161e+06	21	0	31	32	0	7	0	0	0.333333	1.52381	6	0.285714	-0.809524	0.171429	----	----	----	AlipatNoN	----	----
7.29396e+06	24	3	27	28	0	16	0	0	0.592593	1.03704	14	0.518519	0.185185	0.342105	----	----	HUnSatLig	----	----	----
7.25822e+06	24	3	25	26	0	17	0	0	0.62963	0.962963	15	0.555556	0.333333	0.378378	----	----	HUnSatLig	----	----	----
7.25215e+06	28	0	31	32	0	16	0	0	0.571429	1.14286	13	0.464286	0.0357143	0.275	----	----	HUnSatLig	----	----	----
7.24594e+06	20	1	37	38	0	12	0	0	0.571429	1.80952	3	0.142857	-0.619048	-0.166667	----	----	----	AlipatNoN	----	----
7228587	27	0	45	46	0	10	0	0	0.37037	1.7037	5	0.185185	-0.925926	0.0227273	----	----	----	AlipatNoN	----	----
7222585	21	0	38	39	5	6	0	0	0.285714	1.85714	5	0.238095	-0.52381	0	----	----	----	----	----	Alipat+N
7.18275e+06	16	0	19	20	0	10	0	0	0.625	1.25	7	0.4375	0.0625	0.227273	----	----	HUnSatLig	----	----	----
7153324	20	4	41	42	0	10	0	0	0.416667	1.75	4	0.166667	-0.875	-0.0263158	----	----	----	AlipatNoN	----	----
7.15227e+06	24	0	35	36	0	11	0	0	0.458333	1.5	7	0.291667	-0.541667	0.108108	----	----	----	AlipatNoN	----	----
7.14601e+06	22	0	40	41	5	7	0	0	0.318182	1.86364	5	0.227273	-0.5	-0.037037	----	----	----	----	----	Alipat+N
7134748	21	0	33	34	0	13	1	0	0.619048	1.61905	5	0.238095	-0.238095	-0.148148	----	----	----	AlipatNoN	----	----
7.11857e+06	27	0	41	42	0	13	1	0	0.481481	1.55556	7	0.259259	-0.481481	0	----	----	----	AlipatNoN	----	----
7.10772e+06	20	0	19	20	0	9	0	0	0.45	1	11	0.55	-0.05	0.451613	----	----	HUnSatLig	----	----	----
7.106e+06	21	6	29	30	0	15	0	0	0.555556	1.11111	13	0.481481	0.037037	0.307692	----	----	HUnSatLig	----	----	----
7.10453e+06	19	0	33	34	4	5	0	0	0.263158	1.78947	5	0.263158	-0.578947	0.08	----	----	----	----	----	Alipat+N
7.08264e+06	26	0	31	32	0	13	0	0	0.5	1.23077	11	0.423077	-0.192308	0.25641	----	----	HUnSatLig	----	----	----
7.07313e+06	37	0	35	36	0	19	0	0	0.513514	0.972973	20	0.540541	0.0810811	0.4	----	----	HUnSatLig	----	----	----
7.05506e+06	21	0	34	35	1	5	0	0	0.238095	1.66667	5	0.238095	-1	0.142857	----	----	----	----	----	Alipat+N
7.04495e+06	27	0	43	44	0	8	0	0	0.296296	1.62963	6	0.222222	-1	0.108696	----	----	----	AlipatNoN	----	----
7.04338e+06	16	1	30	31	0	7	0	1	0.411765	1.82353	3	0.176471	-0.941176	-0.04	----	----	----	AlipatNoN	----	----
7035625	24	0	40	41	5	10	0	0	0.416667	1.70833	7	0.291667	-0.208333	0	----	----	----	----	----	Alipat+N
7032753	18	2	35	36	0	13	0	0	0.65	1.8	3	0.15	-0.45	-0.222222	----	----	----	AlipatNoN	----	----
7.03062e+06	26	0	47	48	0	11	0	0	0.423077	1.84615	3	0.115385	-0.961538	-0.097561	----	----	----	AlipatNoN	----	----
7028293	23	0	40	41	5	10	0	0	0.434783	1.78261	6	0.26087	-0.217391	-0.0769231	----	----	----	----	----	Alipat+N
7.02259e+06	14	0	25	26	4	6	0	0	0.428571	1.85714	4	0.285714	-0.0714286	-0.0714286	----	----	----	----	----	Alipat+N
7014738	15	2	30	31	0	6	0	1	0.352941	1.82353	3	0.176471	-1.05882	0	----	----	----	AlipatNoN	----	----
7.00752e+06	20	1	37	38	0	9	0	0	0.428571	1.80952	3	0.142857	-0.904762	-0.0606061	----	----	----	AlipatNoN	----	----
7005481	23	4	29	30	0	14	0	0	0.518519	1.11111	13	0.481481	-0.037037	0.325	----	----	HUnSatLig	----	----	----
6993674	21	0	27	28	4	6	0	0	0.285714	1.33333	10	0.47619	-0.142857	0.392857	----	----	HUnSatLig	----	----	----
6974168	8	13	33	34	0	9	1	0	0.428571	1.61905	5	0.238095	-0.619048	0	----	----	----	AlipatNoN	----	----
6969920	10	8	31	32	0	5	0	0	0.277778	1.77778	3	0.166667	-1.16667	0.0645161	----	----	----	AlipatNoN	----	----
6958755	17	0	31	32	4	7	0	0	0.411765	1.88235	4	0.235294	-0.294118	-0.105263	----	----	----	----	----	Alipat+N
6958146	12	6	33	34	0	5	0	0	0.277778	1.88889	2	0.111111	-1.27778	0	----	----	----	AlipatNoN	----	----
6.94428e+06	19	0	29	30	0	7	0	0	0.368421	1.57895	5	0.263158	-0.789474	0.129032	----	----	----	AlipatNoN	----	----
6939680	27	0	41	42	0	10	0	0	0.37037	1.55556	7	0.259259	-0.777778	0.113636	----	----	----	AlipatNoN	----	----
6.93272e+06	19	1	36	37	5	7	0	0	0.35	1.85	5	0.25	-0.35	-0.0434783	----	----	----	----	----	Alipat+N
6924299	27	0	45	46	0	16	0	0	0.592593	1.7037	5	0.185185	-0.481481	-0.131579	----	----	----	AlipatNoN	----	----
6.90717e+06	21	0	36	37	0	10	0	1	0.47619	1.7619	4	0.190476	-0.761905	-0.0666667	----	----	----	AlipatNoN	----	----
6.90682e+06	31	0	49	50	0	17	0	0	0.548387	1.6129	7	0.225806	-0.483871	-0.0444444	----	----	----	AlipatNoN	----	----
6.90662e+06	21	1	37	38	0	12	0	0	0.545455	1.72727	4	0.181818	-0.590909	-0.09375	----	----	----	AlipatNoN	----	----
6.9033e+06	11	7	33	34	0	5	0	0	0.277778	1.88889	2	0.111111	-1.27778	0	----	----	----	AlipatNoN	----	----
6902222	6	14	26	27	3	6	0	0	0.3	1.35	9	0.45	-0.25	0.357143	----	----	HUnSatLig	----	----	----
6902222	15	3	31	32	4	7	0	0	0.388889	1.77778	5	0.277778	-0.277778	0	----	----	----	----	----	Alipat+N
6894993	17	0	27	28	4	7	0	0	0.411765	1.64706	6	0.352941	-0.0588235	0.105263	----	----	----	----	----	Alipat+N
6889521	19	2	35	36	0	14	1	0	0.666667	1.71429	4	0.190476	-0.238095	-0.269231	----	----	----	AlipatNoN	----	----
6.88359e+06	9	9	31	32	0	5	0	0	0.277778	1.77778	3	0.166667	-1.16667	0.0645161	----	----	----	AlipatNoN	----	----
6878757	19	0	33	34	4	6	0	0	0.315789	1.78947	5	0.263158	-0.473684	0.0416667	----	----	----	----	----	Alipat+N
6873549	20	0	36	37	0	8	0	1	0.4	1.85	3	0.15	-1	-0.0666667	----	----	----	AlipatNoN	----	----
6872914	22	0	39	40	0	12	0	0	0.545455	1.81818	3	0.136364	-0.681818	-0.15625	----	----	----	AlipatNoN	----	----
6862233	18	0	29	30	0	3	0	0	0.166667	1.66667	4	0.222222	-1.27778	0.181818	----	----	----	AlipatNoN	----	----
6852314	18	0	31	32	0	6	1	0	0.333333	1.77778	3	0.166667	-0.944444	-0.0357143	----	----	----	AlipatNoN	----	----
6.84348e+06	21	0	33	34	4	8	0	0	0.380952	1.61905	7	0.333333	-0.238095	0.115385	----	----	----	----	----	Alipat+N
6.83632e+06	21	0	37	38	4	8	0	0	0.380952	1.80952	5	0.238095	-0.428571	-0.0384615	----	----	----	----	----	Alipat+N
6.8337e+06	20	0	33	34	0	6	0	0	0.3	1.7	4	0.2	-1.05	0.0882353	----	----	----	AlipatNoN	----	----
6833549	15	3	31	32	0	7	0	0	0.388889	1.77778	3	0.166667	-0.944444	0	----	----	----	AlipatNoN	----	----
6.82068e+06	25	0	42	43	5	10	0	0	0.4	1.72	7	0.28	-0.28	0	----	----	----	----	----	Alipat+N
6816076	19	0	33	34	0	7	0	0	0.368421	1.78947	3	0.157895	-1	0	----	----	----	AlipatNoN	----	----
6809563	15	0	25	26	4	5	0	0	0.333333	1.73333	5	0.333333	-0.2	0.117647	----	----	----	----	----	Alipat+N
6800094	20	1	33	34	0	8	0	0	0.380952	1.61905	5	0.238095	-0.809524	0.0882353	----	----	----	AlipatNoN	----	----
6.78157e+06	20	0	36	37	5	6	0	0	0.3	1.85	5	0.25	-0.45	0	----	----	----	----	----	Alipat+N
6770993	18	0	31	32	4	5	0	0	0.277778	1.77778	5	0.277778	-0.5	0.0869565	----	----	----	----	----	Alipat+N
6768934	26	0	29	30	0	14	0	0	0.538462	1.15385	12	0.461538	-0.0384615	0.289474	----	----	HUnSatLig	----	----	----
6753963	29	0	41	42	0	15	0	0	0.517241	1.44828	9	0.310345	-0.37931	0.0930233	----	----	HUnSatLig	----	----	----
6749157	27	0	41	42	0	11	0	0	0.407407	1.55556	7	0.259259	-0.703704	0.0930233	----	----	----	AlipatNoN	----	----
6746532	17	2	25	26	0	12	0	0	0.631579	1.36842	7	0.368421	-0.0526316	0.115385	----	----	HUnSatLig	----	----	----
6.74149e+06	23	1	39	40	0	11	0	0	0.458333	1.66667	5	0.208333	-0.708333	0	----	----	----	AlipatNoN	----	----
6740237	20	1	33	34	0	10	0	0	0.47619	1.61905	5	0.238095	-0.619048	0.03125	----	----	----	AlipatNoN	----	----
6737475	21	0	37	38	0	11	0	0	0.52381	1.80952	3	0.142857	-0.714286	-0.129032	----	----	----	AlipatNoN	----	----
6.7137e+06	18	1	33	34	0	13	1	0	0.684211	1.78947	3	0.157895	-0.263158	-0.347826	----	----	----	AlipatNoN	----	----
6710792	21	0	31	32	0	6	0	0	0.285714	1.52381	6	0.285714	-0.904762	0.194444	----	----	----	AlipatNoN	----	----
6.70561e+06	21	1	35	36	0	9	0	0	0.409091	1.63636	5	0.227273	-0.772727	0.0571429	----	----	----	AlipatNoN	----	----
6.70419e+06	14	4	31	32	0	11	0	0	0.611111	1.77778	3	0.166667	-0.5	-0.16	----	----	----	AlipatNoN	----	----
6.68975e+06	18	0	25	26	0	5	0	0	0.277778	1.44444	6	0.333333	-0.833333	0.258065	----	----	HUnSatLig	----	----	----
6.67585e+06	26	0	49	50	0	10	0	0	0.384615	1.92308	2	0.0769231	-1.11538	-0.119048	----	----	----	AlipatNoN	----	----
6.66957e+06	26	1	43	44	0	12	0	0	0.444444	1.62963	6	0.222222	-0.703704	0.0238095	----	----	----	AlipatNoN	----	----
6660068	22	0	37	38	0	15	0	0	0.681818	1.72727	4	0.181818	-0.318182	-0.206897	----	----	----	AlipatNoN	----	----
6655233	20	2	38	39	5	9	0	0	0.409091	1.77273	6	0.272727	-0.227273	-0.04	----	----	----	----	----	Alipat+N
6653272	19	6	37	38	0	12	0	0	0.48	1.52	7	0.28	-0.52	0.0789474	----	----	----	AlipatNoN	----	----
6.64564e+06	16	0	28	29	5	6	0	0	0.375	1.8125	5	0.3125	-0.0625	0	----	----	----	----	----	Alipat+N
6619944	25	2	47	48	0	13	0	0	0.481481	1.77778	4	0.148148	-0.777778	-0.097561	----	----	----	AlipatNoN	----	----
6.61385e+06	23	2	41	42	0	12	0	0	0.48	1.68	5	0.2	-0.68	-0.0263158	----	----	----	AlipatNoN	----	----
6.60982e+06	13	0	15	16	0	9	0	0	0.692308	1.23077	6	0.461538	0.230769	0.235294	----	----	HUnSatLig	----	----	----
6607975	8	10	31	32	0	6	0	0	0.333333	1.77778	3	0.166667	-1.05556	0.0333333	----	----	----	AlipatNoN	----	----
6601006	14	1	28	29	3	5	0	0	0.333333	1.93333	3	0.2	-0.6	-0.0526316	----	----	----	----	----	Alipat+N
6600756	20	0	30	31	3	5	0	0	0.25	1.55	7	0.35	-0.55	0.241379	----	----	----	----	----	Alipat+N
6590497	24	0	42	43	5	9	0	0	0.375	1.79167	6	0.25	-0.375	-0.0344828	----	----	----	----	----	Alipat+N
6.57716e+06	26	2	27	28	0	18	0	0	0.642857	1	15	0.535714	0.321429	0.342105	----	----	HUnSatLig	----	----	----
6.55046e+06	17	1	33	34	0	7	1	0	0.388889	1.88889	2	0.111111	-0.944444	-0.148148	----	----	----	AlipatNoN	----	----
6547010	15	0	25	26	4	7	0	0	0.466667	1.73333	5	0.333333	0.0666667	0	----	----	----	----	----	Alipat+N
6.52847e+06	23	0	38	39	5	8	0	0	0.347826	1.69565	7	0.304348	-0.304348	0.0714286	----	----	----	----	----	Alipat+N
6.5228e+06	23	0	35	36	0	12	0	0	0.521739	1.56522	6	0.26087	-0.478261	0.0294118	----	----	----	AlipatNoN	----	----
6510036	18	0	29	30	0	7	1	0	0.388889	1.66667	4	0.222222	-0.722222	0	----	----	----	AlipatNoN	----	----
6495330	30	0	51	52	0	16	0	0	0.533333	1.73333	5	0.166667	-0.633333	-0.113636	----	----	----	AlipatNoN	----	----
6.49221e+06	26	1	43	44	0	15	1	0	0.555556	1.62963	6	0.222222	-0.407407	-0.108108	----	----	----	AlipatNoN	----	----
6481920	26	1	45	46	0	15	0	0	0.555556	1.7037	5	0.185185	-0.555556	-0.102564	----	----	----	AlipatNoN	----	----
6.4719e+06	15	0	27	28	4	7	0	0	0.466667	1.86667	4	0.266667	-0.0666667	-0.133333	----	----	----	----	----	Alipat+N
6469548	23	1	41	42	0	12	0	0	0.5	1.75	4	0.166667	-0.708333	-0.0833333	----	----	----	AlipatNoN	----	----
6468775	18	0	25	26	0	3	0	0	0.166667	1.44444	6	0.333333	-1.05556	0.30303	----	----	HUnSatLig	----	----	----
6452010	21	0	36	37	0	9	0	1	0.428571	1.7619	4	0.190476	-0.857143	-0.0322581	----	----	----	AlipatNoN	----	----
6.43561e+06	17	0	19	20	0	10	0	0	0.588235	1.17647	8	0.470588	0.0588235	0.291667	----	----	HUnSatLig	----	----	----
6.43383e+06	20	0	27	28	4	8	0	0	0.4	1.4	9	0.45	0.05	0.291667	----	----	HUnSatLig	----	----	----
6.42291e+06	21	1	35	36	0	10	0	0	0.454545	1.63636	5	0.227273	-0.681818	0.0294118	----	----	----	AlipatNoN	----	----
6419605	9	9	33	34	0	5	0	0	0.277778	1.88889	2	0.111111	-1.27778	0	----	----	----	AlipatNoN	----	----
6.41061e+06	24	0	34	35	5	9	0	0	0.375	1.45833	10	0.416667	-0.0416667	0.241379	----	----	HUnSatLig	----	----	----
6.40916e+06	21	1	35	36	0	11	0	0	0.5	1.63636	5	0.227273	-0.590909	0	----	----	----	AlipatNoN	----	----
6.40791e+06	21	0	32	33	3	5	0	0	0.238095	1.57143	7	0.333333	-0.619048	0.225806	----	----	----	----	----	Alipat+N
6403290	21	0	36	37	1	6	0	0	0.285714	1.7619	4	0.190476	-1	0.0588235	----	----	----	----	----	Alipat+N
6.40188e+06	23	0	39	40	0	10	0	0	0.434783	1.73913	4	0.173913	-0.826087	-0.0277778	----	----	----	AlipatNoN	----	----
6393029	18	0	33	34	4	5	0	0	0.277778	1.88889	4	0.222222	-0.611111	0	----	----	----	----	----	Alipat+N
6372373	6	12	24	25	3	5	0	0	0.277778	1.38889	8	0.444444	-0.277778	0.36	----	----	HUnSatLig	----	----	----
6372373	15	1	29	30	4	6	0	0	0.375	1.875	4	0.25	-0.3125	-0.0555556	----	----	----	----	----	Alipat+N
6371572	24	1	44	45	5	9	0	0	0.36	1.8	6	0.24	-0.44	-0.0322581	----	----	----	----	----	Alipat+N
6364303	21	0	27	28	0	11	0	0	0.52381	1.33333	8	0.380952	-0.238095	0.193548	----	----	HUnSatLig	----	----	----
6349294	18	1	35	36	0	13	1	0	0.684211	1.89474	2	0.105263	-0.368421	-0.434783	----	----	----	AlipatNoN	----	----
6340255	19	0	31	32	0	9	0	0	0.473684	1.68421	4	0.210526	-0.684211	0	----	----	----	AlipatNoN	----	----
6325786	23	1	37	38	0	10	0	0	0.416667	1.58333	6	0.25	-0.708333	0.0789474	----	----	----	AlipatNoN	----	----
6.32477e+06	20	0	29	30	4	5	0	0	0.25	1.5	8	0.4	-0.35	0.296296	----	----	----	----	----	Alipat+N
6.3092e+06	15	6	33	34	0	9	1	0	0.428571	1.61905	5	0.238095	-0.619048	0	----	----	----	AlipatNoN	----	----
6304624	25	1	31	32	0	12	0	0	0.461538	1.23077	11	0.423077	-0.269231	0.275	----	----	HUnSatLig	----	----	----
6.27972e+06	20	0	31	32	0	7	0	0	0.35	1.6	5	0.25	-0.85	0.121212	----	----	----	AlipatNoN	----	----
6277015	20	0	29	30	0	7	0	0	0.35	1.5	6	0.3	-0.75	0.181818	----	----	----	AlipatNoN	----	----
6.27537e+06	21	0	35	36	0	9	1	0	0.428571	1.71429	4	0.190476	-0.714286	-0.0645161	----	----	----	AlipatNoN	----	----
6256238	17	0	29	30	0	9	0	0	0.529412	1.76471	3	0.176471	-0.647059	-0.08	----	----	----	AlipatNoN	----	----
6202850	4	14	31	32	0	6	1	0	0.333333	1.77778	3	0.166667	-0.944444	-0.0357143	----	----	----	AlipatNoN	----	----
6175762	22	0	37	38	0	10	0	0	0.454545	1.72727	4	0.181818	-0.772727	-0.0294118	----	----	----	AlipatNoN	----	----
6167231	13	3	28	29	3	6	0	0	0.375	1.8125	4	0.25	-0.4375	0	----	----	----	----	----	Alipat+N
6.14435e+06	20	1	31	32	0	8	0	0	0.380952	1.52381	6	0.285714	-0.714286	0.147059	----	----	----	AlipatNoN	----	----
6142654	16	0	26	27	3	6	0	0	0.375	1.6875	5	0.3125	-0.3125	0.1	----	----	----	----	----	Alipat+N
6142440	20	1	37	38	0	7	0	0	0.333333	1.80952	3	0.142857	-1.09524	0	----	----	----	AlipatNoN	----	----
6136371	23	0	37	38	0	12	0	0	0.521739	1.65217	5	0.217391	-0.565217	-0.0294118	----	----	----	AlipatNoN	----	----
6134465	21	0	32	33	1	6	0	0	0.285714	1.57143	6	0.285714	-0.809524	0.176471	----	----	----	----	----	Alipat+N
6.1304e+06	22	0	37	38	0	16	0	0	0.727273	1.72727	4	0.181818	-0.227273	-0.25	----	----	----	AlipatNoN	----	----
6130244	28	0	35	36	0	14	0	0	0.5	1.28571	11	0.392857	-0.25	0.214286	----	----	HUnSatLig	----	----	----
6126581	22	0	35	36	0	12	0	0	0.545455	1.63636	5	0.227273	-0.5	-0.03125	----	----	----	AlipatNoN	----	----
6.11709e+06	19	2	37	38	0	12	0	0	0.571429	1.80952	3	0.142857	-0.619048	-0.166667	----	----	----	AlipatNoN	----	----
6110733	18	0	29	30	4	6	0	0	0.333333	1.66667	6	0.333333	-0.277778	0.136364	----	----	----	----	----	Alipat+N
6.1064e+06	17	0	29	30	0	11	0	0	0.647059	1.76471	3	0.176471	-0.411765	-0.173913	----	----	----	AlipatNoN	----	----
6101743	18	0	30	31	0	9	0	1	0.5	1.72222	4	0.222222	-0.666667	-0.04	----	----	----	AlipatNoN	----	----
6084774	19	0	31	32	4	6	0	0	0.315789	1.68421	6	0.315789	-0.368421	0.125	----	----	----	----	----	Alipat+N
6.08334e+06	20	0	31	32	0	10	0	0	0.5	1.6	5	0.25	-0.55	0.0333333	----	----	----	AlipatNoN	----	----
6063390	17	0	28	29	0	6	0	1	0.352941	1.70588	4	0.235294	-0.941176	0.0769231	----	----	----	AlipatNoN	----	----
6.04146e+06	23	1	39	40	0	13	0	0	0.541667	1.66667	5	0.208333	-0.541667	-0.0571429	----	----	----	AlipatNoN	----	----
6029518	10	8	33	34	0	5	0	0	0.277778	1.88889	2	0.111111	-1.27778	0	----	----	----	AlipatNoN	----	----
6019444	20	7	47	48	0	15	1	0	0.555556	1.77778	4	0.148148	-0.555556	-0.216216	----	----	----	AlipatNoN	----	----
6014723	21	3	43	44	0	10	0	0	0.416667	1.83333	3	0.125	-0.958333	-0.0789474	----	----	----	AlipatNoN	----	----
6.00122e+06	23	0	33	34	4	7	0	0	0.304348	1.47826	9	0.391304	-0.304348	0.258065	----	----	HUnSatLig	----	----	----
5986526	17	3	35	36	0	12	0	0	0.6	1.8	3	0.15	-0.55	-0.178571	----	----	----	AlipatNoN	----	----
5984557	24	3	47	48	0	12	0	0	0.444444	1.77778	4	0.148148	-0.851852	-0.0714286	----	----	----	AlipatNoN	----	----
5.9833e+06	22	0	35	36	0	8	0	0	0.363636	1.63636	5	0.227273	-0.863636	0.0833333	----	----	----	AlipatNoN	----	----
5.98226e+06	26	2	31	32	0	15	0	0	0.535714	1.14286	13	0.464286	-0.0357143	0.292683	----	----	HUnSatLig	----	----	----
5.97394e+06	14	4	29	30	0	5	0	0	0.277778	1.66667	4	0.222222	-1.05556	0.129032	----	----	----	AlipatNoN	----	----
5973019	27	0	25	26	0	11	0	0	0.407407	0.962963	15	0.555556	-0.111111	0.465116	----	----	HUnSatLig	----	----	----
5970366	17	0	30	31	5	8	0	0	0.470588	1.82353	5	0.294118	0.0588235	-0.125	----	----	----	----	----	Alipat+N
5965568	24	1	41	42	0	11	0	0	0.44	1.68	5	0.2	-0.76	0	----	----	----	AlipatNoN	----	----
5960169	16	0	29	30	0	9	0	0	0.5625	1.875	2	0.125	-0.6875	-0.173913	----	----	----	AlipatNoN	----	----
5948346	20	0	35	36	0	6	0	0	0.3	1.8	3	0.15	-1.15	0.0294118	----	----	----	AlipatNoN	----	----
5947863	23	0	37	38	0	8	0	0	0.347826	1.65217	5	0.217391	-0.913043	0.0789474	----	----	----	AlipatNoN	----	----
5.94605e+06	18	1	31	32	0	6	0	0	0.315789	1.68421	4	0.210526	-1	0.09375	----	----	----	AlipatNoN	----	----
5944272	24	0	39	40	0	15	1	0	0.625	1.66667	5	0.208333	-0.291667	-0.193548	----	----	----	AlipatNoN	----	----
5935647	7	12	25	26	4	5	0	0	0.263158	1.36842	9	0.473684	-0.157895	0.4	----	----	HUnSatLig	----	----	----
5935647	16	1	30	31	5	6	0	0	0.352941	1.82353	5	0.294118	-0.176471	0	----	----	----	----	----	Alipat+N
5934807	17	0	25	26	0	7	0	0	0.411765	1.52941	5	0.294118	-0.647059	0.148148	----	----	----	AlipatNoN	----	----
5.91521e+06	20	0	35	36	4	6	0	0	0.3	1.8	5	0.25	-0.55	0.0384615	----	----	----	----	----	Alipat+N
5.90567e+06	17	0	21	22	0	11	0	0	0.647059	1.29412	7	0.411765	0.0588235	0.173913	----	----	HUnSatLig	----	----	----
5.90375e+06	19	0	34	35	5	8	0	0	0.421053	1.84211	5	0.263158	-0.157895	-0.1	----	----	----	----	----	Alipat+N
5900393	22	0	29	30	4	6	0	0	0.272727	1.36364	10	0.454545	-0.227273	0.366667	----	----	HUnSatLig	----	----	----
5.88917e+06	27	0	43	44	0	15	0	0	0.555556	1.62963	6	0.222222	-0.481481	-0.0512821	----	----	----	AlipatNoN	----	----
5878806	11	6	27	28	0	9	0	0	0.529412	1.64706	4	0.235294	-0.529412	0	----	----	----	AlipatNoN	----	----
5.87613e+06	21	1	39	40	0	12	0	0	0.545455	1.81818	3	0.136364	-0.681818	-0.15625	----	----	----	AlipatNoN	----	----
5860960	30	0	49	50	0	13	0	0	0.433333	1.66667	6	0.2	-0.766667	0	----	----	----	AlipatNoN	----	----
5853288	23	1	40	41	5	8	0	0	0.333333	1.70833	7	0.291667	-0.375	0.0666667	----	----	----	----	----	Alipat+N
5.8409e+06	15	1	30	31	3	5	0	0	0.3125	1.9375	3	0.1875	-0.6875	-0.047619	----	----	----	----	----	Alipat+N
5.83916e+06	25	2	45	46	0	13	0	0	0.481481	1.7037	5	0.185185	-0.703704	-0.0487805	----	----	----	AlipatNoN	----	----
5.83757e+06	15	0	25	26	0	7	0	0	0.466667	1.73333	3	0.2	-0.733333	0	----	----	----	AlipatNoN	----	----
5833211	25	0	44	45	5	8	0	0	0.32	1.8	6	0.24	-0.52	0	----	----	----	----	----	Alipat+N
5830901	4	18	33	34	0	9	0	0	0.409091	1.54545	6	0.272727	-0.681818	0.114286	----	----	----	AlipatNoN	----	----
5.82895e+06	18	0	32	33	0	12	0	1	0.666667	1.83333	3	0.166667	-0.444444	-0.272727	----	----	----	AlipatNoN	----	----
5823323	30	0	45	46	0	13	0	0	0.433333	1.53333	8	0.266667	-0.633333	0.0851064	----	----	----	AlipatNoN	----	----
5817490	32	0	55	56	0	14	0	0	0.4375	1.75	5	0.15625	-0.84375	-0.06	----	----	----	AlipatNoN	----	----
5812054	26	1	45	46	0	16	1	0	0.592593	1.7037	5	0.185185	-0.407407	-0.194444	----	----	----	AlipatNoN	----	----
5808043	29	1	47	48	0	12	0	0	0.4	1.6	7	0.233333	-0.766667	0.0625	----	----	----	AlipatNoN	----	----
5805285	25	0	43	44	0	17	0	0	0.68	1.76	4	0.16	-0.36	-0.242424	----	----	----	AlipatNoN	----	----
5804865	22	0	19	20	0	12	0	0	0.545455	0.909091	13	0.590909	0.227273	0.46875	----	----	HUnSatLig	----	----	----
5787500	22	0	31	32	0	6	0	0	0.272727	1.45455	7	0.318182	-0.863636	0.236842	----	----	HUnSatLig	----	----	----
5785805	22	0	29	30	0	14	0	0	0.636364	1.36364	8	0.363636	-0.0454545	0.1	----	----	HUnSatLig	----	----	----
5771598	21	0	34	35	1	6	0	0	0.285714	1.66667	5	0.238095	-0.904762	0.117647	----	----	----	----	----	Alipat+N
5749171	20	0	37	38	4	6	0	0	0.3	1.9	4	0.2	-0.65	-0.0384615	----	----	----	----	----	Alipat+N
5740605	21	0	33	34	0	12	0	0	0.571429	1.61905	5	0.238095	-0.428571	-0.0333333	----	----	----	AlipatNoN	----	----
5.73919e+06	17	0	24	25	3	6	0	0	0.352941	1.47059	7	0.411765	-0.176471	0.272727	----	----	HUnSatLig	----	----	----
5.73415e+06	22	0	38	39	5	10	0	0	0.454545	1.77273	6	0.272727	-0.136364	-0.0833333	----	----	----	----	----	Alipat+N
5.71869e+06	20	1	40	41	0	12	0	1	0.571429	1.95238	2	0.0952381	-0.761905	-0.285714	----	----	----	AlipatNoN	----	----
5.71786e+06	27	3	51	52	0	15	0	0	0.5	1.73333	5	0.166667	-0.7	-0.0888889	----	----	----	AlipatNoN	----	----
5.71781e+06	12	6	28	29	1	8	0	0	0.444444	1.61111	5	0.277778	-0.5	0.0769231	----	----	----	----	----	Alipat+N
5.69725e+06	30	0	47	48	0	13	0	0	0.433333	1.6	7	0.233333	-0.7	0.0425532	----	----	----	AlipatNoN	----	----
5.69715e+06	17	1	24	25	3	7	0	0	0.388889	1.38889	8	0.444444	-0.0555556	0.304348	----	----	HUnSatLig	----	----	----
5684464	13	5	27	28	0	7	0	0	0.388889	1.55556	5	0.277778	-0.722222	0.137931	----	----	----	AlipatNoN	----	----
5683778	27	0	47	48	0	14	0	0	0.518519	1.77778	4	0.148148	-0.703704	-0.125	----	----	----	AlipatNoN	----	----
5681896	11	13	32	33	5	8	0	0	0.333333	1.375	11	0.458333	-0.0416667	0.333333	----	----	HUnSatLig	----	----	----
5.67005e+06	28	0	47	48	0	13	0	0	0.464286	1.71429	5	0.178571	-0.75	-0.0465116	----	----	----	AlipatNoN	----	----
5653706	10	11	29	30	0	10	0	0	0.47619	1.42857	7	0.333333	-0.428571	0.15625	----	----	HUnSatLig	----	----	----
5642312	26	1	45	46	0	8	0	0	0.296296	1.7037	5	0.185185	-1.07407	0.0652174	----	----	----	AlipatNoN	----	----
5636674	21	0	38	39	0	9	0	1	0.428571	1.85714	3	0.142857	-0.952381	-0.0967742	----	----	----	AlipatNoN	----	----
5636049	22	0	33	34	0	9	0	0	0.409091	1.54545	6	0.272727	-0.681818	0.114286	----	----	----	AlipatNoN	----	----
5634204	20	1	33	34	0	11	0	0	0.52381	1.61905	5	0.238095	-0.52381	0	----	----	----	AlipatNoN	----	----
5.62905e+06	19	0	32	33	5	7	0	0	0.368421	1.73684	6	0.315789	-0.157895	0.047619	----	----	----	----	----	Alipat+N
5.62131e+06	23	0	29	30	0	10	0	0	0.434783	1.30435	9	0.391304	-0.391304	0.25	----	----	HUnSatLig	----	----	----
5617906	21	3	41	42	0	11	0	0	0.458333	1.75	4	0.166667	-0.791667	-0.0540541	----	----	----	AlipatNoN	----	----
5.61263e+06	16	2	32	33	5	6	0	0	0.333333	1.83333	5	0.277778	-0.277778	0	----	----	----	----	----	Alipat+N
5.60721e+06	18	2	35	36	0	10	0	0	0.5	1.8	3	0.15	-0.75	-0.1	----	----	----	AlipatNoN	----	----
5606405	15	0	28	29	3	4	0	0	0.266667	1.93333	3	0.2	-0.733333	0	----	----	----	----	----	Alipat+N
5604413	13	6	25	26	4	7	0	0	0.368421	1.36842	9	0.473684	0.0526316	0.347826	----	----	HUnSatLig	----	----	----
5.59714e+06	29	1	51	52	0	16	0	0	0.533333	1.73333	5	0.166667	-0.633333	-0.113636	----	----	----	AlipatNoN	----	----
5589746	24	0	31	32	0	15	0	0	0.625	1.33333	9	0.375	-0.0416667	0.121212	----	----	HUnSatLig	----	----	----
5586723	22	0	37	38	4	9	0	0	0.409091	1.72727	6	0.272727	-0.318182	0	----	----	----	----	----	Alipat+N
5577307	14	0	26	27	3	5	0	0	0.357143	1.92857	3	0.214286	-0.5	-0.0588235	----	----	----	----	----	Alipat+N
5576432	22	0	37	38	0	19	0	0	0.863636	1.72727	4	0.181818	0.0454545	-0.4	----	----	----	AlipatNoN	----	----
5563672	25	0	39	40	0	14	0	0	0.56	1.6	6	0.24	-0.44	-0.0277778	----	----	----	AlipatNoN	----	----
5559057	17	1	32	33	5	7	0	0	0.388889	1.83333	5	0.277778	-0.166667	-0.0526316	----	----	----	----	----	Alipat+N
5553482	16	3	25	26	0	10	0	0	0.526316	1.36842	7	0.368421	-0.263158	0.178571	----	----	HUnSatLig	----	----	----
5.5498e+06	18	4	23	24	0	15	0	0	0.681818	1.09091	11	0.5	0.318182	0.275862	----	----	HUnSatLig	----	----	----
5543384	19	0	25	26	4	5	0	0	0.263158	1.36842	9	0.473684	-0.157895	0.4	----	----	HUnSatLig	----	----	----
5541523	16	0	27	28	0	8	0	0	0.5	1.75	3	0.1875	-0.6875	-0.0416667	----	----	----	AlipatNoN	----	----
5534878	21	0	33	34	0	6	0	0	0.285714	1.61905	5	0.238095	-1	0.138889	----	----	----	AlipatNoN	----	----
5534291	26	0	27	28	0	13	0	0	0.5	1.07692	13	0.5	-0.0384615	0.358974	----	----	HUnSatLig	----	----	----
5526791	12	6	29	30	0	8	0	0	0.444444	1.66667	4	0.222222	-0.722222	0.0357143	----	----	----	AlipatNoN	----	----
5.51986e+06	14	4	31	32	0	13	1	0	0.722222	1.77778	3	0.166667	-0.166667	-0.380952	----	----	----	AlipatNoN	----	----
5511503	15	2	31	32	4	5	0	0	0.294118	1.88235	4	0.235294	-0.529412	0	----	----	----	----	----	Alipat+N
5.50378e+06	16	2	29	30	0	7	0	0	0.388889	1.66667	4	0.222222	-0.833333	0.0689655	----	----	----	AlipatNoN	----	----
5501729	22	5	29	30	0	14	0	0	0.518519	1.11111	13	0.481481	-0.037037	0.325	----	----	HUnSatLig	----	----	----
5.49439e+06	16	0	28	29	3	4	0	0	0.25	1.8125	4	0.25	-0.6875	0.0909091	----	----	----	----	----	Alipat+N
5.49374e+06	29	1	45	46	0	12	0	0	0.4	1.53333	8	0.266667	-0.7	0.104167	----	----	----	AlipatNoN	----	----
5.48953e+06	19	0	35	36	0	5	0	0	0.263158	1.89474	2	0.105263	-1.31579	0	----	----	----	AlipatNoN	----	----
5486138	25	4	31	32	0	18	0	0	0.62069	1.10345	14	0.482759	0.172414	0.275	----	----	HUnSatLig	----	----	----
5.4817e+06	21	0	38	39	5	8	0	0	0.380952	1.85714	5	0.238095	-0.333333	-0.0833333	----	----	----	----	----	Alipat+N
5.46361e+06	20	0	19	20	0	8	0	0	0.4	1	11	0.55	-0.15	0.46875	----	----	HUnSatLig	----	----	----
5.45161e+06	25	1	47	48	0	10	0	0	0.384615	1.84615	3	0.115385	-1.03846	-0.0714286	----	----	----	AlipatNoN	----	----
5434820	16	3	33	34	4	7	0	0	0.368421	1.78947	5	0.263158	-0.368421	0	----	----	----	----	----	Alipat+N
5433490	26	0	43	44	0	9	0	0	0.346154	1.69231	5	0.192308	-0.961538	0.0465116	----	----	----	AlipatNoN	----	----
5432276	22	0	34	35	5	9	0	0	0.409091	1.59091	8	0.363636	-0.0454545	0.12	----	----	----	----	----	Alipat+N
5.43041e+06	20	0	31	32	0	6	0	0	0.3	1.6	5	0.25	-0.95	0.147059	----	----	----	AlipatNoN	----	----
5.42606e+06	23	2	43	44	0	16	0	0	0.64	1.76	4	0.16	-0.44	-0.205882	----	----	----	AlipatNoN	----	----
5.41961e+06	19	2	19	20	0	10	0	0	0.47619	0.952381	12	0.571429	0.047619	0.46875	----	----	HUnSatLig	----	----	----
5399341	21	4	39	40	0	11	0	0	0.44	1.6	6	0.24	-0.68	0.0512821	----	----	----	AlipatNoN	----	----
5383625	23	0	37	38	0	9	0	0	0.391304	1.65217	5	0.217391	-0.826087	0.0540541	----	----	----	AlipatNoN	----	----
5.37051e+06	19	1	33	34	0	7	0	0	0.35	1.7	4	0.2	-0.95	0.0606061	----	----	----	AlipatNoN	----	----
5.36975e+06	6	17	27	28	0	10	0	0	0.434783	1.21739	10	0.434783	-0.304348	0.305556	----	----	HUnSatLig	----	----	----
5.36913e+06	22	0	37	38	0	13	0	0	0.590909	1.72727	4	0.181818	-0.5	-0.129032	----	----	----	AlipatNoN	----	----
5.36389e+06	21	4	41	42	0	13	0	0	0.52	1.68	5	0.2	-0.6	-0.0540541	----	----	----	AlipatNoN	----	----
5.36138e+06	21	0	40	41	0	10	0	1	0.47619	1.95238	2	0.0952381	-0.952381	-0.2	----	----	----	AlipatNoN	----	----
5354260	16	0	26	27	3	5	0	0	0.3125	1.6875	5	0.3125	-0.4375	0.142857	----	----	----	----	----	Alipat+N
5348512	15	1	28	29	5	7	0	0	0.4375	1.8125	5	0.3125	0.0625	-0.0666667	----	----	----	----	----	Alipat+N
5344853	23	2	37	38	0	13	0	0	0.52	1.52	7	0.28	-0.44	0.0540541	----	----	----	AlipatNoN	----	----
5339729	25	4	29	30	0	19	0	0	0.655172	1.03448	15	0.517241	0.310345	0.307692	----	----	HUnSatLig	----	----	----
5339718	16	3	25	26	0	12	0	0	0.631579	1.36842	7	0.368421	-0.0526316	0.115385	----	----	HUnSatLig	----	----	----
5336885	36	0	61	62	0	11	0	0	0.305556	1.72222	6	0.166667	-1.08333	0.0327869	----	----	----	AlipatNoN	----	----
5.32886e+06	36	0	61	62	0	10	0	0	0.277778	1.72222	6	0.166667	-1.13889	0.0483871	----	----	----	AlipatNoN	----	----
5.32074e+06	17	0	27	28	0	8	0	0	0.470588	1.64706	4	0.235294	-0.647059	0.0384615	----	----	----	AlipatNoN	----	----
5312201	22	0	36	37	5	10	0	0	0.454545	1.68182	7	0.318182	-0.0454545	0	----	----	----	----	----	Alipat+N
5311284	21	0	35	36	0	6	0	0	0.285714	1.71429	4	0.190476	-1.09524	0.0833333	----	----	----	AlipatNoN	----	----
5.30851e+06	20	1	38	39	5	7	0	0	0.333333	1.85714	5	0.238095	-0.428571	-0.04	----	----	----	----	----	Alipat+N
5296844	8	10	31	32	0	5	0	0	0.277778	1.77778	3	0.166667	-1.16667	0.0645161	----	----	----	AlipatNoN	----	----
5296271	19	0	27	28	0	10	0	0	0.526316	1.47368	6	0.315789	-0.368421	0.107143	----	----	HUnSatLig	----	----	----
5285175	23	1	39	40	0	8	0	0	0.333333	1.66667	5	0.208333	-0.958333	0.075	----	----	----	AlipatNoN	----	----
5280943	18	0	31	32	4	9	0	0	0.5	1.77778	5	0.277778	-0.0555556	-0.105263	----	----	----	----	----	Alipat+N
5.28026e+06	21	0	37	38	0	12	1	0	0.571429	1.80952	3	0.142857	-0.52381	-0.25	----	----	----	AlipatNoN	----	----
5.27135e+06	24	0	39	40	0	15	0	0	0.625	1.66667	5	0.208333	-0.375	-0.121212	----	----	----	AlipatNoN	----	----
5271144	27	0	43	44	0	10	0	0	0.37037	1.62963	6	0.222222	-0.851852	0.0681818	----	----	----	AlipatNoN	----	----
5270332	24	0	41	42	0	15	0	0	0.625	1.75	4	0.166667	-0.458333	-0.181818	----	----	----	AlipatNoN	----	----
5.25891e+06	17	1	29	30	0	9	0	0	0.5	1.66667	4	0.222222	-0.611111	0	----	----	----	AlipatNoN	----	----
5.25697e+06	14	4	29	30	0	6	0	0	0.333333	1.66667	4	0.222222	-0.944444	0.1	----	----	----	AlipatNoN	----	----
5.25142e+06	24	0	40	41	0	11	0	1	0.458333	1.70833	5	0.208333	-0.75	-0.0285714	----	----	----	AlipatNoN	----	----
5240304	23	0	30	31	5	8	0	0	0.347826	1.34783	11	0.478261	0.0434783	0.357143	----	----	HUnSatLig	----	----	----
5237805	18	2	33	34	0	11	0	0	0.55	1.7	4	0.2	-0.55	-0.0689655	----	----	----	AlipatNoN	----	----
5.2368e+06	20	1	38	39	0	11	0	1	0.52381	1.85714	3	0.142857	-0.761905	-0.172414	----	----	----	AlipatNoN	----	----
5233066	23	0	32	33	5	9	0	0	0.391304	1.43478	10	0.434783	0.0434783	0.259259	----	----	HUnSatLig	----	----	----
5.23242e+06	15	3	29	30	0	12	0	0	0.666667	1.66667	4	0.222222	-0.277778	-0.125	----	----	----	AlipatNoN	----	----
5226928	16	0	27	28	4	6	0	0	0.375	1.75	5	0.3125	-0.1875	0.0555556	----	----	----	----	----	Alipat+N
5.20925e+06	4	14	29	30	0	7	1	0	0.388889	1.66667	4	0.222222	-0.722222	0	----	----	----	AlipatNoN	----	----
5209089	24	0	42	43	0	14	0	1	0.583333	1.79167	4	0.166667	-0.583333	-0.1875	----	----	----	AlipatNoN	----	----
5206823	27	0	49	50	0	12	0	0	0.444444	1.85185	3	0.111111	-0.925926	-0.119048	----	----	----	AlipatNoN	----	----
5.20606e+06	21	0	31	32	4	7	0	0	0.333333	1.52381	8	0.380952	-0.238095	0.222222	----	----	----	----	----	Alipat+N
5.19603e+06	19	5	41	42	0	10	0	0	0.416667	1.75	4	0.166667	-0.875	-0.0263158	----	----	----	AlipatNoN	----	----
5194728	22	0	40	41	5	6	0	0	0.272727	1.86364	5	0.227273	-0.590909	0	----	----	----	----	----	Alipat+N
5.1927e+06	14	1	26	27	3	6	0	0	0.4	1.8	4	0.266667	-0.333333	0	----	----	----	----	----	Alipat+N
5.17889e+06	20	0	33	34	0	13	1	0	0.65	1.7	4	0.2	-0.25	-0.24	----	----	----	AlipatNoN	----	----
5170944	30	0	49	50	0	11	0	0	0.366667	1.66667	6	0.2	-0.9	0.0408163	----	----	----	AlipatNoN	----	----
5.16374e+06	24	0	46	47	0	12	0	1	0.5	1.95833	2	0.0833333	-0.916667	-0.235294	----	----	----	AlipatNoN	----	----
5.16364e+06	25	2	43	44	0	14	0	0	0.518519	1.62963	6	0.222222	-0.555556	-0.025	----	----	----	AlipatNoN	----	----
5153637	12	7	29	30	0	9	0	0	0.473684	1.57895	5	0.263158	-0.578947	0.0689655	----	----	----	AlipatNoN	----	----
5.14259e+06	5	16	33	34	0	9	1	0	0.428571	1.61905	5	0.238095	-0.619048	0	----	----	----	AlipatNoN	----	----
5134405	26	1	45	46	0	11	0	0	0.407407	1.7037	5	0.185185	-0.851852	0	----	----	----	AlipatNoN	----	----
5.13022e+06	30	0	53	54	0	15	0	0	0.5	1.8	4	0.133333	-0.766667	-0.133333	----	----	----	AlipatNoN	----	----
5127413	18	0	30	31	5	7	0	0	0.388889	1.72222	6	0.333333	-0.0555556	0.0526316	----	----	----	----	----	Alipat+N
5.12515e+06	33	0	39	40	0	19	0	0	0.575758	1.21212	14	0.424242	-0.030303	0.212766	----	----	HUnSatLig	----	----	----
5.11793e+06	21	0	32	33	1	7	0	0	0.333333	1.57143	6	0.285714	-0.714286	0.151515	----	----	----	----	----	Alipat+N
5110370	24	0	41	42	0	9	0	0	0.375	1.75	4	0.166667	-0.958333	0	----	----	----	AlipatNoN	----	----
5.10833e+06	17	0	27	28	0	7	0	0	0.411765	1.64706	4	0.235294	-0.764706	0.0740741	----	----	----	AlipatNoN	----	----
5.10792e+06	26	0	45	46	0	10	0	0	0.384615	1.76923	4	0.153846	-0.961538	-0.0238095	----	----	----	AlipatNoN	----	----
5105172	19	0	35	36	4	7	0	0	0.368421	1.89474	4	0.210526	-0.473684	-0.0869565	----	----	----	----	----	Alipat+N
5.09933e+06	16	0	17	18	0	9	0	0	0.5625	1.125	8	0.5	0.0625	0.347826	----	----	HUnSatLig	----	----	----
5091920	20	1	35	36	0	8	1	0	0.380952	1.71429	4	0.190476	-0.809524	-0.03125	----	----	----	AlipatNoN	----	----
5.09177e+06	24	3	43	44	0	14	1	0	0.518519	1.62963	6	0.222222	-0.481481	-0.0789474	----	----	----	AlipatNoN	----	----
5.08331e+06	21	0	32	33	3	4	0	0	0.190476	1.57143	7	0.333333	-0.714286	0.25	----	----	----	----	----	Alipat+N
5067040	30	0	49	50	0	14	0	0	0.466667	1.66667	6	0.2	-0.7	-0.0217391	----	----	----	AlipatNoN	----	----
5066868	25	2	45	46	0	9	0	0	0.333333	1.7037	5	0.185185	-1	0.0444444	----	----	----	AlipatNoN	----	----
5066222	20	0	33	34	0	12	1	0	0.6	1.7	4	0.2	-0.35	-0.192308	----	----	----	AlipatNoN	----	----
5.06328e+06	24	0	35	36	0	12	0	0	0.5	1.5	7	0.291667	-0.458333	0.0833333	----	----	----	AlipatNoN	----	----
5055123	18	3	35	36	0	10	0	0	0.47619	1.71429	4	0.190476	-0.714286	-0.03125	----	----	----	AlipatNoN	----	----
5054999	17	3	35	36	0	13	0	0	0.65	1.8	3	0.15	-0.45	-0.222222	----	----	----	AlipatNoN	----	----
5052480	25	3	29	30	0	17	0	0	0.607143	1.07143	14	0.5	0.178571	0.307692	----	----	HUnSatLig	----	----	----
5.03988e+06	20	0	29	30	0	8	0	0	0.4	1.5	6	0.3	-0.65	0.15625	----	----	----	AlipatNoN	----	----
5038733	19	0	27	28	0	9	0	0	0.473684	1.47368	6	0.315789	-0.473684	0.137931	----	----	HUnSatLig	----	----	----
5034921	23	4	45	46	0	14	1	0	0.518519	1.7037	5	0.185185	-0.555556	-0.131579	----	----	----	AlipatNoN	----	----
5.03437e+06	22	1	39	40	0	9	0	0	0.391304	1.73913	4	0.173913	-0.913043	0	----	----	----	AlipatNoN	----	----
5.02689e+06	21	0	36	37	0	11	0	1	0.52381	1.7619	4	0.190476	-0.666667	-0.103448	----	----	----	AlipatNoN	----	----
5018891	16	2	29	30	0	4	0	0	0.222222	1.66667	4	0.222222	-1.16667	0.15625	----	----	----	AlipatNoN	----	----
5.0182e+06	16	2	31	32	0	12	1	0	0.666667	1.77778	3	0.166667	-0.277778	-0.318182	----	----	----	AlipatNoN	----	----
5.01769e+06	23	0	37	38	0	10	0	0	0.434783	1.65217	5	0.217391	-0.73913	0.0277778	----	----	----	AlipatNoN	----	----
5.00616e+06	21	0	34	35	5	8	0	0	0.380952	1.66667	7	0.333333	-0.142857	0.0833333	----	----	----	----	----	Alipat+N
5005737	14	0	25	26	4	5	0	0	0.357143	1.85714	4	0.285714	-0.214286	0	----	----	----	----	----	Alipat+N
5.00274e+06	26	0	41	42	0	9	0	0	0.346154	1.61538	6	0.230769	-0.884615	0.0930233	----	----	----	AlipatNoN	----	----
4.99855e+06	19	0	33	34	0	6	0	0	0.315789	1.78947	3	0.157895	-1.10526	0.03125	----	----	----	AlipatNoN	----	----
4989905	22	0	35	36	0	14	0	0	0.636364	1.63636	5	0.227273	-0.318182	-0.1	----	----	----	AlipatNoN	----	----
4.98682e+06	20	1	31	32	0	10	0	0	0.47619	1.52381	6	0.285714	-0.52381	0.09375	----	----	----	AlipatNoN	----	----
4976381	18	1	33	34	0	12	0	0	0.631579	1.78947	3	0.157895	-0.473684	-0.192308	----	----	----	AlipatNoN	----	----
4.97543e+06	14	12	27	28	0	14	0	0	0.538462	1.07692	13	0.5	0.0384615	0.342105	----	----	HUnSatLig	----	----	----
4974552	19	1	34	35	5	6	0	0	0.3	1.75	6	0.3	-0.35	0.0833333	----	----	----	----	----	Alipat+N
4974341	13	2	27	28	0	13	0	0	0.866667	1.86667	2	0.133333	-0.0666667	-0.470588	----	----	----	AlipatNoN	----	----
4973736	15	0	25	26	0	8	0	0	0.533333	1.73333	3	0.2	-0.6	-0.0454545	----	----	----	AlipatNoN	----	----
4968876	27	0	41	42	0	8	0	0	0.296296	1.55556	7	0.259259	-0.925926	0.152174	----	----	----	AlipatNoN	----	----
4965797	17	1	31	32	0	6	1	0	0.333333	1.77778	3	0.166667	-0.944444	-0.0357143	----	----	----	AlipatNoN	----	----
4964942	16	0	27	28	0	9	0	0	0.5625	1.75	3	0.1875	-0.5625	-0.0869565	----	----	----	AlipatNoN	----	----
4962756	22	0	33	34	0	10	0	0	0.454545	1.54545	6	0.272727	-0.590909	0.0882353	----	----	----	AlipatNoN	----	----
4957411	31	2	57	58	0	17	0	0	0.515152	1.75758	5	0.151515	-0.69697	-0.122449	----	----	----	AlipatNoN	----	----
4.95227e+06	11	7	29	30	0	6	1	0	0.333333	1.66667	4	0.222222	-0.833333	0.0357143	----	----	----	AlipatNoN	----	----
4.94998e+06	16	2	29	30	0	8	0	0	0.444444	1.66667	4	0.222222	-0.722222	0.0357143	----	----	----	AlipatNoN	----	----
4940938	17	7	41	42	0	16	0	0	0.666667	1.75	4	0.166667	-0.375	-0.21875	----	----	----	AlipatNoN	----	----
4.93998e+06	20	1	37	38	0	11	0	0	0.52381	1.80952	3	0.142857	-0.714286	-0.129032	----	----	----	AlipatNoN	----	----
4.92357e+06	21	1	37	38	0	11	0	0	0.5	1.72727	4	0.181818	-0.681818	-0.0606061	----	----	----	AlipatNoN	----	----
4921889	26	1	43	44	0	11	0	0	0.407407	1.62963	6	0.222222	-0.777778	0.0465116	----	----	----	AlipatNoN	----	----
4921520	27	0	43	44	0	16	0	0	0.592593	1.62963	6	0.222222	-0.407407	-0.0789474	----	----	----	AlipatNoN	----	----
4.92107e+06	27	0	43	44	0	16	1	0	0.592593	1.62963	6	0.222222	-0.333333	-0.138889	----	----	----	AlipatNoN	----	----
4.91231e+06	22	2	35	36	0	10	0	0	0.416667	1.5	7	0.291667	-0.625	0.131579	----	----	----	AlipatNoN	----	----
4909539	21	0	36	37	5	7	0	0	0.333333	1.7619	6	0.285714	-0.333333	0.04	----	----	----	----	----	Alipat+N
4.89546e+06	21	0	40	41	0	13	0	1	0.619048	1.95238	2	0.0952381	-0.666667	-0.333333	----	----	----	AlipatNoN	----	----
4891155	21	1	37	38	0	9	0	0	0.409091	1.72727	4	0.181818	-0.863636	0	----	----	----	AlipatNoN	----	----
4889581	15	0	26	27	3	7	0	0	0.466667	1.8	4	0.266667	-0.2	-0.0588235	----	----	----	----	----	Alipat+N
4.87816e+06	21	0	35	36	0	13	0	0	0.619048	1.71429	4	0.190476	-0.428571	-0.137931	----	----	----	AlipatNoN	----	----
4.87682e+06	33	0	55	56	0	18	0	0	0.545455	1.69697	6	0.181818	-0.575758	-0.104167	----	----	----	AlipatNoN	----	----
4876052	17	2	34	35	5	7	0	0	0.368421	1.84211	5	0.263158	-0.263158	-0.047619	----	----	----	----	----	Alipat+N
4873507	26	0	45	46	0	11	0	0	0.423077	1.76923	4	0.153846	-0.884615	-0.0487805	----	----	----	AlipatNoN	----	----
4.87109e+06	19	0	34	35	0	12	0	1	0.631579	1.84211	3	0.157895	-0.526316	-0.25	----	----	----	AlipatNoN	----	----
4.8678e+06	23	1	35	36	0	9	0	0	0.375	1.5	7	0.291667	-0.708333	0.153846	----	----	----	AlipatNoN	----	----
4.86266e+06	19	1	33	34	0	12	0	0	0.6	1.7	4	0.2	-0.45	-0.107143	----	----	----	AlipatNoN	----	----
4860760	23	1	39	40	0	12	0	0	0.5	1.66667	5	0.208333	-0.625	-0.0277778	----	----	----	AlipatNoN	----	----
4.85808e+06	26	4	51	52	0	15	0	0	0.5	1.73333	5	0.166667	-0.7	-0.0888889	----	----	----	AlipatNoN	----	----
4846411	36	1	35	36	0	19	0	0	0.513514	0.972973	20	0.540541	0.0810811	0.4	----	----	HUnSatLig	----	----	----
4.841e+06	15	1	33	34	0	6	1	0	0.375	2.125	0	0	-1.1875	-0.291667	----	----	----	----	SatFACarb	----
4.83734e+06	17	1	29	30	4	7	0	0	0.388889	1.66667	6	0.333333	-0.166667	0.0952381	----	----	----	----	----	Alipat+N
4826417	13	7	33	34	0	11	0	0	0.55	1.7	4	0.2	-0.55	-0.0689655	----	----	----	AlipatNoN	----	----
4.82337e+06	24	0	38	39	1	9	0	0	0.375	1.625	6	0.25	-0.708333	0.0810811	----	----	----	----	----	Alipat+N
4820488	21	0	38	39	0	12	0	1	0.571429	1.85714	3	0.142857	-0.666667	-0.214286	----	----	----	AlipatNoN	----	----
4.816e+06	25	0	36	37	5	9	0	0	0.36	1.48	10	0.4	-0.12	0.225806	----	----	HUnSatLig	----	----	----
4.81172e+06	25	2	45	46	0	13	1	0	0.481481	1.7037	5	0.185185	-0.62963	-0.102564	----	----	----	AlipatNoN	----	----
4.80372e+06	16	1	29	30	0	12	0	0	0.705882	1.76471	3	0.176471	-0.294118	-0.227273	----	----	----	AlipatNoN	----	----
4.80338e+06	25	0	43	44	0	14	0	0	0.56	1.76	4	0.16	-0.6	-0.138889	----	----	----	AlipatNoN	----	----
4803305	26	1	41	42	0	12	0	0	0.444444	1.55556	7	0.259259	-0.62963	0.0714286	----	----	----	AlipatNoN	----	----
4792556	20	0	29	30	0	6	0	0	0.3	1.5	6	0.3	-0.85	0.205882	----	----	----	AlipatNoN	----	----
4.79196e+06	18	0	31	32	4	6	0	0	0.333333	1.77778	5	0.277778	-0.388889	0.0454545	----	----	----	----	----	Alipat+N
4790886	26	0	39	40	0	11	0	0	0.423077	1.53846	7	0.269231	-0.653846	0.097561	----	----	----	AlipatNoN	----	----
4.79037e+06	22	2	37	38	0	9	0	0	0.375	1.58333	6	0.25	-0.791667	0.102564	----	----	----	AlipatNoN	----	----
4787858	24	0	39	40	0	14	0	0	0.583333	1.66667	5	0.208333	-0.458333	-0.0882353	----	----	----	AlipatNoN	----	----
4786675	19	2	36	37	5	9	0	0	0.428571	1.7619	6	0.285714	-0.142857	-0.0434783	----	----	----	----	----	Alipat+N
4784854	25	2	45	46	0	17	0	0	0.62963	1.7037	5	0.185185	-0.407407	-0.162162	----	----	----	AlipatNoN	----	----
4.78481e+06	26	0	33	34	0	13	0	0	0.5	1.30769	10	0.384615	-0.269231	0.205128	----	----	HUnSatLig	----	----	----
4780760	16	2	29	30	0	6	1	0	0.333333	1.66667	4	0.222222	-0.833333	0.0357143	----	----	----	AlipatNoN	----	----
4778145	31	2	57	58	0	18	0	0	0.545455	1.75758	5	0.151515	-0.636364	-0.145833	----	----	----	AlipatNoN	----	----
4777203	13	5	31	32	0	11	0	0	0.611111	1.77778	3	0.166667	-0.5	-0.16	----	----	----	AlipatNoN	----	----
4.76254e+06	20	7	29	30	0	15	0	0	0.555556	1.11111	13	0.481481	0.037037	0.307692	----	----	HUnSatLig	----	----	----
4761154	25	2	45	46	0	14	0	0	0.518519	1.7037	5	0.185185	-0.62963	-0.075	----	----	----	AlipatNoN	----	----
4760777	5	13	29	30	0	8	1	0	0.444444	1.66667	4	0.222222	-0.611111	-0.0384615	----	----	----	AlipatNoN	----	----
4758596	21	2	38	39	5	10	0	0	0.434783	1.69565	7	0.304348	-0.130435	0	----	----	----	----	----	Alipat+N
4.75772e+06	22	0	33	34	0	8	0	0	0.363636	1.54545	6	0.272727	-0.772727	0.138889	----	----	----	AlipatNoN	----	----
4756190	23	0	42	43	5	7	0	0	0.304348	1.86957	5	0.217391	-0.565217	-0.0344828	----	----	----	----	----	Alipat+N
4.74728e+06	6	12	22	23	3	6	0	0	0.333333	1.27778	9	0.5	-0.0555556	0.416667	----	----	HUnSatLig	----	----	----
4.74728e+06	15	1	27	28	4	7	0	0	0.4375	1.75	5	0.3125	-0.0625	0	----	----	----	----	----	Alipat+N
4.74672e+06	24	0	38	39	1	8	0	0	0.333333	1.625	6	0.25	-0.791667	0.105263	----	----	----	----	----	Alipat+N
4743090	22	0	31	32	4	6	0	0	0.272727	1.45455	9	0.409091	-0.318182	0.3	----	----	HUnSatLig	----	----	----
4741020	21	1	39	40	0	11	0	0	0.5	1.81818	3	0.136364	-0.772727	-0.121212	----	----	----	AlipatNoN	----	----
4736831	29	1	49	50	0	10	0	0	0.333333	1.66667	6	0.2	-0.966667	0.06	----	----	----	AlipatNoN	----	----
4.73537e+06	24	0	39	40	0	7	0	0	0.291667	1.66667	5	0.208333	-1.04167	0.097561	----	----	----	AlipatNoN	----	----
4.72811e+06	27	0	43	44	0	7	0	0	0.259259	1.62963	6	0.222222	-1.07407	0.12766	----	----	----	AlipatNoN	----	----
4722060	26	0	49	50	0	11	0	0	0.423077	1.92308	2	0.0769231	-1.03846	-0.146341	----	----	----	AlipatNoN	----	----
4721963	22	0	39	40	0	11	0	0	0.5	1.81818	3	0.136364	-0.772727	-0.121212	----	----	----	AlipatNoN	----	----
4.71529e+06	18	2	35	36	0	12	1	0	0.6	1.8	3	0.15	-0.45	-0.269231	----	----	----	AlipatNoN	----	----
4712284	8	10	33	34	0	5	0	0	0.277778	1.88889	2	0.111111	-1.27778	0	----	----	----	AlipatNoN	----	----
4.71125e+06	18	1	32	33	5	9	0	0	0.473684	1.73684	6	0.315789	0.0526316	-0.0526316	----	----	----	----	----	Alipat+N
4706988	27	0	23	24	0	10	0	0	0.37037	0.888889	16	0.592593	-0.111111	0.522727	----	Aromatic	----	----	----	----
4.70665e+06	18	7	37	38	0	11	0	0	0.44	1.52	7	0.28	-0.6	0.102564	----	----	----	AlipatNoN	----	----
4.70134e+06	25	0	35	36	0	16	0	0	0.64	1.44	8	0.32	-0.12	0.0294118	----	----	HUnSatLig	----	----	----
4.69996e+06	7	11	31	32	0	6	0	0	0.333333	1.77778	3	0.166667	-1.05556	0.0333333	----	----	----	AlipatNoN	----	----
4695488	18	3	33	34	0	9	0	0	0.428571	1.61905	5	0.238095	-0.714286	0.0606061	----	----	----	AlipatNoN	----	----
4676575	18	0	17	18	0	10	0	0	0.555556	1	10	0.555556	0.166667	0.423077	----	----	HUnSatLig	----	----	----
4672966	3	17	27	28	0	10	0	0	0.5	1.4	7	0.35	-0.35	0.166667	----	----	HUnSatLig	----	----	----
4.67047e+06	23	0	36	37	1	8	0	0	0.347826	1.6087	6	0.26087	-0.73913	0.111111	----	----	----	----	----	Alipat+N
4669997	27	0	41	42	0	9	0	0	0.333333	1.55556	7	0.259259	-0.851852	0.133333	----	----	----	AlipatNoN	----	----
4.66607e+06	21	0	34	35	5	9	0	0	0.428571	1.66667	7	0.333333	-0.047619	0.0434783	----	----	----	----	----	Alipat+N
4665970	26	0	43	44	0	10	0	0	0.384615	1.69231	5	0.192308	-0.884615	0.0238095	----	----	----	AlipatNoN	----	----
4.66507e+06	20	1	31	32	0	9	0	0	0.428571	1.52381	6	0.285714	-0.619048	0.121212	----	----	----	AlipatNoN	----	----
4645417	16	1	27	28	0	10	0	0	0.588235	1.64706	4	0.235294	-0.411765	-0.0416667	----	----	----	AlipatNoN	----	----
4.64154e+06	21	2	40	41	5	9	0	0	0.391304	1.78261	6	0.26087	-0.304348	-0.037037	----	----	----	----	----	Alipat+N
4.64089e+06	19	1	30	31	3	4	0	0	0.2	1.55	7	0.35	-0.65	0.266667	----	----	----	----	----	Alipat+N
4.63867e+06	23	4	27	28	0	16	0	0	0.592593	1.03704	14	0.518519	0.185185	0.342105	----	----	HUnSatLig	----	----	----
4638297	22	0	33	34	0	11	0	0	0.5	1.54545	6	0.272727	-0.5	0.0606061	----	----	----	AlipatNoN	----	----
4635713	20	1	37	38	0	13	0	0	0.619048	1.80952	3	0.142857	-0.52381	-0.206897	----	----	----	AlipatNoN	----	----
4.63496e+06	14	0	26	27	3	4	0	0	0.285714	1.92857	3	0.214286	-0.642857	0	----	----	----	----	----	Alipat+N
4.63385e+06	13	3	29	30	4	5	0	0	0.3125	1.875	4	0.25	-0.4375	0	----	----	----	----	----	Alipat+N
4631649	22	2	39	40	0	9	0	0	0.375	1.66667	5	0.208333	-0.875	0.0512821	----	----	----	AlipatNoN	----	----
4.62892e+06	26	1	45	46	0	16	0	0	0.592593	1.7037	5	0.185185	-0.481481	-0.131579	----	----	----	AlipatNoN	----	----
4627670	17	0	27	28	0	9	0	0	0.529412	1.64706	4	0.235294	-0.529412	0	----	----	----	AlipatNoN	----	----
4.62159e+06	21	6	29	30	0	14	0	0	0.518519	1.11111	13	0.481481	-0.037037	0.325	----	----	HUnSatLig	----	----	----
4615986	15	0	27	28	0	8	0	0	0.533333	1.86667	2	0.133333	-0.733333	-0.136364	----	----	----	AlipatNoN	----	----
4612534	25	2	47	48	0	16	1	0	0.592593	1.77778	4	0.148148	-0.481481	-0.25	----	----	----	AlipatNoN	----	----
4607045	23	0	23	24	0	11	0	0	0.478261	1.04348	12	0.521739	-0.0434783	0.4	----	----	HUnSatLig	----	----	----
4599026	18	0	25	26	4	6	0	0	0.333333	1.44444	8	0.444444	-0.0555556	0.318182	----	----	HUnSatLig	----	----	----
4597804	20	0	37	38	4	5	0	0	0.25	1.9	4	0.2	-0.75	0	----	----	----	----	----	Alipat+N
4593435	17	0	30	31	3	4	0	0	0.235294	1.82353	4	0.235294	-0.764706	0.0833333	----	----	----	----	----	Alipat+N
4.58815e+06	16	1	31	32	0	12	1	0	0.705882	1.88235	2	0.117647	-0.294118	-0.45	----	----	----	AlipatNoN	----	----
4587830	23	0	25	26	0	11	0	0	0.478261	1.13043	11	0.478261	-0.130435	0.342857	----	----	HUnSatLig	----	----	----
4.58312e+06	29	1	51	52	0	11	0	0	0.366667	1.73333	5	0.166667	-0.966667	0	----	----	----	AlipatNoN	----	----
4577859	22	0	36	37	5	8	0	0	0.363636	1.68182	7	0.318182	-0.227273	0.0769231	----	----	----	----	----	Alipat+N
4.57597e+06	21	0	36	37	1	7	0	0	0.333333	1.7619	4	0.190476	-0.904762	0.030303	----	----	----	----	----	Alipat+N
4571639	18	1	31	32	4	7	0	0	0.368421	1.68421	6	0.315789	-0.263158	0.0869565	----	----	----	----	----	Alipat+N
4.56866e+06	19	1	31	32	0	8	0	0	0.4	1.6	5	0.25	-0.75	0.09375	----	----	----	AlipatNoN	----	----
4563733	17	3	35	36	4	7	0	0	0.35	1.8	5	0.25	-0.45	0	----	----	----	----	----	Alipat+N
4.56269e+06	16	0	27	28	0	10	0	0	0.625	1.75	3	0.1875	-0.4375	-0.136364	----	----	----	AlipatNoN	----	----
4560996	3	17	23	24	0	8	0	0	0.4	1.2	9	0.45	-0.35	0.34375	----	----	HUnSatLig	----	----	----
4559920	30	1	49	50	0	16	0	0	0.516129	1.6129	7	0.225806	-0.548387	-0.0217391	----	----	----	AlipatNoN	----	----
4553998	17	1	27	28	0	9	0	0	0.5	1.55556	5	0.277778	-0.5	0.0740741	----	----	----	AlipatNoN	----	----
4.54964e+06	28	0	37	38	0	14	0	0	0.5	1.35714	10	0.357143	-0.321429	0.166667	----	----	HUnSatLig	----	----	----
4548806	26	0	37	38	0	15	0	0	0.576923	1.46154	8	0.307692	-0.269231	0.0540541	----	----	HUnSatLig	----	----	----
4.54691e+06	19	0	29	30	0	6	0	0	0.315789	1.57895	5	0.263158	-0.894737	0.15625	----	----	----	AlipatNoN	----	----
4.5442e+06	17	1	21	22	0	11	0	0	0.611111	1.22222	8	0.444444	0.0555556	0.24	----	----	HUnSatLig	----	----	----
4541865	18	0	31	32	0	16	0	0	0.888889	1.77778	3	0.166667	0.0555556	-0.45	----	----	----	AlipatNoN	----	----
4.53977e+06	32	0	57	58	0	14	0	0	0.4375	1.8125	4	0.125	-0.90625	-0.1	----	----	----	AlipatNoN	----	----
4.53336e+06	23	0	32	33	5	8	0	0	0.347826	1.43478	10	0.434783	-0.0434783	0.285714	----	----	HUnSatLig	----	----	----
4530490	30	1	49	50	0	17	0	0	0.548387	1.6129	7	0.225806	-0.483871	-0.0444444	----	----	----	AlipatNoN	----	----
4525541	23	0	31	32	0	14	0	0	0.608696	1.3913	8	0.347826	-0.130435	0.09375	----	----	HUnSatLig	----	----	----
4.52362e+06	24	3	45	46	0	15	1	0	0.555556	1.7037	5	0.185185	-0.481481	-0.162162	----	----	----	AlipatNoN	----	----
4519214	19	0	30	31	5	8	0	0	0.421053	1.63158	7	0.368421	0.0526316	0.1	----	----	----	----	----	Alipat+N
4.51851e+06	17	0	29	30	4	9	0	0	0.529412	1.76471	5	0.294118	0.0588235	-0.117647	----	----	----	----	----	Alipat+N
4.51842e+06	23	4	25	26	0	17	0	0	0.62963	0.962963	15	0.555556	0.333333	0.378378	----	----	HUnSatLig	----	----	----
4.50631e+06	14	1	25	26	0	12	0	0	0.8	1.73333	3	0.2	-0.0666667	-0.277778	----	----	----	AlipatNoN	----	----
4.49326e+06	20	0	27	28	4	7	0	0	0.35	1.4	9	0.45	-0.05	0.32	----	----	HUnSatLig	----	----	----
4.48851e+06	25	2	43	44	0	13	0	0	0.481481	1.62963	6	0.222222	-0.62963	0	----	----	----	AlipatNoN	----	----
4.48223e+06	17	1	31	32	0	4	0	0	0.222222	1.77778	3	0.166667	-1.27778	0.09375	----	----	----	AlipatNoN	----	----
4482071	22	0	37	38	0	6	0	0	0.272727	1.72727	4	0.181818	-1.13636	0.0789474	----	----	----	AlipatNoN	----	----
4481880	17	0	28	29	5	8	0	0	0.470588	1.70588	6	0.352941	0.176471	0	----	----	----	----	----	Alipat+N
4.47562e+06	26	0	43	44	0	8	0	0	0.307692	1.69231	5	0.192308	-1.03846	0.0681818	----	----	----	AlipatNoN	----	----
4.46013e+06	20	1	35	36	0	7	0	0	0.333333	1.71429	4	0.190476	-1	0.0571429	----	----	----	AlipatNoN	----	----
4457099	13	5	29	30	0	7	0	0	0.388889	1.66667	4	0.222222	-0.833333	0.0689655	----	----	----	AlipatNoN	----	----
4455723	26	0	37	38	0	10	0	0	0.384615	1.46154	8	0.307692	-0.653846	0.166667	----	----	HUnSatLig	----	----	----
4.45545e+06	18	0	30	31	0	8	0	1	0.444444	1.72222	4	0.222222	-0.777778	0	----	----	----	AlipatNoN	----	----
4.45265e+06	24	0	37	38	0	7	0	0	0.291667	1.58333	6	0.25	-0.958333	0.146341	----	----	----	AlipatNoN	----	----
4.44659e+06	24	0	33	34	4	9	0	0	0.375	1.41667	10	0.416667	-0.125	0.258065	----	----	HUnSatLig	----	----	----
4.44497e+06	20	0	29	30	4	7	0	0	0.35	1.5	8	0.4	-0.15	0.24	----	----	----	----	----	Alipat+N
4.44486e+06	14	0	23	24	0	10	0	0	0.714286	1.71429	3	0.214286	-0.214286	-0.166667	----	----	----	AlipatNoN	----	----
4439684	19	2	21	22	0	14	0	0	0.666667	1.04762	11	0.52381	0.333333	0.321429	----	----	HUnSatLig	----	----	----
4434384	17	1	33	34	4	7	0	0	0.388889	1.88889	4	0.222222	-0.388889	-0.0952381	----	----	----	----	----	Alipat+N
4.43354e+06	23	0	35	36	0	8	0	0	0.347826	1.56522	6	0.26087	-0.826087	0.131579	----	----	----	AlipatNoN	----	----
4433364	22	2	41	42	0	12	0	0	0.5	1.75	4	0.166667	-0.708333	-0.0833333	----	----	----	AlipatNoN	----	----
4429566	17	0	23	24	4	6	0	0	0.352941	1.41176	8	0.470588	0.0588235	0.35	----	----	HUnSatLig	----	----	----
4428384	19	1	32	33	5	8	0	0	0.4	1.65	7	0.35	-0.05	0.0909091	----	----	----	----	----	Alipat+N
4.42216e+06	27	0	33	34	0	15	0	0	0.555556	1.25926	11	0.407407	-0.111111	0.205128	----	----	HUnSatLig	----	----	----
4.41773e+06	27	0	39	40	0	12	0	0	0.444444	1.48148	8	0.296296	-0.555556	0.119048	----	----	HUnSatLig	----	----	----
4.41442e+06	26	1	43	44	0	9	0	0	0.333333	1.62963	6	0.222222	-0.925926	0.0888889	----	----	----	AlipatNoN	----	----
4408097	24	0	37	38	0	13	0	0	0.541667	1.58333	6	0.25	-0.458333	0	----	----	----	AlipatNoN	----	----
4407196	18	2	34	35	5	9	0	0	0.45	1.75	6	0.3	-0.05	-0.047619	----	----	----	----	----	Alipat+N
4402421	20	2	39	40	0	12	0	0	0.545455	1.81818	3	0.136364	-0.681818	-0.15625	----	----	----	AlipatNoN	----	----
4.40088e+06	19	8	47	48	0	15	1	0	0.555556	1.77778	4	0.148148	-0.555556	-0.216216	----	----	----	AlipatNoN	----	----
4396833	30	0	54	55	5	5	0	0	0.166667	1.83333	6	0.2	-0.966667	0.0666667	----	----	----	----	----	Alipat+N
4396701	17	2	29	30	0	9	0	0	0.473684	1.57895	5	0.263158	-0.578947	0.0689655	----	----	----	AlipatNoN	----	----
4.39613e+06	20	0	23	24	0	8	0	0	0.4	1.2	9	0.45	-0.35	0.34375	----	----	HUnSatLig	----	----	----
4392293	21	0	30	31	1	7	0	0	0.333333	1.47619	7	0.333333	-0.619048	0.212121	----	----	HUnSatLig	----	----	----
4389740	20	2	38	39	5	8	0	0	0.363636	1.77273	6	0.272727	-0.318182	0	----	----	----	----	----	Alipat+N
4.37488e+06	5	18	35	36	0	9	0	0	0.391304	1.56522	6	0.26087	-0.73913	0.108108	----	----	----	AlipatNoN	----	----
4.37415e+06	18	0	28	29	1	5	0	0	0.277778	1.61111	5	0.277778	-0.833333	0.172414	----	----	----	----	----	Alipat+N
4370756	26	1	41	42	0	13	0	0	0.481481	1.55556	7	0.259259	-0.555556	0.0487805	----	----	----	AlipatNoN	----	----
4370140	17	1	29	30	0	8	1	0	0.444444	1.66667	4	0.222222	-0.611111	-0.0384615	----	----	----	AlipatNoN	----	----
4366681	18	0	22	23	3	8	0	0	0.444444	1.27778	9	0.5	0.166667	0.363636	----	----	HUnSatLig	----	----	----
4.36651e+06	17	1	29	30	0	11	0	0	0.611111	1.66667	4	0.222222	-0.388889	-0.08	----	----	----	AlipatNoN	----	----
4362931	23	0	39	40	0	12	0	0	0.521739	1.73913	4	0.173913	-0.652174	-0.0882353	----	----	----	AlipatNoN	----	----
4362895	5	17	25	26	0	9	0	0	0.409091	1.18182	10	0.454545	-0.318182	0.342857	----	----	HUnSatLig	----	----	----
4.3624e+06	20	0	19	20	0	7	0	0	0.35	1	11	0.55	-0.25	0.484848	----	----	HUnSatLig	----	----	----
4342513	5	12	22	23	3	5	0	0	0.294118	1.35294	8	0.470588	-0.176471	0.391304	----	----	HUnSatLig	----	----	----
4342513	14	1	27	28	4	6	0	0	0.4	1.86667	4	0.266667	-0.2	-0.0625	----	----	----	----	----	Alipat+N
4.33329e+06	19	0	31	32	4	9	0	0	0.473684	1.68421	6	0.315789	-0.0526316	0	----	----	----	----	----	Alipat+N
4329539	15	2	32	33	3	4	0	0	0.235294	1.94118	3	0.176471	-0.882353	0	----	----	----	----	----	Alipat+N
4.32161e+06	14	1	28	29	0	11	0	1	0.733333	1.93333	2	0.133333	-0.4	-0.411765	----	----	----	AlipatNoN	----	----
4.31786e+06	15	1	29	30	4	7	0	0	0.4375	1.875	4	0.25	-0.1875	-0.117647	----	----	----	----	----	Alipat+N
4.29691e+06	26	1	45	46	0	10	0	0	0.37037	1.7037	5	0.185185	-0.925926	0.0227273	----	----	----	AlipatNoN	----	----
4289635	17	1	31	32	0	10	0	0	0.555556	1.77778	3	0.166667	-0.611111	-0.115385	----	----	----	AlipatNoN	----	----
4288988	17	1	30	31	1	8	0	0	0.444444	1.72222	4	0.222222	-0.611111	0	----	----	----	----	----	Alipat+N
4288719	20	1	38	39	5	6	0	0	0.285714	1.85714	5	0.238095	-0.52381	0	----	----	----	----	----	Alipat+N
4282969	14	4	31	32	0	7	0	0	0.388889	1.77778	3	0.166667	-0.944444	0	----	----	----	AlipatNoN	----	----
4274480	17	1	31	32	0	9	0	0	0.5	1.77778	3	0.166667	-0.722222	-0.0740741	----	----	----	AlipatNoN	----	----
4.26614e+06	21	0	35	36	0	19	0	0	0.904762	1.71429	4	0.190476	0.142857	-0.434783	----	----	----	AlipatNoN	SatFACarb	----
4265889	16	2	29	30	0	10	0	0	0.555556	1.66667	4	0.222222	-0.5	-0.0384615	----	----	----	AlipatNoN	----	----
4255320	25	5	51	52	0	15	0	0	0.5	1.73333	5	0.166667	-0.7	-0.0888889	----	----	----	AlipatNoN	----	----
4248523	14	4	29	30	0	12	0	0	0.666667	1.66667	4	0.222222	-0.277778	-0.125	----	----	----	AlipatNoN	----	----
4245973	20	1	33	34	0	7	0	0	0.333333	1.61905	5	0.238095	-0.904762	0.114286	----	----	----	AlipatNoN	----	----
4244319	16	4	35	36	0	12	0	0	0.6	1.8	3	0.15	-0.55	-0.178571	----	----	----	AlipatNoN	----	----
4.24366e+06	19	1	33	34	0	9	0	0	0.45	1.7	4	0.2	-0.75	0	----	----	----	AlipatNoN	----	----
4241568	16	2	33	34	0	6	0	0	0.333333	1.88889	2	0.111111	-1.16667	-0.0333333	----	----	----	AlipatNoN	----	----
4241480	20	0	27	28	0	13	0	0	0.65	1.4	7	0.35	-0.05	0.0740741	----	----	HUnSatLig	----	----	----
4.23825e+06	20	0	31	32	0	11	0	0	0.55	1.6	5	0.25	-0.45	0	----	----	----	AlipatNoN	----	----
4.2353e+06	22	0	37	38	0	7	0	0	0.318182	1.72727	4	0.181818	-1.04545	0.0540541	----	----	----	AlipatNoN	----	----
4.23415e+06	24	5	31	32	0	18	0	0	0.62069	1.10345	14	0.482759	0.172414	0.275	----	----	HUnSatLig	----	----	----
4.2328e+06	17	2	34	35	5	6	0	0	0.315789	1.84211	5	0.263158	-0.368421	0	----	----	----	----	----	Alipat+N
4.23229e+06	3	17	31	32	0	8	0	0	0.4	1.6	5	0.25	-0.75	0.09375	----	----	----	AlipatNoN	----	----
4230966	23	0	38	39	1	8	0	0	0.347826	1.69565	5	0.217391	-0.826087	0.0555556	----	----	----	----	----	Alipat+N
4228940	18	3	37	38	0	12	0	0	0.571429	1.80952	3	0.142857	-0.619048	-0.166667	----	----	----	AlipatNoN	----	----
4227169	21	0	36	37	1	8	0	0	0.380952	1.7619	4	0.190476	-0.809524	0	----	----	----	----	----	Alipat+N
4226746	23	1	42	43	0	12	0	1	0.5	1.79167	4	0.166667	-0.75	-0.117647	----	----	----	AlipatNoN	----	----
4226497	16	1	24	25	3	5	0	0	0.294118	1.47059	7	0.411765	-0.294118	0.304348	----	----	HUnSatLig	----	----	----
4.22622e+06	19	0	36	37	0	13	0	1	0.684211	1.94737	2	0.105263	-0.526316	-0.391304	----	----	----	AlipatNoN	----	----
4.22514e+06	17	1	34	35	0	10	0	1	0.555556	1.94444	2	0.111111	-0.777778	-0.25	----	----	----	AlipatNoN	----	----
4.21788e+06	16	1	27	28	0	12	0	0	0.705882	1.64706	4	0.235294	-0.176471	-0.136364	----	----	----	AlipatNoN	----	----
4216739	18	7	39	40	0	12	0	0	0.48	1.6	6	0.24	-0.6	0.0263158	----	----	----	AlipatNoN	----	----
4216568	23	0	39	40	0	11	0	0	0.478261	1.73913	4	0.173913	-0.73913	-0.0571429	----	----	----	AlipatNoN	----	----
4213840	22	0	38	39	5	7	0	0	0.318182	1.77273	6	0.272727	-0.409091	0.037037	----	----	----	----	----	Alipat+N
4212956	5	17	33	34	0	10	0	0	0.454545	1.54545	6	0.272727	-0.590909	0.0882353	----	----	----	AlipatNoN	----	----
4.20485e+06	24	0	35	36	0	8	0	0	0.333333	1.5	7	0.291667	-0.791667	0.175	----	----	----	AlipatNoN	----	----
4.20413e+06	20	0	32	33	1	6	0	0	0.3	1.65	5	0.25	-0.85	0.125	----	----	----	----	----	Alipat+N
4.19648e+06	6	17	36	37	1	9	0	0	0.391304	1.6087	6	0.26087	-0.652174	0.0857143	----	----	----	----	----	Alipat+N
4194744	22	0	35	36	0	13	1	0	0.590909	1.63636	5	0.227273	-0.318182	-0.137931	----	----	----	AlipatNoN	----	----
4191284	20	0	34	35	5	7	0	0	0.35	1.75	6	0.3	-0.25	0.0434783	----	----	----	----	----	Alipat+N
4188369	13	5	29	30	0	6	0	0	0.333333	1.66667	4	0.222222	-0.944444	0.1	----	----	----	AlipatNoN	----	----
4179792	17	0	29	30	0	13	1	0	0.764706	1.76471	3	0.176471	-0.0588235	-0.421053	----	----	----	AlipatNoN	----	----
4179336	30	0	49	50	0	12	0	0	0.4	1.66667	6	0.2	-0.833333	0.0208333	----	----	----	AlipatNoN	----	----
4178672	23	0	34	35	5	8	0	0	0.347826	1.52174	9	0.391304	-0.130435	0.214286	----	----	----	----	----	Alipat+N
4.17707e+06	30	0	49	50	0	9	0	0	0.3	1.66667	6	0.2	-1.03333	0.0784314	----	----	----	AlipatNoN	----	----
4176101	19	0	33	34	0	5	0	0	0.263158	1.78947	3	0.157895	-1.21053	0.0606061	----	----	----	AlipatNoN	----	----
4175135	14	3	30	31	0	6	0	1	0.352941	1.82353	3	0.176471	-1.05882	0	----	----	----	AlipatNoN	----	----
4.17339e+06	28	1	41	42	0	15	0	0	0.517241	1.44828	9	0.310345	-0.37931	0.0930233	----	----	HUnSatLig	----	----	----
4172124	16	2	27	28	0	6	0	0	0.333333	1.55556	5	0.277778	-0.833333	0.166667	----	----	----	AlipatNoN	----	----
4172116	26	0	39	40	0	9	0	0	0.346154	1.53846	7	0.269231	-0.807692	0.139535	----	----	----	AlipatNoN	----	----
4.16686e+06	17	0	28	29	5	6	0	0	0.352941	1.70588	6	0.352941	-0.0588235	0.111111	----	----	----	----	----	Alipat+N
4.15824e+06	23	0	27	28	0	10	0	0	0.434783	1.21739	10	0.434783	-0.304348	0.305556	----	----	HUnSatLig	----	----	----
4158196	25	0	37	38	0	10	0	0	0.4	1.52	7	0.28	-0.68	0.125	----	----	----	AlipatNoN	----	----
4.15571e+06	23	0	37	38	0	11	0	0	0.478261	1.65217	5	0.217391	-0.652174	0	----	----	----	AlipatNoN	----	----
4.15359e+06	32	0	39	40	0	19	0	0	0.59375	1.25	13	0.40625	-0.03125	0.177778	----	----	HUnSatLig	----	----	----
4.15301e+06	27	0	39	40	0	9	0	0	0.333333	1.48148	8	0.296296	-0.777778	0.177778	----	----	HUnSatLig	----	----	----
4.15091e+06	17	2	32	33	5	8	0	0	0.421053	1.73684	6	0.315789	-0.0526316	0	----	----	----	----	----	Alipat+N
4143207	27	1	31	32	0	16	0	0	0.571429	1.14286	13	0.464286	0.0357143	0.275	----	----	HUnSatLig	----	----	----
4142505	22	0	35	36	0	7	0	0	0.318182	1.63636	5	0.227273	-0.954545	0.108108	----	----	----	AlipatNoN	----	----
4.13575e+06	22	1	39	40	0	16	0	0	0.695652	1.73913	4	0.173913	-0.304348	-0.233333	----	----	----	AlipatNoN	----	----
4.13544e+06	22	1	38	39	5	8	0	0	0.347826	1.69565	7	0.304348	-0.304348	0.0714286	----	----	----	----	----	Alipat+N
4133790	26	0	39	40	0	10	0	0	0.384615	1.53846	7	0.269231	-0.730769	0.119048	----	----	----	AlipatNoN	----	----
4127755	26	0	41	42	0	10	0	0	0.384615	1.61538	6	0.230769	-0.807692	0.0714286	----	----	----	AlipatNoN	----	----
4.12736e+06	12	6	29	30	0	7	1	0	0.388889	1.66667	4	0.222222	-0.722222	0	----	----	----	AlipatNoN	----	----
4126391	22	0	39	40	0	9	0	0	0.409091	1.81818	3	0.136364	-0.954545	-0.0571429	----	----	----	AlipatNoN	----	----
4.12018e+06	17	1	27	28	0	8	0	0	0.444444	1.55556	5	0.277778	-0.611111	0.107143	----	----	----	AlipatNoN	----	----
4.11818e+06	23	0	25	26	0	12	0	0	0.521739	1.13043	11	0.478261	-0.0434783	0.323529	----	----	HUnSatLig	----	----	----
4.11685e+06	18	7	37	38	0	12	0	0	0.48	1.52	7	0.28	-0.52	0.0789474	----	----	----	AlipatNoN	----	----
4.116e+06	18	3	35	36	0	9	0	0	0.428571	1.71429	4	0.190476	-0.809524	0	----	----	----	AlipatNoN	----	----
4.10975e+06	10	7	27	28	0	8	0	0	0.470588	1.64706	4	0.235294	-0.647059	0.0384615	----	----	----	AlipatNoN	----	----
4099923	19	1	31	32	0	9	0	0	0.45	1.6	5	0.25	-0.65	0.0645161	----	----	----	AlipatNoN	----	----
4099553	19	1	33	34	0	8	0	0	0.4	1.7	4	0.2	-0.85	0.03125	----	----	----	AlipatNoN	----	----
4.09857e+06	25	0	35	36	0	13	0	0	0.52	1.44	8	0.32	-0.36	0.108108	----	----	HUnSatLig	----	----	----
4098245	24	0	46	47	0	14	0	1	0.583333	1.95833	2	0.0833333	-0.75	-0.3125	----	----	----	AlipatNoN	----	----
4.09731e+06	28	1	33	34	0	16	0	0	0.551724	1.17241	13	0.448276	-0.0344828	0.261905	----	----	HUnSatLig	----	----	----
4091320	22	0	35	36	0	15	0	0	0.681818	1.63636	5	0.227273	-0.227273	-0.137931	----	----	----	AlipatNoN	----	----
4090242	23	1	34	35	5	8	0	0	0.333333	1.45833	10	0.416667	-0.125	0.266667	----	----	HUnSatLig	----	----	----
4086368	23	4	43	44	0	14	1	0	0.518519	1.62963	6	0.222222	-0.481481	-0.0789474	----	----	----	AlipatNoN	----	----
4085681	22	0	35	36	0	13	0	0	0.590909	1.63636	5	0.227273	-0.409091	-0.0645161	----	----	----	AlipatNoN	----	----
4082538	8	12	25	26	4	7	0	0	0.35	1.3	10	0.5	0.05	0.4	----	----	HUnSatLig	----	----	----
4082538	17	1	30	31	5	8	0	0	0.444444	1.72222	6	0.333333	0.0555556	0	----	----	----	----	----	Alipat+N
4.08088e+06	15	0	26	27	3	5	0	0	0.333333	1.8	4	0.266667	-0.466667	0.0526316	----	----	----	----	----	Alipat+N
4077017	3	17	29	30	0	7	0	0	0.35	1.5	6	0.3	-0.75	0.181818	----	----	----	AlipatNoN	----	----
4.0739e+06	22	2	37	38	0	11	0	0	0.458333	1.58333	6	0.25	-0.625	0.0540541	----	----	----	AlipatNoN	----	----
4.07212e+06	29	1	49	50	0	14	0	0	0.466667	1.66667	6	0.2	-0.7	-0.0217391	----	----	----	AlipatNoN	----	----
4071954	18	0	25	26	0	8	0	0	0.444444	1.44444	6	0.333333	-0.5	0.178571	----	----	HUnSatLig	----	----	----
4065255	15	4	25	26	0	12	0	0	0.631579	1.36842	7	0.368421	-0.0526316	0.115385	----	----	HUnSatLig	----	----	----
4.06504e+06	26	0	41	42	0	8	0	0	0.307692	1.61538	6	0.230769	-0.961538	0.113636	----	----	----	AlipatNoN	----	----
4.05189e+06	19	1	29	30	4	6	0	0	0.3	1.5	8	0.4	-0.25	0.269231	----	----	----	----	----	Alipat+N
4048448	22	2	39	40	0	10	0	0	0.416667	1.66667	5	0.208333	-0.791667	0.0263158	----	----	----	AlipatNoN	----	----
4.04522e+06	21	0	33	34	0	13	0	0	0.619048	1.61905	5	0.238095	-0.333333	-0.0689655	----	----	----	AlipatNoN	----	----
4.04522e+06	25	1	31	32	0	13	0	0	0.5	1.23077	11	0.423077	-0.192308	0.25641	----	----	HUnSatLig	----	----	----
4.04127e+06	21	0	30	31	1	6	0	0	0.285714	1.47619	7	0.333333	-0.714286	0.235294	----	----	HUnSatLig	----	----	----
4.03978e+06	18	0	30	31	5	6	0	0	0.333333	1.72222	6	0.333333	-0.166667	0.1	----	----	----	----	----	Alipat+N
4.0365e+06	25	0	39	40	0	10	0	0	0.4	1.6	6	0.24	-0.76	0.075	----	----	----	AlipatNoN	----	----
4.03618e+06	17	3	34	35	5	8	0	0	0.4	1.75	6	0.3	-0.15	0	----	----	----	----	----	Alipat+N
4032106	21	1	37	38	4	9	0	0	0.409091	1.72727	6	0.272727	-0.318182	0	----	----	----	----	----	Alipat+N
4.031e+06	18	1	31	32	0	8	0	0	0.421053	1.68421	4	0.210526	-0.789474	0.0333333	----	----	----	AlipatNoN	----	----
4.02745e+06	21	0	32	33	5	10	0	0	0.47619	1.57143	8	0.380952	0.142857	0.0909091	----	----	----	----	----	Alipat+N
4025747	7	11	31	32	0	5	0	0	0.277778	1.77778	3	0.166667	-1.16667	0.0645161	----	----	----	AlipatNoN	----	----
4019002	22	0	33	34	0	12	0	0	0.545455	1.54545	6	0.272727	-0.409091	0.03125	----	----	----	AlipatNoN	----	----
4012289	17	5	23	24	0	15	0	0	0.681818	1.09091	11	0.5	0.318182	0.275862	----	----	HUnSatLig	----	----	----
4.0069e+06	21	1	37	38	0	15	0	0	0.681818	1.72727	4	0.181818	-0.318182	-0.206897	----	----	----	AlipatNoN	----	----
4000261	31	1	55	56	0	14	0	0	0.4375	1.75	5	0.15625	-0.84375	-0.06	----	----	----	AlipatNoN	----	----
3.99453e+06	6	18	36	37	1	10	0	0	0.416667	1.54167	7	0.291667	-0.541667	0.111111	----	----	----	----	----	Alipat+N
3992808	21	0	31	32	0	11	0	0	0.52381	1.52381	6	0.285714	-0.428571	0.0645161	----	----	----	AlipatNoN	----	----
3.99087e+06	23	0	34	35	5	7	0	0	0.304348	1.52174	9	0.391304	-0.217391	0.241379	----	----	----	----	----	Alipat+N
3.98772e+06	23	1	37	38	0	8	0	0	0.333333	1.58333	6	0.25	-0.875	0.125	----	----	----	AlipatNoN	----	----
3987614	19	1	35	36	0	13	1	0	0.65	1.8	3	0.15	-0.35	-0.32	----	----	----	AlipatNoN	----	----
3983203	29	1	53	54	0	15	0	0	0.5	1.8	4	0.133333	-0.766667	-0.133333	----	----	----	AlipatNoN	----	----
3.97925e+06	19	0	25	26	4	7	0	0	0.368421	1.36842	9	0.473684	0.0526316	0.347826	----	----	HUnSatLig	----	----	----
3977862	20	1	35	36	0	13	1	0	0.619048	1.71429	4	0.190476	-0.333333	-0.222222	----	----	----	AlipatNoN	----	----
3.97547e+06	24	0	45	46	0	11	0	0	0.458333	1.91667	2	0.0833333	-0.958333	-0.162162	----	----	----	AlipatNoN	----	----
3.97208e+06	13	2	28	29	3	5	0	0	0.333333	1.93333	3	0.2	-0.6	-0.0526316	----	----	----	----	----	Alipat+N
3.96948e+06	19	0	31	32	0	11	0	0	0.578947	1.68421	4	0.210526	-0.473684	-0.0740741	----	----	----	AlipatNoN	----	----
3966519	20	0	27	28	0	10	0	0	0.5	1.4	7	0.35	-0.35	0.166667	----	----	HUnSatLig	----	----	----
3965393	18	3	35	36	0	8	0	0	0.380952	1.71429	4	0.190476	-0.904762	0.0294118	----	----	----	AlipatNoN	----	----
3965238	26	0	43	44	0	14	0	0	0.538462	1.69231	5	0.192308	-0.576923	-0.0789474	----	----	----	AlipatNoN	----	----
3961473	18	0	28	29	1	8	0	0	0.444444	1.61111	5	0.277778	-0.5	0.0769231	----	----	----	----	----	Alipat+N
3960153	20	5	39	40	0	11	0	0	0.44	1.6	6	0.24	-0.68	0.0512821	----	----	----	AlipatNoN	----	----
3959786	21	6	45	46	0	14	1	0	0.518519	1.7037	5	0.185185	-0.555556	-0.131579	----	----	----	AlipatNoN	----	----
3.95446e+06	20	0	28	29	5	6	0	0	0.3	1.45	9	0.45	-0.05	0.333333	----	----	HUnSatLig	----	----	----
3954334	19	1	33	34	0	10	0	0	0.5	1.7	4	0.2	-0.65	-0.0333333	----	----	----	AlipatNoN	----	----
3.95337e+06	23	0	36	37	1	7	0	0	0.304348	1.6087	6	0.26087	-0.826087	0.135135	----	----	----	----	----	Alipat+N
3.9532e+06	20	4	41	42	0	11	0	0	0.458333	1.75	4	0.166667	-0.791667	-0.0540541	----	----	----	AlipatNoN	----	----
3952710	20	0	27	28	0	2	0	0	0.1	1.4	7	0.35	-1.15	0.342105	----	----	HUnSatLig	----	----	----
3951612	17	0	21	22	0	12	0	0	0.705882	1.29412	7	0.411765	0.176471	0.136364	----	----	HUnSatLig	----	----	----
3.94177e+06	26	0	33	34	0	12	0	0	0.461538	1.30769	10	0.384615	-0.346154	0.225	----	----	HUnSatLig	----	----	----
3941404	12	6	29	30	0	6	0	0	0.333333	1.66667	4	0.222222	-0.944444	0.1	----	----	----	AlipatNoN	----	----
3938135	20	4	43	44	0	10	0	0	0.416667	1.83333	3	0.125	-0.958333	-0.0789474	----	----	----	AlipatNoN	----	----
3.93519e+06	26	0	51	52	0	10	0	0	0.384615	2	1	0.0384615	-1.19231	-0.166667	----	----	----	AlipatNoN	----	----
3.93347e+06	21	0	29	30	0	8	0	0	0.380952	1.42857	7	0.333333	-0.619048	0.205882	----	----	HUnSatLig	----	----	----
3932996	24	1	42	43	5	10	0	0	0.4	1.72	7	0.28	-0.28	0	----	----	----	----	----	Alipat+N
3932951	23	0	41	42	0	9	0	0	0.391304	1.82609	3	0.130435	-1	-0.0540541	----	----	----	AlipatNoN	----	----
3931989	36	0	59	60	0	11	0	0	0.305556	1.66667	7	0.194444	-1.02778	0.0655738	----	----	----	AlipatNoN	----	----
3.93189e+06	21	0	29	30	0	7	0	0	0.333333	1.42857	7	0.333333	-0.714286	0.228571	----	----	HUnSatLig	----	----	----
3.93138e+06	23	1	40	41	5	10	0	0	0.416667	1.70833	7	0.291667	-0.208333	0	----	----	----	----	----	Alipat+N
3.92841e+06	22	1	40	41	5	10	0	0	0.434783	1.78261	6	0.26087	-0.217391	-0.0769231	----	----	----	----	----	Alipat+N
3924914	8	12	27	28	4	7	0	0	0.35	1.4	9	0.45	-0.05	0.32	----	----	HUnSatLig	----	----	----
3924914	17	1	32	33	5	8	0	0	0.444444	1.83333	5	0.277778	-0.0555556	-0.111111	----	----	----	----	----	Alipat+N
3.9212e+06	24	0	40	41	0	13	0	1	0.541667	1.70833	5	0.208333	-0.583333	-0.0909091	----	----	----	AlipatNoN	----	----
3919778	20	1	34	35	1	5	0	0	0.238095	1.66667	5	0.238095	-1	0.142857	----	----	----	----	----	Alipat+N
3918290	5	17	35	36	0	8	0	0	0.363636	1.63636	5	0.227273	-0.863636	0.0833333	----	----	----	AlipatNoN	----	----
3917077	20	2	37	38	0	8	0	0	0.363636	1.72727	4	0.181818	-0.954545	0.0277778	----	----	----	AlipatNoN	----	----
3912680	30	0	47	48	0	14	0	0	0.466667	1.6	7	0.233333	-0.633333	0.0217391	----	----	----	AlipatNoN	----	----
3910793	5	15	26	27	3	6	0	0	0.3	1.35	9	0.45	-0.25	0.357143	----	----	HUnSatLig	----	----	----
3910793	14	4	31	32	4	7	0	0	0.388889	1.77778	5	0.277778	-0.277778	0	----	----	----	----	----	Alipat+N
3.90493e+06	14	1	25	26	4	5	0	0	0.333333	1.73333	5	0.333333	-0.2	0.117647	----	----	----	----	----	Alipat+N
3904613	25	0	35	36	0	12	0	0	0.48	1.44	8	0.32	-0.44	0.131579	----	----	HUnSatLig	----	----	----
3.90166e+06	19	0	32	33	0	12	0	1	0.631579	1.73684	4	0.210526	-0.421053	-0.166667	----	----	----	AlipatNoN	----	----
3901601	21	0	34	35	5	10	0	0	0.47619	1.66667	7	0.333333	0.047619	0	----	----	----	----	----	Alipat+N
3900316	18	0	23	24	4	7	0	0	0.388889	1.33333	9	0.5	0.166667	0.380952	----	----	HUnSatLig	----	----	----
3900314	16	4	35	36	0	11	0	0	0.55	1.8	3	0.15	-0.65	-0.137931	----	----	----	AlipatNoN	----	----
3892667	20	5	41	42	0	13	0	0	0.52	1.68	5	0.2	-0.6	-0.0540541	----	----	----	AlipatNoN	----	----
3.89007e+06	20	1	37	38	0	10	0	0	0.47619	1.80952	3	0.142857	-0.809524	-0.09375	----	----	----	AlipatNoN	----	----
3884739	26	1	41	42	0	13	1	0	0.481481	1.55556	7	0.259259	-0.481481	0	----	----	----	AlipatNoN	----	----
3879740	30	0	51	52	0	12	0	0	0.4	1.73333	5	0.166667	-0.9	-0.0208333	----	----	----	AlipatNoN	----	----
3872552	18	0	28	29	1	6	0	0	0.333333	1.61111	5	0.277778	-0.722222	0.142857	----	----	----	----	----	Alipat+N
3.87121e+06	18	1	27	28	0	8	0	0	0.421053	1.47368	6	0.315789	-0.578947	0.166667	----	----	HUnSatLig	----	----	----
3869178	24	0	40	41	5	9	0	0	0.375	1.70833	7	0.291667	-0.291667	0.0344828	----	----	----	----	----	Alipat+N
3865444	16	2	29	30	0	7	1	0	0.388889	1.66667	4	0.222222	-0.722222	0	----	----	----	AlipatNoN	----	----
3.86237e+06	3	17	31	32	0	7	0	0	0.35	1.6	5	0.25	-0.85	0.121212	----	----	----	AlipatNoN	----	----
3.86147e+06	14	7	36	37	0	9	0	1	0.428571	1.7619	4	0.190476	-0.857143	-0.0322581	----	----	----	AlipatNoN	----	----
3845206	25	2	45	46	0	11	0	0	0.407407	1.7037	5	0.185185	-0.851852	0	----	----	----	AlipatNoN	----	----
3843907	28	2	51	52	0	16	0	0	0.533333	1.73333	5	0.166667	-0.633333	-0.113636	----	----	----	AlipatNoN	----	----
3843082	21	0	33	34	0	9	1	0	0.428571	1.61905	5	0.238095	-0.619048	0	----	----	----	AlipatNoN	----	----
3837728	24	3	47	48	0	13	0	0	0.481481	1.77778	4	0.148148	-0.777778	-0.097561	----	----	----	AlipatNoN	----	----
3835090	18	1	33	34	0	11	0	0	0.578947	1.78947	3	0.157895	-0.578947	-0.148148	----	----	----	AlipatNoN	----	----
3.83427e+06	15	0	24	25	3	6	0	0	0.4	1.66667	5	0.333333	-0.2	0.111111	----	----	----	----	----	Alipat+N
3.82406e+06	24	5	29	30	0	19	0	0	0.655172	1.03448	15	0.517241	0.310345	0.307692	----	----	HUnSatLig	----	----	----
3820181	27	0	47	48	0	8	0	0	0.296296	1.77778	4	0.148148	-1.14815	0.0217391	----	----	----	AlipatNoN	----	----
3811978	23	1	34	35	5	9	0	0	0.375	1.45833	10	0.416667	-0.0416667	0.241379	----	----	HUnSatLig	----	----	----
3806259	23	1	42	43	5	9	0	0	0.375	1.79167	6	0.25	-0.375	-0.0344828	----	----	----	----	----	Alipat+N
3804902	22	0	25	26	0	10	0	0	0.454545	1.18182	10	0.454545	-0.227273	0.323529	----	----	HUnSatLig	----	----	----
3804211	30	0	47	48	0	10	0	0	0.333333	1.6	7	0.233333	-0.9	0.1	----	----	----	AlipatNoN	----	----
3796760	25	2	45	46	0	12	0	0	0.444444	1.7037	5	0.185185	-0.777778	-0.0238095	----	----	----	AlipatNoN	----	----
3795741	29	1	49	50	0	13	0	0	0.433333	1.66667	6	0.2	-0.766667	0	----	----	----	AlipatNoN	----	----
3785422	18	2	36	37	5	8	0	0	0.4	1.85	5	0.25	-0.25	-0.0909091	----	----	----	----	----	Alipat+N
3785262	19	3	38	39	5	9	0	0	0.409091	1.77273	6	0.272727	-0.227273	-0.04	----	----	----	----	----	Alipat+N
3.78156e+06	24	0	43	44	0	11	0	0	0.458333	1.83333	3	0.125	-0.875	-0.108108	----	----	----	AlipatNoN	----	----
3774771	23	4	47	48	0	12	0	0	0.444444	1.77778	4	0.148148	-0.851852	-0.0714286	----	----	----	AlipatNoN	----	----
3771663	27	0	45	46	0	17	1	0	0.62963	1.7037	5	0.185185	-0.333333	-0.228571	----	----	----	AlipatNoN	----	----
3.76794e+06	20	0	35	36	0	9	0	0	0.45	1.8	3	0.15	-0.85	-0.0645161	----	----	----	AlipatNoN	----	----
3763081	24	2	31	32	0	12	0	0	0.461538	1.23077	11	0.423077	-0.269231	0.275	----	----	HUnSatLig	----	----	----
3.76034e+06	23	1	35	36	0	11	0	0	0.458333	1.5	7	0.291667	-0.541667	0.108108	----	----	----	AlipatNoN	----	----
3759247	21	1	21	22	0	11	0	0	0.5	1	12	0.545455	0.0454545	0.424242	----	----	HUnSatLig	----	----	----
3757516	23	0	34	35	1	8	0	0	0.347826	1.52174	7	0.304348	-0.652174	0.166667	----	----	----	----	----	Alipat+N
3756006	19	0	21	22	0	9	0	0	0.473684	1.15789	9	0.473684	-0.157895	0.344828	----	----	HUnSatLig	----	----	----
3.75498e+06	21	1	37	38	0	16	0	0	0.727273	1.72727	4	0.181818	-0.227273	-0.25	----	----	----	AlipatNoN	----	----
3745845	22	2	39	40	0	11	0	0	0.458333	1.66667	5	0.208333	-0.708333	0	----	----	----	AlipatNoN	----	----
3.74018e+06	20	2	35	36	0	10	0	0	0.454545	1.63636	5	0.227273	-0.681818	0.0294118	----	----	----	AlipatNoN	----	----
3.7382e+06	26	0	43	44	0	12	0	0	0.461538	1.69231	5	0.192308	-0.730769	-0.025	----	----	----	AlipatNoN	----	----
3733413	25	0	48	49	1	8	0	0	0.32	1.96	2	0.08	-1.16	-0.1	----	----	----	----	----	Alipat+N
3.73251e+06	20	0	29	30	0	9	0	0	0.45	1.5	6	0.3	-0.55	0.129032	----	----	----	AlipatNoN	----	----
3.73126e+06	16	2	27	28	0	5	0	0	0.277778	1.55556	5	0.277778	-0.944444	0.193548	----	----	----	AlipatNoN	----	----
3.72757e+06	24	0	36	37	1	8	0	0	0.333333	1.54167	7	0.291667	-0.708333	0.157895	----	----	----	----	----	Alipat+N
3721741	26	0	39	40	0	12	0	0	0.461538	1.53846	7	0.269231	-0.576923	0.075	----	----	----	AlipatNoN	----	----
3.71865e+06	17	1	31	32	4	5	0	0	0.277778	1.77778	5	0.277778	-0.5	0.0869565	----	----	----	----	----	Alipat+N
3.71791e+06	18	1	33	34	0	14	0	0	0.736842	1.78947	3	0.157895	-0.263158	-0.291667	----	----	----	AlipatNoN	----	----
3717499	16	4	35	36	0	13	0	0	0.65	1.8	3	0.15	-0.45	-0.222222	----	----	----	AlipatNoN	----	----
3716614	15	4	25	26	0	10	0	0	0.526316	1.36842	7	0.368421	-0.263158	0.178571	----	----	HUnSatLig	----	----	----
3713231	24	0	27	28	0	13	0	0	0.541667	1.16667	11	0.458333	-0.0416667	0.285714	----	----	HUnSatLig	----	----	----
3.71075e+06	20	0	31	32	0	13	0	0	0.65	1.6	5	0.25	-0.25	-0.0740741	----	----	----	AlipatNoN	----	----
3710415	21	0	31	32	4	6	0	0	0.285714	1.52381	8	0.380952	-0.333333	0.25	----	----	----	----	----	Alipat+N
3701205	15	12	38	39	5	9	0	0	0.333333	1.44444	11	0.407407	-0.185185	0.257143	----	----	HUnSatLig	----	----	----
3.69665e+06	17	1	30	31	5	9	0	0	0.5	1.72222	6	0.333333	0.166667	-0.0588235	----	----	----	----	----	Alipat+N
3696122	21	0	28	29	5	9	0	0	0.428571	1.38095	10	0.47619	0.238095	0.304348	----	----	HUnSatLig	----	----	----
3693606	13	5	31	32	0	7	0	0	0.388889	1.77778	3	0.166667	-0.944444	0	----	----	----	AlipatNoN	----	----
3691025	15	0	26	27	5	7	0	0	0.466667	1.8	5	0.333333	0.2	-0.0769231	----	----	----	----	----	Alipat+N
3.68212e+06	26	1	41	42	0	10	0	0	0.37037	1.55556	7	0.259259	-0.777778	0.113636	----	----	----	AlipatNoN	----	----
3680200	5	17	25	26	0	10	0	0	0.454545	1.18182	10	0.454545	-0.227273	0.323529	----	----	HUnSatLig	----	----	----
3.68015e+06	19	1	21	22	0	8	0	0	0.4	1.1	10	0.5	-0.25	0.40625	----	----	HUnSatLig	----	----	----
3.67816e+06	24	6	51	52	0	15	0	0	0.5	1.73333	5	0.166667	-0.7	-0.0888889	----	----	----	AlipatNoN	----	----
3675374	27	0	41	42	0	15	0	0	0.555556	1.55556	7	0.259259	-0.407407	0	----	----	----	AlipatNoN	----	----
3672439	21	0	23	24	0	9	0	0	0.428571	1.14286	10	0.47619	-0.238095	0.363636	----	----	HUnSatLig	----	----	----
3.66917e+06	22	0	32	33	5	7	0	0	0.318182	1.5	9	0.409091	-0.136364	0.259259	----	----	----	----	----	Alipat+N
3.66752e+06	23	0	37	38	0	14	1	0	0.608696	1.65217	5	0.217391	-0.304348	-0.166667	----	----	----	AlipatNoN	----	----
3666672	17	0	30	31	0	8	0	1	0.470588	1.82353	3	0.176471	-0.823529	-0.0833333	----	----	----	AlipatNoN	----	----
3.66342e+06	20	1	33	34	0	13	1	0	0.619048	1.61905	5	0.238095	-0.238095	-0.148148	----	----	----	AlipatNoN	----	----
3.66112e+06	21	0	32	33	1	5	0	0	0.238095	1.57143	6	0.285714	-0.904762	0.2	----	----	----	----	----	Alipat+N
3656543	23	0	35	36	0	10	0	0	0.434783	1.56522	6	0.26087	-0.652174	0.0833333	----	----	----	AlipatNoN	----	----
3655007	6	12	22	23	3	7	0	0	0.388889	1.27778	9	0.5	0.0555556	0.391304	----	----	HUnSatLig	----	----	----
3655007	15	1	27	28	4	8	0	0	0.5	1.75	5	0.3125	0.0625	-0.0625	----	----	----	----	----	Alipat+N
3.65354e+06	29	1	47	48	0	13	0	0	0.433333	1.6	7	0.233333	-0.7	0.0425532	----	----	----	AlipatNoN	----	----
3649826	14	4	29	30	0	10	0	0	0.555556	1.66667	4	0.222222	-0.5	-0.0384615	----	----	----	AlipatNoN	----	----
3648672	23	1	39	40	0	14	0	0	0.583333	1.66667	5	0.208333	-0.458333	-0.0882353	----	----	----	AlipatNoN	----	----
3647970	16	0	19	20	0	9	0	0	0.5625	1.25	7	0.4375	-0.0625	0.26087	----	----	HUnSatLig	----	----	----
3.64607e+06	22	3	41	42	0	12	0	0	0.48	1.68	5	0.2	-0.68	-0.0263158	----	----	----	AlipatNoN	----	----
3643878	31	0	47	48	0	16	0	0	0.516129	1.54839	8	0.258065	-0.483871	0.0217391	----	----	----	AlipatNoN	----	----
3641757	22	0	31	32	4	4	0	0	0.181818	1.45455	9	0.409091	-0.5	0.34375	----	----	HUnSatLig	----	----	----
3639882	13	5	31	32	0	13	1	0	0.722222	1.77778	3	0.166667	-0.166667	-0.380952	----	----	----	AlipatNoN	----	----
3.63493e+06	22	0	30	31	5	9	0	0	0.409091	1.40909	10	0.454545	0.136364	0.28	----	----	HUnSatLig	----	----	----
3631701	7	14	28	29	3	7	0	0	0.333333	1.38095	9	0.428571	-0.238095	0.310345	----	----	HUnSatLig	----	----	----
3631701	16	3	33	34	4	8	0	0	0.421053	1.78947	5	0.263158	-0.263158	-0.0454545	----	----	----	----	----	Alipat+N
3.62999e+06	35	1	61	62	0	11	0	0	0.305556	1.72222	6	0.166667	-1.08333	0.0327869	----	----	----	AlipatNoN	----	----
3.62951e+06	29	0	47	48	0	10	0	0	0.344828	1.65517	6	0.206897	-0.931034	0.0625	----	----	----	AlipatNoN	----	----
3629380	24	0	40	41	5	11	0	0	0.458333	1.70833	7	0.291667	-0.125	-0.037037	----	----	----	----	----	Alipat+N
3628680	16	0	22	23	3	6	0	0	0.375	1.4375	7	0.4375	-0.0625	0.3	----	----	HUnSatLig	----	----	----
3.62802e+06	30	0	49	50	0	15	0	0	0.5	1.66667	6	0.2	-0.633333	-0.0444444	----	----	----	AlipatNoN	----	----
3.61762e+06	25	0	39	40	0	8	0	0	0.32	1.6	6	0.24	-0.92	0.119048	----	----	----	AlipatNoN	----	----
3.61623e+06	27	0	47	48	0	10	0	0	0.37037	1.77778	4	0.148148	-1	-0.0227273	----	----	----	AlipatNoN	----	----
3.61425e+06	19	0	31	32	0	12	0	0	0.631579	1.68421	4	0.210526	-0.368421	-0.115385	----	----	----	AlipatNoN	----	----
3.61257e+06	17	1	34	35	3	4	0	0	0.222222	1.94444	3	0.166667	-0.944444	0	----	----	----	----	----	Alipat+N
3606866	20	2	37	38	0	12	0	0	0.545455	1.72727	4	0.181818	-0.590909	-0.09375	----	----	----	AlipatNoN	----	----
3606201	27	0	39	40	0	11	0	0	0.407407	1.48148	8	0.296296	-0.62963	0.139535	----	----	HUnSatLig	----	----	----
3.60531e+06	16	5	33	34	0	13	0	0	0.619048	1.61905	5	0.238095	-0.333333	-0.0689655	----	----	----	AlipatNoN	----	----
3605059	18	3	35	36	0	14	1	0	0.666667	1.71429	4	0.190476	-0.238095	-0.269231	----	----	----	AlipatNoN	----	----
3601851	29	0	47	48	0	9	0	0	0.310345	1.65517	6	0.206897	-1	0.0816327	----	----	----	AlipatNoN	----	----
3.60093e+06	17	1	31	32	0	12	0	0	0.666667	1.77778	3	0.166667	-0.388889	-0.208333	----	----	----	AlipatNoN	----	----
3.59815e+06	27	0	25	26	0	14	0	0	0.518519	0.962963	15	0.555556	0.111111	0.425	----	----	HUnSatLig	----	----	----
3.59795e+06	19	0	31	32	0	10	0	0	0.526316	1.68421	4	0.210526	-0.578947	-0.0357143	----	----	----	AlipatNoN	----	----
3597011	25	0	42	43	5	9	0	0	0.36	1.72	7	0.28	-0.36	0.0322581	----	----	----	----	----	Alipat+N
3.59514e+06	20	1	32	33	1	6	0	0	0.285714	1.57143	6	0.285714	-0.809524	0.176471	----	----	----	----	----	Alipat+N
3591451	21	0	32	33	3	3	0	0	0.142857	1.57143	7	0.333333	-0.809524	0.272727	----	----	----	----	----	Alipat+N
3.58981e+06	24	0	41	42	0	14	0	0	0.583333	1.75	4	0.166667	-0.541667	-0.147059	----	----	----	AlipatNoN	----	----
3582132	26	0	47	48	0	9	0	0	0.346154	1.84615	3	0.115385	-1.11538	-0.0465116	----	----	----	AlipatNoN	----	----
3580295	5	13	29	30	0	6	1	0	0.333333	1.66667	4	0.222222	-0.833333	0.0357143	----	----	----	AlipatNoN	----	----
3.57858e+06	27	0	39	40	0	10	0	0	0.37037	1.48148	8	0.296296	-0.703704	0.159091	----	----	HUnSatLig	----	----	----
3577532	20	1	27	28	4	6	0	0	0.285714	1.33333	10	0.47619	-0.142857	0.392857	----	----	HUnSatLig	----	----	----
3576293	20	0	35	36	0	14	1	0	0.7	1.8	3	0.15	-0.25	-0.375	----	----	----	AlipatNoN	----	----
3573800	22	0	33	34	0	7	0	0	0.318182	1.54545	6	0.272727	-0.863636	0.162162	----	----	----	AlipatNoN	----	----
3573605	22	3	43	44	0	16	0	0	0.64	1.76	4	0.16	-0.44	-0.205882	----	----	----	AlipatNoN	----	----
3572550	14	1	26	27	5	6	0	0	0.4	1.8	5	0.333333	0.0666667	0	----	----	----	----	----	Alipat+N
3569444	25	0	41	42	0	10	0	0	0.4	1.68	5	0.2	-0.84	0.025	----	----	----	AlipatNoN	----	----
3.56425e+06	23	0	37	38	0	7	0	0	0.304348	1.65217	5	0.217391	-1	0.102564	----	----	----	AlipatNoN	----	----
3560418	21	3	37	38	0	9	0	0	0.375	1.58333	6	0.25	-0.791667	0.102564	----	----	----	AlipatNoN	----	----
3.55257e+06	23	1	39	40	0	15	0	0	0.625	1.66667	5	0.208333	-0.375	-0.121212	----	----	----	AlipatNoN	----	----
3.5518e+06	27	0	29	30	0	16	0	0	0.592593	1.11111	13	0.481481	0.111111	0.289474	----	----	HUnSatLig	----	----	----
3551529	27	0	33	34	0	14	0	0	0.518519	1.25926	11	0.407407	-0.185185	0.225	----	----	HUnSatLig	----	----	----
3551499	26	0	46	47	0	13	0	1	0.5	1.80769	4	0.153846	-0.769231	-0.135135	----	----	----	AlipatNoN	----	----
3550998	18	0	32	33	1	7	0	0	0.388889	1.83333	3	0.166667	-0.833333	-0.037037	----	----	----	----	----	Alipat+N
3.54666e+06	29	1	45	46	0	13	0	0	0.433333	1.53333	8	0.266667	-0.633333	0.0851064	----	----	----	AlipatNoN	----	----
3.54629e+06	15	1	30	31	3	4	0	0	0.25	1.9375	3	0.1875	-0.8125	0	----	----	----	----	----	Alipat+N
3.53959e+06	16	2	33	34	0	7	1	0	0.388889	1.88889	2	0.111111	-0.944444	-0.148148	----	----	----	AlipatNoN	----	----
3534818	3	17	29	30	0	8	0	0	0.4	1.5	6	0.3	-0.65	0.15625	----	----	----	AlipatNoN	----	----
3533565	4	17	31	32	0	8	0	0	0.380952	1.52381	6	0.285714	-0.714286	0.147059	----	----	----	AlipatNoN	----	----
3533414	21	0	34	35	1	7	0	0	0.333333	1.66667	5	0.238095	-0.809524	0.0909091	----	----	----	----	----	Alipat+N
3.5328e+06	20	0	32	33	5	7	0	0	0.35	1.65	7	0.35	-0.15	0.130435	----	----	----	----	----	Alipat+N
3.52765e+06	36	0	59	60	0	10	0	0	0.277778	1.66667	7	0.194444	-1.08333	0.0806452	----	----	----	AlipatNoN	----	----
3.52432e+06	25	0	39	40	0	9	0	0	0.36	1.6	6	0.24	-0.84	0.097561	----	----	----	AlipatNoN	----	----
3.51975e+06	25	0	37	38	0	9	0	0	0.36	1.52	7	0.28	-0.76	0.146341	----	----	----	AlipatNoN	----	----
3516799	19	0	27	28	0	7	0	0	0.368421	1.47368	6	0.315789	-0.684211	0.193548	----	----	HUnSatLig	----	----	----
3516575	20	1	36	37	1	6	0	0	0.285714	1.7619	4	0.190476	-1	0.0588235	----	----	----	----	----	Alipat+N
3.51553e+06	23	0	38	39	5	9	0	0	0.391304	1.69565	7	0.304348	-0.217391	0.037037	----	----	----	----	----	Alipat+N
3.51418e+06	25	0	37	38	0	8	0	0	0.32	1.52	7	0.28	-0.84	0.166667	----	----	----	AlipatNoN	----	----
3512350	22	0	37	38	0	14	0	0	0.636364	1.72727	4	0.181818	-0.409091	-0.166667	----	----	----	AlipatNoN	----	----
3511010	18	0	26	27	3	4	0	0	0.222222	1.5	7	0.388889	-0.5	0.307692	----	----	----	----	----	Alipat+N
3.50403e+06	21	0	35	36	0	14	0	0	0.666667	1.71429	4	0.190476	-0.333333	-0.178571	----	----	----	AlipatNoN	----	----
3501917	20	0	31	32	4	9	0	0	0.45	1.6	7	0.35	-0.05	0.0869565	----	----	----	----	----	Alipat+N
3.49943e+06	26	0	41	42	0	11	0	0	0.423077	1.61538	6	0.230769	-0.730769	0.0487805	----	----	----	AlipatNoN	----	----
3.4986e+06	22	0	25	26	0	9	0	0	0.409091	1.18182	10	0.454545	-0.318182	0.342857	----	----	HUnSatLig	----	----	----
3.4974e+06	32	1	55	56	0	18	0	0	0.545455	1.69697	6	0.181818	-0.575758	-0.104167	----	----	----	AlipatNoN	----	----
3.4973e+06	19	0	33	34	0	13	0	0	0.684211	1.78947	3	0.157895	-0.368421	-0.24	----	----	----	AlipatNoN	----	----
3.4972e+06	15	1	28	29	3	4	0	0	0.25	1.8125	4	0.25	-0.6875	0.0909091	----	----	----	----	----	Alipat+N
3495024	13	5	29	30	0	5	0	0	0.277778	1.66667	4	0.222222	-1.05556	0.129032	----	----	----	AlipatNoN	----	----
3.49419e+06	17	4	35	36	0	10	0	0	0.47619	1.71429	4	0.190476	-0.714286	-0.03125	----	----	----	AlipatNoN	----	----
3489858	13	13	27	28	0	14	0	0	0.538462	1.07692	13	0.5	0.0384615	0.342105	----	----	HUnSatLig	----	----	----
3488766	23	2	44	45	5	9	0	0	0.36	1.8	6	0.24	-0.44	-0.0322581	----	----	----	----	----	Alipat+N
3488169	26	1	43	44	0	8	0	0	0.296296	1.62963	6	0.222222	-1	0.108696	----	----	----	AlipatNoN	----	----
3.48749e+06	24	0	32	33	5	8	0	0	0.333333	1.375	11	0.458333	-0.0416667	0.333333	----	----	HUnSatLig	----	----	----
3486714	26	1	41	42	0	11	0	0	0.407407	1.55556	7	0.259259	-0.703704	0.0930233	----	----	----	AlipatNoN	----	----
3484875	25	2	45	46	0	15	0	0	0.555556	1.7037	5	0.185185	-0.555556	-0.102564	----	----	----	AlipatNoN	----	----
3482642	27	0	45	46	0	7	0	0	0.259259	1.7037	5	0.185185	-1.14815	0.0851064	----	----	----	AlipatNoN	----	----
3480425	21	1	40	41	5	6	0	0	0.272727	1.86364	5	0.227273	-0.590909	0	----	----	----	----	----	Alipat+N
3.4802e+06	22	0	39	40	4	5	0	0	0.227273	1.81818	5	0.227273	-0.772727	0.0645161	----	----	----	----	----	Alipat+N
3.47983e+06	24	0	39	40	0	14	1	0	0.583333	1.66667	5	0.208333	-0.375	-0.15625	----	----	----	AlipatNoN	----	----
3478642	15	3	29	30	0	7	0	0	0.388889	1.66667	4	0.222222	-0.833333	0.0689655	----	----	----	AlipatNoN	----	----
3.47619e+06	21	0	34	35	5	7	0	0	0.333333	1.66667	7	0.333333	-0.238095	0.12	----	----	----	----	----	Alipat+N
3.47428e+06	18	1	31	32	4	6	0	0	0.315789	1.68421	6	0.315789	-0.368421	0.125	----	----	----	----	----	Alipat+N
3471183	21	1	35	36	0	12	0	0	0.545455	1.63636	5	0.227273	-0.5	-0.03125	----	----	----	AlipatNoN	----	----
3.47031e+06	23	4	45	46	0	17	0	0	0.62963	1.7037	5	0.185185	-0.407407	-0.162162	----	----	----	AlipatNoN	----	----
3.46538e+06	24	1	43	44	0	17	0	0	0.68	1.76	4	0.16	-0.36	-0.242424	----	----	----	AlipatNoN	----	----
3465300	14	0	24	25	5	6	0	0	0.428571	1.78571	5	0.357143	0.214286	0	----	----	----	----	----	Alipat+N
3.46484e+06	17	0	25	26	0	8	0	0	0.470588	1.52941	5	0.294118	-0.529412	0.115385	----	----	----	AlipatNoN	----	----
3.46447e+06	30	0	47	48	0	11	0	0	0.366667	1.6	7	0.233333	-0.833333	0.0816327	----	----	----	AlipatNoN	----	----
3.46404e+06	22	0	31	32	0	8	0	0	0.363636	1.45455	7	0.318182	-0.681818	0.194444	----	----	HUnSatLig	----	----	----
3462517	23	2	39	40	0	13	0	0	0.52	1.6	6	0.24	-0.52	0	----	----	----	AlipatNoN	----	----
3458924	22	0	34	35	1	6	0	0	0.272727	1.59091	6	0.272727	-0.863636	0.166667	----	----	----	----	----	Alipat+N
3458320	14	0	25	26	0	8	0	0	0.571429	1.85714	2	0.142857	-0.642857	-0.15	----	----	----	AlipatNoN	----	----
3456679	33	0	55	56	0	17	0	0	0.515152	1.69697	6	0.181818	-0.636364	-0.0816327	----	----	----	AlipatNoN	----	----
3454914	32	1	39	40	0	19	0	0	0.575758	1.21212	14	0.424242	-0.030303	0.212766	----	----	HUnSatLig	----	----	----
3450993	21	0	29	30	0	6	0	0	0.285714	1.42857	7	0.333333	-0.809524	0.25	----	----	HUnSatLig	----	----	----
3.44894e+06	20	0	25	26	4	7	0	0	0.35	1.3	10	0.5	0.05	0.4	----	----	HUnSatLig	----	----	----
3448301	19	1	33	34	0	6	0	0	0.3	1.7	4	0.2	-1.05	0.0882353	----	----	----	AlipatNoN	----	----
3.44764e+06	35	1	61	62	0	10	0	0	0.277778	1.72222	6	0.166667	-1.13889	0.0483871	----	----	----	AlipatNoN	----	----
3.44595e+06	13	0	23	24	0	9	0	0	0.692308	1.84615	2	0.153846	-0.384615	-0.235294	----	----	----	AlipatNoN	----	----
3.44555e+06	26	0	39	40	0	8	0	0	0.307692	1.53846	7	0.269231	-0.884615	0.159091	----	----	----	AlipatNoN	----	----
3.42515e+06	25	3	27	28	0	18	0	0	0.642857	1	15	0.535714	0.321429	0.342105	----	----	HUnSatLig	----	----	----
3422946	23	0	38	39	1	9	0	0	0.391304	1.69565	5	0.217391	-0.73913	0.0285714	----	----	----	----	----	Alipat+N
3422886	20	0	35	36	0	8	0	0	0.4	1.8	3	0.15	-0.95	-0.03125	----	----	----	AlipatNoN	----	----
3.42174e+06	27	1	35	36	0	14	0	0	0.5	1.28571	11	0.392857	-0.25	0.214286	----	----	HUnSatLig	----	----	----
3.41999e+06	20	0	37	38	0	6	0	0	0.3	1.9	2	0.1	-1.25	-0.0294118	----	----	----	AlipatNoN	----	----
3.41494e+06	22	0	39	40	0	13	0	0	0.590909	1.81818	3	0.136364	-0.590909	-0.193548	----	----	----	AlipatNoN	----	----
3.41387e+06	38	0	35	36	0	21	0	0	0.552632	0.947368	21	0.552632	0.184211	0.4	----	----	HUnSatLig	----	----	----
3412702	33	0	55	56	0	19	0	0	0.575758	1.69697	6	0.181818	-0.515152	-0.12766	----	----	----	AlipatNoN	----	----
3410669	17	1	31	32	0	16	0	0	0.888889	1.77778	3	0.166667	0.0555556	-0.45	----	----	----	AlipatNoN	----	----
3408753	18	9	47	48	0	15	1	0	0.555556	1.77778	4	0.148148	-0.555556	-0.216216	----	----	----	AlipatNoN	----	----
3408745	28	0	47	48	0	9	0	0	0.321429	1.71429	5	0.178571	-1.03571	0.0425532	----	----	----	AlipatNoN	----	----
3408687	24	3	45	46	0	13	0	0	0.481481	1.7037	5	0.185185	-0.703704	-0.0487805	----	----	----	AlipatNoN	----	----
3.40817e+06	26	0	45	46	0	9	0	0	0.346154	1.76923	4	0.153846	-1.03846	0	----	----	----	AlipatNoN	----	----
3406827	27	0	47	48	0	17	1	0	0.62963	1.77778	4	0.148148	-0.407407	-0.285714	----	----	----	AlipatNoN	----	----
3.40573e+06	18	0	22	23	3	6	0	0	0.333333	1.27778	9	0.5	-0.0555556	0.416667	----	----	HUnSatLig	----	----	----
3403979	4	18	31	32	0	9	0	0	0.409091	1.45455	7	0.318182	-0.590909	0.171429	----	----	HUnSatLig	----	----	----
3.40057e+06	24	0	36	37	1	9	0	0	0.375	1.54167	7	0.291667	-0.625	0.135135	----	----	----	----	----	Alipat+N
3400233	19	1	36	37	5	6	0	0	0.3	1.85	5	0.25	-0.45	0	----	----	----	----	----	Alipat+N
3400135	20	0	30	31	1	7	0	0	0.35	1.55	6	0.3	-0.65	0.16129	----	----	----	----	----	Alipat+N
3397817	20	0	25	26	0	12	0	0	0.6	1.3	8	0.4	-0.05	0.178571	----	----	HUnSatLig	----	----	----
3395980	12	4	28	29	3	6	0	0	0.375	1.8125	4	0.25	-0.4375	0	----	----	----	----	----	Alipat+N
3.39079e+06	30	0	51	52	0	10	0	0	0.333333	1.73333	5	0.166667	-1.03333	0.02	----	----	----	AlipatNoN	----	----
3.38509e+06	26	0	41	42	0	13	0	0	0.5	1.61538	6	0.230769	-0.576923	0	----	----	----	AlipatNoN	----	----
3.38341e+06	25	1	47	48	0	11	0	0	0.423077	1.84615	3	0.115385	-0.961538	-0.097561	----	----	----	AlipatNoN	----	----
3380687	15	1	17	18	0	10	0	0	0.625	1.125	8	0.5	0.1875	0.318182	----	----	HUnSatLig	----	----	----
3.37583e+06	17	3	35	36	0	10	0	0	0.5	1.8	3	0.15	-0.75	-0.1	----	----	----	AlipatNoN	----	----
3.37569e+06	22	5	45	46	0	14	1	0	0.518519	1.7037	5	0.185185	-0.555556	-0.131579	----	----	----	AlipatNoN	----	----
3375167	26	0	25	26	0	15	0	0	0.576923	1	14	0.538462	0.192308	0.378378	----	----	HUnSatLig	----	----	----
3373079	17	0	22	23	3	6	0	0	0.352941	1.35294	8	0.470588	-0.0588235	0.363636	----	----	HUnSatLig	----	----	----
3371844	29	0	49	50	0	11	0	0	0.37931	1.72414	5	0.172414	-0.931034	0	----	----	----	AlipatNoN	----	----
3370958	22	1	39	40	0	10	0	0	0.434783	1.73913	4	0.173913	-0.826087	-0.0277778	----	----	----	AlipatNoN	----	----
3.36757e+06	30	0	47	48	0	9	0	0	0.3	1.6	7	0.233333	-0.966667	0.117647	----	----	----	AlipatNoN	----	----
3.36237e+06	22	0	36	37	5	9	0	0	0.409091	1.68182	7	0.318182	-0.136364	0.04	----	----	----	----	----	Alipat+N
3358171	16	2	33	34	0	7	0	0	0.388889	1.88889	2	0.111111	-1.05556	-0.0689655	----	----	----	AlipatNoN	----	----
3357484	22	2	37	38	0	12	0	0	0.5	1.58333	6	0.25	-0.541667	0.0277778	----	----	----	AlipatNoN	----	----
3356450	17	1	25	26	0	7	0	0	0.388889	1.44444	6	0.333333	-0.611111	0.206897	----	----	HUnSatLig	----	----	----
3.35548e+06	24	3	43	44	0	14	0	0	0.518519	1.62963	6	0.222222	-0.555556	-0.025	----	----	----	AlipatNoN	----	----
3350356	20	0	35	36	0	7	0	0	0.35	1.8	3	0.15	-1.05	0	----	----	----	AlipatNoN	----	----
3348445	24	0	41	42	0	7	0	0	0.291667	1.75	4	0.166667	-1.125	0.0487805	----	----	----	AlipatNoN	----	----
3.34485e+06	24	0	35	36	0	7	0	0	0.291667	1.5	7	0.291667	-0.875	0.195122	----	----	----	AlipatNoN	----	----
3.33842e+06	22	1	33	34	4	7	0	0	0.304348	1.47826	9	0.391304	-0.304348	0.258065	----	----	HUnSatLig	----	----	----
3338278	20	0	31	32	0	12	0	0	0.6	1.6	5	0.25	-0.35	-0.0357143	----	----	----	AlipatNoN	----	----
3335690	14	9	30	31	5	8	0	0	0.347826	1.34783	11	0.478261	0.0434783	0.357143	----	----	HUnSatLig	----	----	----
3335690	21	1	34	35	5	9	0	0	0.409091	1.59091	8	0.363636	-0.0454545	0.12	----	----	----	----	----	Alipat+N
3.33201e+06	22	0	31	32	0	7	0	0	0.318182	1.45455	7	0.318182	-0.772727	0.216216	----	----	HUnSatLig	----	----	----
3330683	23	0	35	36	0	11	0	0	0.478261	1.56522	6	0.26087	-0.565217	0.0571429	----	----	----	AlipatNoN	----	----
3.32673e+06	20	2	39	40	0	11	0	0	0.5	1.81818	3	0.136364	-0.772727	-0.121212	----	----	----	AlipatNoN	----	----
3326352	19	0	32	33	5	6	0	0	0.315789	1.73684	6	0.315789	-0.263158	0.0909091	----	----	----	----	----	Alipat+N
3.32489e+06	29	0	49	50	0	10	0	0	0.344828	1.72414	5	0.172414	-1	0.0208333	----	----	----	AlipatNoN	----	----
3323842	22	5	25	26	0	17	0	0	0.62963	0.962963	15	0.555556	0.333333	0.378378	----	----	HUnSatLig	----	----	----
3323032	18	0	27	28	0	10	0	0	0.555556	1.55556	5	0.277778	-0.388889	0.0384615	----	----	----	AlipatNoN	----	----
3321440	18	0	30	31	1	9	0	0	0.5	1.72222	4	0.222222	-0.5	-0.04	----	----	----	----	----	Alipat+N
3317061	19	0	25	26	4	4	0	0	0.210526	1.36842	9	0.473684	-0.263158	0.423077	----	----	HUnSatLig	----	----	----
3314322	18	0	31	32	0	13	0	0	0.722222	1.77778	3	0.166667	-0.277778	-0.26087	----	----	----	AlipatNoN	----	----
3311998	22	0	36	37	1	8	0	0	0.363636	1.68182	5	0.227273	-0.772727	0.0588235	----	----	----	----	----	Alipat+N
3309965	19	8	29	30	0	15	0	0	0.555556	1.11111	13	0.481481	0.037037	0.307692	----	----	HUnSatLig	----	----	----
3.30963e+06	26	0	43	44	0	15	0	0	0.576923	1.69231	5	0.192308	-0.5	-0.108108	----	----	----	AlipatNoN	----	----
3.30902e+06	28	2	53	54	0	15	0	0	0.5	1.8	4	0.133333	-0.766667	-0.133333	----	----	----	AlipatNoN	----	----
3.3063e+06	25	0	40	41	1	10	0	0	0.4	1.64	6	0.24	-0.68	0.0526316	----	----	----	----	----	Alipat+N
3301801	26	0	37	38	0	9	0	0	0.346154	1.46154	8	0.307692	-0.730769	0.186047	----	----	HUnSatLig	----	----	----
3.29997e+06	13	2	27	28	4	5	0	0	0.333333	1.86667	4	0.266667	-0.333333	0	----	----	----	----	----	Alipat+N
3299069	22	0	32	33	5	8	0	0	0.363636	1.5	9	0.409091	-0.0454545	0.230769	----	----	----	----	----	Alipat+N
3.29636e+06	26	0	38	39	5	8	0	0	0.307692	1.5	10	0.384615	-0.269231	0.235294	----	----	----	----	----	Alipat+N
3294907	26	0	45	46	0	8	0	0	0.307692	1.76923	4	0.153846	-1.11538	0.0227273	----	----	----	AlipatNoN	----	----
3.29306e+06	28	0	45	46	0	16	0	0	0.571429	1.64286	6	0.214286	-0.464286	-0.075	----	----	----	AlipatNoN	----	----
3289108	20	0	28	29	3	4	0	0	0.2	1.45	8	0.4	-0.55	0.333333	----	----	HUnSatLig	----	----	----
3283179	13	4	30	31	0	6	0	1	0.352941	1.82353	3	0.176471	-1.05882	0	----	----	----	AlipatNoN	----	----
3279864	21	0	34	35	1	8	0	0	0.380952	1.66667	5	0.238095	-0.714286	0.0625	----	----	----	----	----	Alipat+N
3278215	3	19	33	34	0	9	0	0	0.409091	1.54545	6	0.272727	-0.681818	0.114286	----	----	----	AlipatNoN	----	----
3.27589e+06	30	3	57	58	0	17	0	0	0.515152	1.75758	5	0.151515	-0.69697	-0.122449	----	----	----	AlipatNoN	----	----
3.27584e+06	12	3	27	28	0	13	0	0	0.866667	1.86667	2	0.133333	-0.0666667	-0.470588	----	----	----	AlipatNoN	----	----
3.26882e+06	19	0	31	32	0	5	0	0	0.263158	1.68421	4	0.210526	-1.10526	0.121212	----	----	----	AlipatNoN	----	----
3.2686e+06	16	2	31	32	0	8	0	0	0.444444	1.77778	3	0.166667	-0.833333	-0.0357143	----	----	----	AlipatNoN	----	----
3.2679e+06	23	1	41	42	0	15	0	0	0.625	1.75	4	0.166667	-0.458333	-0.181818	----	----	----	AlipatNoN	----	----
3267487	20	0	27	28	4	5	0	0	0.25	1.4	9	0.45	-0.25	0.37037	----	----	HUnSatLig	----	----	----
3.26299e+06	9	17	40	41	1	10	0	0	0.384615	1.57692	7	0.269231	-0.653846	0.1	----	----	----	----	----	Alipat+N
3262739	13	0	15	16	0	10	0	0	0.769231	1.23077	6	0.461538	0.384615	0.1875	----	----	HUnSatLig	----	----	----
3.261e+06	30	3	57	58	0	18	0	0	0.545455	1.75758	5	0.151515	-0.636364	-0.145833	----	----	----	AlipatNoN	----	----
3.25953e+06	22	2	39	40	0	13	0	0	0.541667	1.66667	5	0.208333	-0.541667	-0.0571429	----	----	----	AlipatNoN	----	----
3.25807e+06	21	1	39	40	0	13	0	0	0.590909	1.81818	3	0.136364	-0.590909	-0.193548	----	----	----	AlipatNoN	----	----
3.25644e+06	22	0	31	32	0	9	0	0	0.409091	1.45455	7	0.318182	-0.590909	0.171429	----	----	HUnSatLig	----	----	----
3.25613e+06	16	2	27	28	0	4	0	0	0.222222	1.55556	5	0.277778	-1.05556	0.21875	----	----	----	AlipatNoN	----	----
3255625	20	1	31	32	0	7	0	0	0.333333	1.52381	6	0.285714	-0.809524	0.171429	----	----	----	AlipatNoN	----	----
3.25465e+06	19	1	27	28	0	12	0	0	0.6	1.4	7	0.35	-0.15	0.107143	----	----	HUnSatLig	----	----	----
3.25311e+06	16	5	33	34	0	12	0	0	0.571429	1.61905	5	0.238095	-0.428571	-0.0333333	----	----	----	AlipatNoN	----	----
3252108	18	3	19	20	0	10	0	0	0.47619	0.952381	12	0.571429	0.047619	0.46875	----	----	HUnSatLig	----	----	----
3.25042e+06	12	6	31	32	0	7	0	0	0.388889	1.77778	3	0.166667	-0.944444	0	----	----	----	AlipatNoN	----	----
3.24631e+06	31	1	57	58	0	14	0	0	0.4375	1.8125	4	0.125	-0.90625	-0.1	----	----	----	AlipatNoN	----	----
3238854	19	1	27	28	4	8	0	0	0.4	1.4	9	0.45	0.05	0.291667	----	----	HUnSatLig	----	----	----
3.23713e+06	28	0	47	48	0	10	0	0	0.357143	1.71429	5	0.178571	-0.964286	0.0217391	----	----	----	AlipatNoN	----	----
3.23687e+06	18	1	29	30	0	8	0	0	0.421053	1.57895	5	0.263158	-0.684211	0.1	----	----	----	AlipatNoN	----	----
3236563	20	0	32	33	1	7	0	0	0.35	1.65	5	0.25	-0.75	0.0967742	----	----	----	----	----	Alipat+N
3.2363e+06	24	4	29	30	0	17	0	0	0.607143	1.07143	14	0.5	0.178571	0.307692	----	----	HUnSatLig	----	----	----
3.2353e+06	18	1	33	34	0	9	0	0	0.473684	1.78947	3	0.157895	-0.789474	-0.0689655	----	----	----	AlipatNoN	----	----
3228467	26	0	41	42	0	12	0	0	0.461538	1.61538	6	0.230769	-0.653846	0.025	----	----	----	AlipatNoN	----	----
3228450	12	12	33	34	4	9	0	0	0.375	1.41667	10	0.416667	-0.125	0.258065	----	----	HUnSatLig	----	----	----
3228450	21	1	38	39	5	10	0	0	0.454545	1.77273	6	0.272727	-0.136364	-0.0833333	----	----	----	----	----	Alipat+N
3223309	21	1	29	30	4	6	0	0	0.272727	1.36364	10	0.454545	-0.227273	0.366667	----	----	HUnSatLig	----	----	----
3.22095e+06	24	0	38	39	1	10	0	0	0.416667	1.625	6	0.25	-0.625	0.0555556	----	----	----	----	----	Alipat+N
3219121	12	6	29	30	0	5	0	0	0.277778	1.66667	4	0.222222	-1.05556	0.129032	----	----	----	AlipatNoN	----	----
3.21766e+06	27	0	39	40	0	8	0	0	0.296296	1.48148	8	0.296296	-0.851852	0.195652	----	----	HUnSatLig	----	----	----
3212377	21	0	31	32	0	5	0	0	0.238095	1.52381	6	0.285714	-1	0.216216	----	----	----	AlipatNoN	----	----
3210186	19	1	34	35	0	7	0	1	0.35	1.75	4	0.2	-1	0.0322581	----	----	----	AlipatNoN	----	----
3208820	24	0	37	38	0	14	0	0	0.583333	1.58333	6	0.25	-0.375	-0.0294118	----	----	----	AlipatNoN	----	----
3.20775e+06	26	0	41	42	0	7	0	0	0.269231	1.61538	6	0.230769	-1.03846	0.133333	----	----	----	AlipatNoN	----	----
3206701	26	1	49	50	0	12	0	0	0.444444	1.85185	3	0.111111	-0.925926	-0.119048	----	----	----	AlipatNoN	----	----
3202368	26	1	25	26	0	11	0	0	0.407407	0.962963	15	0.555556	-0.111111	0.465116	----	----	HUnSatLig	----	----	----
3197058	17	1	25	26	0	6	0	0	0.333333	1.44444	6	0.333333	-0.722222	0.233333	----	----	HUnSatLig	----	----	----
3195999	19	0	33	34	0	8	0	0	0.421053	1.78947	3	0.157895	-0.894737	-0.0333333	----	----	----	AlipatNoN	----	----
3195311	25	1	49	50	0	10	0	0	0.384615	1.92308	2	0.0769231	-1.11538	-0.119048	----	----	----	AlipatNoN	----	----
3195089	18	0	21	22	4	6	0	0	0.333333	1.22222	10	0.555556	0.166667	0.5	----	----	HUnSatLig	----	----	----
3.18996e+06	20	1	38	39	0	9	0	1	0.428571	1.85714	3	0.142857	-0.952381	-0.0967742	----	----	----	AlipatNoN	----	----
3187394	15	1	27	28	4	5	0	0	0.3125	1.75	5	0.3125	-0.3125	0.105263	----	----	----	----	----	Alipat+N
3.18524e+06	17	0	28	29	0	7	0	1	0.411765	1.70588	4	0.235294	-0.823529	0.04	----	----	----	AlipatNoN	----	----
3178574	15	1	28	29	5	6	0	0	0.375	1.8125	5	0.3125	-0.0625	0	----	----	----	----	----	Alipat+N
3.17764e+06	14	6	33	34	0	8	0	0	0.4	1.7	4	0.2	-0.85	0.03125	----	----	----	AlipatNoN	----	----
3177283	18	0	30	31	1	6	0	0	0.333333	1.72222	4	0.222222	-0.833333	0.0714286	----	----	----	----	----	Alipat+N
3175510	18	6	41	42	0	10	0	0	0.416667	1.75	4	0.166667	-0.875	-0.0263158	----	----	----	AlipatNoN	----	----
3.17456e+06	22	5	27	28	0	16	0	0	0.592593	1.03704	14	0.518519	0.185185	0.342105	----	----	HUnSatLig	----	----	----
3172804	25	2	43	44	0	15	1	0	0.555556	1.62963	6	0.222222	-0.407407	-0.108108	----	----	----	AlipatNoN	----	----
3.17088e+06	17	0	22	23	3	7	0	0	0.411765	1.35294	8	0.470588	0.0588235	0.333333	----	----	HUnSatLig	----	----	----
3.16741e+06	29	0	45	46	0	10	0	0	0.344828	1.58621	7	0.241379	-0.862069	0.104167	----	----	----	AlipatNoN	----	----
3166047	28	0	37	38	0	15	0	0	0.535714	1.35714	10	0.357143	-0.25	0.146341	----	----	HUnSatLig	----	----	----
3165789	18	0	29	30	0	13	0	0	0.722222	1.66667	4	0.222222	-0.166667	-0.173913	----	----	----	AlipatNoN	----	----
3.16378e+06	22	1	37	38	0	8	0	0	0.347826	1.65217	5	0.217391	-0.913043	0.0789474	----	----	----	AlipatNoN	----	----
3.16153e+06	16	0	25	26	4	7	0	0	0.4375	1.625	6	0.375	0.0625	0.117647	----	----	----	----	----	Alipat+N
3160374	10	8	29	30	0	5	0	0	0.277778	1.66667	4	0.222222	-1.05556	0.129032	----	----	----	AlipatNoN	----	----
3158696	23	0	39	40	0	8	0	0	0.347826	1.73913	4	0.173913	-1	0.0263158	----	----	----	AlipatNoN	----	----
3149142	27	0	47	48	0	11	0	0	0.407407	1.77778	4	0.148148	-0.925926	-0.0465116	----	----	----	AlipatNoN	----	----
3.14673e+06	15	3	33	34	0	6	0	0	0.333333	1.88889	2	0.111111	-1.16667	-0.0333333	----	----	----	AlipatNoN	----	----
3.14581e+06	19	0	19	20	0	9	0	0	0.473684	1.05263	10	0.526316	-0.0526316	0.413793	----	----	HUnSatLig	----	----	----
3.14483e+06	20	0	35	36	0	5	0	0	0.25	1.8	3	0.15	-1.25	0.0571429	----	----	----	AlipatNoN	----	----
3.14388e+06	33	0	55	56	0	12	0	0	0.363636	1.69697	6	0.181818	-0.939394	0.0185185	----	----	----	AlipatNoN	----	----
3.14351e+06	25	0	43	44	0	12	0	0	0.48	1.76	4	0.16	-0.76	-0.0789474	----	----	----	AlipatNoN	----	----
3.14349e+06	25	0	36	37	5	8	0	0	0.32	1.48	10	0.4	-0.2	0.25	----	----	HUnSatLig	----	----	----
3.14233e+06	21	0	30	31	5	7	0	0	0.333333	1.47619	9	0.428571	-0.047619	0.28	----	----	HUnSatLig	----	----	----
3141477	26	1	43	44	0	15	0	0	0.555556	1.62963	6	0.222222	-0.481481	-0.0512821	----	----	----	AlipatNoN	----	----
3140716	20	0	39	40	0	6	0	0	0.3	2	1	0.05	-1.35	-0.0882353	----	----	----	AlipatNoN	----	----
3138523	21	0	37	38	4	6	0	0	0.285714	1.80952	5	0.238095	-0.619048	0.0357143	----	----	----	----	----	Alipat+N
3.1375e+06	23	0	30	31	5	7	0	0	0.304348	1.34783	11	0.478261	-0.0434783	0.37931	----	----	HUnSatLig	----	----	----
3.13624e+06	23	0	35	36	0	7	0	0	0.304348	1.56522	6	0.26087	-0.913043	0.153846	----	----	----	AlipatNoN	----	----
3127133	33	0	53	54	0	16	0	0	0.484848	1.63636	7	0.212121	-0.636364	-0.02	----	----	----	AlipatNoN	----	----
3126117	23	0	33	34	0	9	0	0	0.391304	1.47826	7	0.304348	-0.652174	0.162162	----	----	HUnSatLig	----	----	----
3.12469e+06	28	0	35	36	0	15	0	0	0.535714	1.28571	11	0.392857	-0.178571	0.195122	----	----	HUnSatLig	----	----	----
3124007	26	1	47	48	0	14	0	0	0.518519	1.77778	4	0.148148	-0.703704	-0.125	----	----	----	AlipatNoN	----	----
3.12183e+06	17	2	33	34	0	13	1	0	0.684211	1.78947	3	0.157895	-0.263158	-0.347826	----	----	----	AlipatNoN	----	----
3.11793e+06	4	17	33	34	0	8	0	0	0.380952	1.61905	5	0.238095	-0.809524	0.0882353	----	----	----	AlipatNoN	----	----
3117425	29	1	49	50	0	15	0	0	0.5	1.66667	6	0.2	-0.633333	-0.0444444	----	----	----	AlipatNoN	----	----
3.11717e+06	20	2	35	36	0	9	0	0	0.409091	1.63636	5	0.227273	-0.772727	0.0571429	----	----	----	AlipatNoN	----	----
3.11591e+06	18	2	36	37	5	7	0	0	0.35	1.85	5	0.25	-0.35	-0.0434783	----	----	----	----	----	Alipat+N
3115684	20	0	30	31	1	5	0	0	0.25	1.55	6	0.3	-0.85	0.212121	----	----	----	----	----	Alipat+N
3115475	23	0	39	40	0	13	0	0	0.565217	1.73913	4	0.173913	-0.565217	-0.121212	----	----	----	AlipatNoN	----	----
3.11392e+06	20	0	32	33	1	5	0	0	0.25	1.65	5	0.25	-0.95	0.151515	----	----	----	----	----	Alipat+N
3112232	30	0	45	46	0	11	0	0	0.366667	1.53333	8	0.266667	-0.766667	0.122449	----	----	----	AlipatNoN	----	----
3110813	17	1	25	26	0	4	0	0	0.222222	1.44444	6	0.333333	-0.944444	0.28125	----	----	HUnSatLig	----	----	----
3.11019e+06	25	1	29	30	0	14	0	0	0.538462	1.15385	12	0.461538	-0.0384615	0.289474	----	----	HUnSatLig	----	----	----
3.10545e+06	17	0	27	28	0	6	0	0	0.352941	1.64706	4	0.235294	-0.882353	0.107143	----	----	----	AlipatNoN	----	----
3.10107e+06	8	12	28	29	3	4	0	0	0.2	1.45	8	0.4	-0.55	0.333333	----	----	HUnSatLig	----	----	----
3.10107e+06	17	1	33	34	4	5	0	0	0.277778	1.88889	4	0.222222	-0.611111	0	----	----	----	----	----	Alipat+N
3098529	21	1	37	38	0	10	0	0	0.454545	1.72727	4	0.181818	-0.772727	-0.0294118	----	----	----	AlipatNoN	----	----
3.09715e+06	20	2	35	36	0	11	0	0	0.5	1.63636	5	0.227273	-0.590909	0	----	----	----	AlipatNoN	----	----
3.09145e+06	13	6	31	32	0	8	0	0	0.421053	1.68421	4	0.210526	-0.789474	0.0333333	----	----	----	AlipatNoN	----	----
3.09111e+06	24	3	45	46	0	9	0	0	0.333333	1.7037	5	0.185185	-1	0.0444444	----	----	----	AlipatNoN	----	----
3089544	28	2	47	48	0	12	0	0	0.4	1.6	7	0.233333	-0.766667	0.0625	----	----	----	AlipatNoN	----	----
3088483	25	0	41	42	0	8	0	0	0.32	1.68	5	0.2	-1	0.0714286	----	----	----	AlipatNoN	----	----
3088055	4	17	33	34	0	9	1	0	0.428571	1.61905	5	0.238095	-0.619048	0	----	----	----	AlipatNoN	----	----
3083763	29	1	49	50	0	11	0	0	0.366667	1.66667	6	0.2	-0.9	0.0408163	----	----	----	AlipatNoN	----	----
3083485	9	6	27	28	0	8	0	0	0.533333	1.86667	2	0.133333	-0.733333	-0.136364	----	----	----	AlipatNoN	----	----
3080158	23	1	41	42	0	9	0	0	0.375	1.75	4	0.166667	-0.958333	0	----	----	----	AlipatNoN	----	----
3.07946e+06	21	0	35	36	0	10	1	0	0.47619	1.71429	4	0.190476	-0.619048	-0.1	----	----	----	AlipatNoN	----	----
3076574	16	1	29	30	0	11	0	0	0.647059	1.76471	3	0.176471	-0.411765	-0.173913	----	----	----	AlipatNoN	----	----
3074979	9	12	27	28	4	6	0	0	0.285714	1.33333	10	0.47619	-0.142857	0.392857	----	----	HUnSatLig	----	----	----
3074979	18	1	32	33	5	7	0	0	0.368421	1.73684	6	0.315789	-0.157895	0.047619	----	----	----	----	----	Alipat+N
3.07338e+06	21	1	37	38	0	13	0	0	0.590909	1.72727	4	0.181818	-0.5	-0.129032	----	----	----	AlipatNoN	----	----
3.0728e+06	22	0	34	35	1	7	0	0	0.318182	1.59091	6	0.272727	-0.772727	0.142857	----	----	----	----	----	Alipat+N
3072322	17	10	29	30	0	15	0	0	0.555556	1.11111	13	0.481481	0.037037	0.307692	----	----	HUnSatLig	----	----	----
3069688	27	0	30	31	3	8	0	0	0.296296	1.14815	14	0.518519	-0.185185	0.45	----	----	HUnSatLig	----	----	----
3069466	23	0	35	36	0	9	0	0	0.391304	1.56522	6	0.26087	-0.73913	0.108108	----	----	----	AlipatNoN	----	----
3068402	21	3	37	38	0	11	0	0	0.458333	1.58333	6	0.25	-0.625	0.0540541	----	----	----	AlipatNoN	----	----
3067732	33	0	55	56	0	16	0	0	0.484848	1.69697	6	0.181818	-0.69697	-0.06	----	----	----	AlipatNoN	----	----
3064882	22	1	30	31	5	8	0	0	0.347826	1.34783	11	0.478261	0.0434783	0.357143	----	----	HUnSatLig	----	----	----
3.0603e+06	16	0	26	27	5	8	0	0	0.5	1.6875	6	0.375	0.3125	0	----	----	----	----	----	Alipat+N
3.05755e+06	22	2	40	41	5	8	0	0	0.333333	1.70833	7	0.291667	-0.375	0.0666667	----	----	----	----	----	Alipat+N
3.05729e+06	14	1	25	26	4	7	0	0	0.466667	1.73333	5	0.333333	0.0666667	0	----	----	----	----	----	Alipat+N
3057000	11	7	29	30	0	6	0	0	0.333333	1.66667	4	0.222222	-0.944444	0.1	----	----	----	AlipatNoN	----	----
3053948	36	0	33	34	0	18	0	0	0.5	0.944444	20	0.555556	0.0833333	0.425926	----	----	HUnSatLig	----	----	----
3049367	20	1	36	37	0	10	0	1	0.47619	1.7619	4	0.190476	-0.761905	-0.0666667	----	----	----	AlipatNoN	----	----
3.04895e+06	11	7	29	30	0	5	0	0	0.277778	1.66667	4	0.222222	-1.05556	0.129032	----	----	----	AlipatNoN	----	----
3047725	21	0	39	40	0	7	0	0	0.333333	1.90476	2	0.0952381	-1.19048	-0.0571429	----	----	----	AlipatNoN	----	----
3046984	12	0	21	22	0	6	0	0	0.5	1.83333	2	0.166667	-0.75	-0.0555556	----	----	----	AlipatNoN	----	----
3.0443e+06	25	0	31	32	0	12	0	0	0.48	1.28	10	0.4	-0.28	0.236842	----	----	HUnSatLig	----	----	----
3043934	22	1	37	38	0	9	0	0	0.391304	1.65217	5	0.217391	-0.826087	0.0540541	----	----	----	AlipatNoN	----	----
3043886	25	0	43	44	0	11	0	0	0.44	1.76	4	0.16	-0.84	-0.0512821	----	----	----	AlipatNoN	----	----
3039413	20	1	35	36	0	9	1	0	0.428571	1.71429	4	0.190476	-0.714286	-0.0645161	----	----	----	AlipatNoN	----	----
3.03675e+06	23	0	39	40	0	7	0	0	0.304348	1.73913	4	0.173913	-1.08696	0.0512821	----	----	----	AlipatNoN	----	----
3036696	26	0	43	44	0	13	0	0	0.5	1.69231	5	0.192308	-0.653846	-0.0512821	----	----	----	AlipatNoN	----	----
3035360	5	13	24	25	3	5	0	0	0.277778	1.38889	8	0.444444	-0.277778	0.36	----	----	HUnSatLig	----	----	----
3035360	14	2	29	30	4	6	0	0	0.375	1.875	4	0.25	-0.3125	-0.0555556	----	----	----	----	----	Alipat+N
3034587	17	0	22	23	3	5	0	0	0.294118	1.35294	8	0.470588	-0.176471	0.391304	----	----	HUnSatLig	----	----	----
3033222	18	0	23	24	0	10	0	0	0.555556	1.33333	7	0.388889	-0.166667	0.192308	----	----	HUnSatLig	----	----	----
3032627	15	3	29	30	0	4	0	0	0.222222	1.66667	4	0.222222	-1.16667	0.15625	----	----	----	AlipatNoN	----	----
3031929	17	0	23	24	4	7	0	0	0.411765	1.41176	8	0.470588	0.176471	0.315789	----	----	HUnSatLig	----	----	----
3.02947e+06	24	3	45	46	0	17	0	0	0.62963	1.7037	5	0.185185	-0.407407	-0.162162	----	----	----	AlipatNoN	----	----
3029198	22	0	30	31	5	8	0	0	0.363636	1.40909	10	0.454545	0.0454545	0.307692	----	----	HUnSatLig	----	----	----
3027454	24	0	42	43	5	10	0	0	0.416667	1.79167	6	0.25	-0.291667	-0.0714286	----	----	----	----	----	Alipat+N
3023328	19	0	32	33	1	8	0	0	0.421053	1.73684	4	0.210526	-0.684211	0	----	----	----	----	----	Alipat+N
3.02095e+06	21	0	35	36	0	12	1	0	0.571429	1.71429	4	0.190476	-0.428571	-0.178571	----	----	----	AlipatNoN	----	----
3019250	17	0	30	31	1	7	0	0	0.411765	1.82353	3	0.176471	-0.764706	-0.04	----	----	----	----	----	Alipat+N
3.01549e+06	22	0	27	28	0	9	0	0	0.409091	1.27273	9	0.409091	-0.409091	0.285714	----	----	HUnSatLig	----	----	----
3014880	23	0	36	37	1	9	0	0	0.391304	1.6087	6	0.26087	-0.652174	0.0857143	----	----	----	----	----	Alipat+N
3.01137e+06	23	2	41	42	0	11	0	0	0.44	1.68	5	0.2	-0.76	0	----	----	----	AlipatNoN	----	----
3.00514e+06	24	0	43	44	0	12	0	0	0.5	1.83333	3	0.125	-0.791667	-0.138889	----	----	----	AlipatNoN	----	----
3004699	18	0	29	30	0	8	1	0	0.444444	1.66667	4	0.222222	-0.611111	-0.0384615	----	----	----	AlipatNoN	----	----
3.00289e+06	21	0	32	33	1	8	0	0	0.380952	1.57143	6	0.285714	-0.619048	0.125	----	----	----	----	----	Alipat+N
3.002e+06	20	1	34	35	1	6	0	0	0.285714	1.66667	5	0.238095	-0.904762	0.117647	----	----	----	----	----	Alipat+N
3000413	22	0	36	37	1	9	0	0	0.409091	1.68182	5	0.227273	-0.681818	0.030303	----	----	----	----	----	Alipat+N
3.0004e+06	20	1	31	32	0	6	0	0	0.285714	1.52381	6	0.285714	-0.904762	0.194444	----	----	----	AlipatNoN	----	----
3.00027e+06	28	2	45	46	0	12	0	0	0.4	1.53333	8	0.266667	-0.7	0.104167	----	----	----	AlipatNoN	----	----
2999840	30	0	48	49	1	10	0	0	0.333333	1.63333	7	0.233333	-0.833333	0.0833333	----	----	----	----	----	Alipat+N
2.99269e+06	25	0	39	40	0	7	0	0	0.28	1.6	6	0.24	-1	0.139535	----	----	----	AlipatNoN	----	----
2.98955e+06	16	1	28	29	0	6	0	1	0.352941	1.70588	4	0.235294	-0.941176	0.0769231	----	----	----	AlipatNoN	----	----
2988260	18	0	28	29	1	7	0	0	0.388889	1.61111	5	0.277778	-0.611111	0.111111	----	----	----	----	----	Alipat+N
2987913	27	1	47	48	0	13	0	0	0.464286	1.71429	5	0.178571	-0.75	-0.0465116	----	----	----	AlipatNoN	----	----
2986146	22	0	23	24	0	10	0	0	0.454545	1.09091	11	0.5	-0.136364	0.382353	----	----	HUnSatLig	----	----	----
2984159	15	5	35	36	0	12	0	0	0.6	1.8	3	0.15	-0.55	-0.178571	----	----	----	AlipatNoN	----	----
2.98272e+06	26	0	40	41	1	10	0	0	0.384615	1.57692	7	0.269231	-0.653846	0.1	----	----	----	----	----	Alipat+N
2976299	17	0	21	22	0	10	0	0	0.588235	1.29412	7	0.411765	-0.0588235	0.208333	----	----	HUnSatLig	----	----	----
2.97169e+06	24	3	47	48	0	16	1	0	0.592593	1.77778	4	0.148148	-0.481481	-0.25	----	----	----	AlipatNoN	----	----
2971377	20	0	34	35	5	10	0	0	0.5	1.75	6	0.3	0.05	-0.1	----	----	----	----	----	Alipat+N
2970666	20	2	37	38	0	11	0	0	0.5	1.72727	4	0.181818	-0.681818	-0.0606061	----	----	----	AlipatNoN	----	----
2.96954e+06	18	1	30	31	5	8	0	0	0.421053	1.63158	7	0.368421	0.0526316	0.1	----	----	----	----	----	Alipat+N
2967601	23	0	29	30	0	15	0	0	0.652174	1.30435	9	0.391304	0.0434783	0.129032	----	----	HUnSatLig	----	----	----
2967128	20	0	34	35	1	8	0	0	0.4	1.75	4	0.2	-0.75	0	----	----	----	----	----	Alipat+N
2.96507e+06	7	14	33	34	0	9	1	0	0.428571	1.61905	5	0.238095	-0.619048	0	----	----	----	AlipatNoN	----	----
2962950	22	5	43	44	0	14	1	0	0.518519	1.62963	6	0.222222	-0.481481	-0.0789474	----	----	----	AlipatNoN	----	----
2.96248e+06	12	0	19	20	0	10	0	0	0.833333	1.66667	3	0.25	0.0833333	-0.214286	----	----	----	AlipatNoN	----	----
2961986	27	0	39	40	0	13	0	0	0.481481	1.48148	8	0.296296	-0.481481	0.097561	----	----	HUnSatLig	----	----	----
2.95773e+06	23	0	29	30	0	14	0	0	0.608696	1.30435	9	0.391304	-0.0434783	0.15625	----	----	HUnSatLig	----	----	----
2957327	19	0	19	20	2	8	0	0	0.421053	1.05263	11	0.578947	0.157895	0.5	----	----	HUnSatLig	----	----	----
2957305	21	1	35	36	0	8	0	0	0.363636	1.63636	5	0.227273	-0.863636	0.0833333	----	----	----	AlipatNoN	----	----
2955799	20	0	32	33	5	9	0	0	0.45	1.65	7	0.35	0.05	0.047619	----	----	----	----	----	Alipat+N
2955035	19	2	33	34	0	8	0	0	0.380952	1.61905	5	0.238095	-0.809524	0.0882353	----	----	----	AlipatNoN	----	----
2.95199e+06	14	4	33	34	0	6	0	0	0.333333	1.88889	2	0.111111	-1.16667	-0.0333333	----	----	----	AlipatNoN	----	----
2947241	19	5	43	44	0	10	0	0	0.416667	1.83333	3	0.125	-0.958333	-0.0789474	----	----	----	AlipatNoN	----	----
2.93988e+06	28	0	47	48	0	15	1	0	0.535714	1.71429	5	0.178571	-0.535714	-0.153846	----	----	----	AlipatNoN	----	----
2.93927e+06	26	1	43	44	0	10	0	0	0.37037	1.62963	6	0.222222	-0.851852	0.0681818	----	----	----	AlipatNoN	----	----
2937247	24	0	48	49	0	14	0	1	0.583333	2.04167	1	0.0416667	-0.833333	-0.375	----	----	----	----	SatFACarb	----
2934022	14	5	25	26	0	12	0	0	0.631579	1.36842	7	0.368421	-0.0526316	0.115385	----	----	HUnSatLig	----	----	----
2.93263e+06	24	1	36	37	5	9	0	0	0.36	1.48	10	0.4	-0.12	0.225806	----	----	HUnSatLig	----	----	----
2929464	22	5	47	48	0	12	0	0	0.444444	1.77778	4	0.148148	-0.851852	-0.0714286	----	----	----	AlipatNoN	----	----
2926311	19	1	29	30	4	5	0	0	0.25	1.5	8	0.4	-0.35	0.296296	----	----	----	----	----	Alipat+N
2.92451e+06	15	5	35	36	0	13	0	0	0.65	1.8	3	0.15	-0.45	-0.222222	----	----	----	AlipatNoN	----	----
2924389	32	0	37	38	0	18	0	0	0.5625	1.1875	14	0.4375	-0.03125	0.23913	----	----	HUnSatLig	----	----	----
2.9146e+06	20	1	27	28	0	11	0	0	0.52381	1.33333	8	0.380952	-0.238095	0.193548	----	----	HUnSatLig	----	----	----
2914218	21	0	30	31	1	5	0	0	0.238095	1.47619	7	0.333333	-0.809524	0.257143	----	----	HUnSatLig	----	----	----
2.91282e+06	27	0	35	36	0	13	0	0	0.481481	1.33333	10	0.37037	-0.333333	0.195122	----	----	HUnSatLig	----	----	----
2909340	38	0	37	38	0	20	0	0	0.526316	1	20	0.526316	0.0789474	0.375	----	----	HUnSatLig	----	----	----
2.90488e+06	23	6	29	30	0	19	0	0	0.655172	1.03448	15	0.517241	0.310345	0.307692	----	----	HUnSatLig	----	----	----
2902879	26	1	43	44	0	16	0	0	0.592593	1.62963	6	0.222222	-0.407407	-0.0789474	----	----	----	AlipatNoN	----	----
2.90082e+06	19	0	30	31	1	8	0	0	0.421053	1.63158	5	0.263158	-0.578947	0.0714286	----	----	----	----	----	Alipat+N
2895598	30	0	47	48	0	15	0	0	0.5	1.6	7	0.233333	-0.566667	0	----	----	----	AlipatNoN	----	----
2.89514e+06	11	8	29	30	0	9	0	0	0.473684	1.57895	5	0.263158	-0.578947	0.0689655	----	----	----	AlipatNoN	----	----
2.89489e+06	3	15	31	32	0	6	1	0	0.333333	1.77778	3	0.166667	-0.944444	-0.0357143	----	----	----	AlipatNoN	----	----
2894267	19	1	31	32	0	10	0	0	0.5	1.6	5	0.25	-0.55	0.0333333	----	----	----	AlipatNoN	----	----
2.89417e+06	20	0	34	35	1	7	0	0	0.35	1.75	4	0.2	-0.85	0.0322581	----	----	----	----	----	Alipat+N
2893775	18	3	21	22	0	14	0	0	0.666667	1.04762	11	0.52381	0.333333	0.321429	----	----	HUnSatLig	----	----	----
2890607	7	12	25	26	4	7	0	0	0.368421	1.36842	9	0.473684	0.0526316	0.347826	----	----	HUnSatLig	----	----	----
2890607	16	1	30	31	5	8	0	0	0.470588	1.82353	5	0.294118	0.0588235	-0.125	----	----	----	----	----	Alipat+N
2890492	6	12	22	23	3	5	0	0	0.277778	1.27778	9	0.5	-0.166667	0.44	----	----	HUnSatLig	----	----	----
2890492	15	1	27	28	4	6	0	0	0.375	1.75	5	0.3125	-0.1875	0.0555556	----	----	----	----	----	Alipat+N
2890023	15	3	29	30	0	8	0	0	0.444444	1.66667	4	0.222222	-0.722222	0.0357143	----	----	----	AlipatNoN	----	----
2889457	17	4	33	34	0	9	0	0	0.428571	1.61905	5	0.238095	-0.714286	0.0606061	----	----	----	AlipatNoN	----	----
2.88743e+06	20	0	33	34	0	13	0	0	0.65	1.7	4	0.2	-0.35	-0.148148	----	----	----	AlipatNoN	----	----
2.88181e+06	9	12	29	30	4	7	0	0	0.333333	1.42857	9	0.428571	-0.142857	0.296296	----	----	HUnSatLig	----	----	----
2.88181e+06	18	1	34	35	5	8	0	0	0.421053	1.84211	5	0.263158	-0.157895	-0.1	----	----	----	----	----	Alipat+N
2881458	22	1	32	33	5	8	0	0	0.347826	1.43478	10	0.434783	-0.0434783	0.285714	----	----	HUnSatLig	----	----	----
2.88107e+06	17	2	35	36	0	13	1	0	0.684211	1.89474	2	0.105263	-0.368421	-0.434783	----	----	----	AlipatNoN	----	----
2.87901e+06	19	0	25	26	4	6	0	0	0.315789	1.36842	9	0.473684	-0.0526316	0.375	----	----	HUnSatLig	----	----	----
2878140	20	1	37	38	0	12	1	0	0.571429	1.80952	3	0.142857	-0.52381	-0.25	----	----	----	AlipatNoN	----	----
2875621	32	0	55	56	0	13	0	0	0.40625	1.75	5	0.15625	-0.90625	-0.0392157	----	----	----	AlipatNoN	----	----
2.87157e+06	20	7	29	30	0	14	0	0	0.518519	1.11111	13	0.481481	-0.037037	0.325	----	----	HUnSatLig	----	----	----
2.86592e+06	20	0	34	35	1	6	0	0	0.3	1.75	4	0.2	-0.95	0.0625	----	----	----	----	----	Alipat+N
2.85586e+06	22	0	32	33	1	7	0	0	0.318182	1.5	7	0.318182	-0.681818	0.2	----	----	----	----	----	Alipat+N
2.85532e+06	18	1	33	34	0	7	0	0	0.368421	1.78947	3	0.157895	-1	0	----	----	----	AlipatNoN	----	----
2.855e+06	19	2	37	38	0	11	0	0	0.52381	1.80952	3	0.142857	-0.714286	-0.129032	----	----	----	AlipatNoN	----	----
2854970	25	1	33	34	0	13	0	0	0.5	1.30769	10	0.384615	-0.269231	0.205128	----	----	HUnSatLig	----	----	----
2854154	22	0	35	36	0	6	0	0	0.272727	1.63636	5	0.227273	-1.04545	0.131579	----	----	----	AlipatNoN	----	----
2852832	10	7	27	28	0	9	0	0	0.529412	1.64706	4	0.235294	-0.529412	0	----	----	----	AlipatNoN	----	----
2.85273e+06	22	2	37	38	0	10	0	0	0.416667	1.58333	6	0.25	-0.708333	0.0789474	----	----	----	AlipatNoN	----	----
2849771	24	0	40	41	1	10	0	0	0.416667	1.70833	5	0.208333	-0.708333	0	----	----	----	----	----	Alipat+N
2.8484e+06	19	2	37	38	0	8	0	0	0.380952	1.80952	3	0.142857	-1	-0.0294118	----	----	----	AlipatNoN	----	----
2847729	26	0	38	39	1	9	0	0	0.346154	1.5	8	0.307692	-0.653846	0.170732	----	----	----	----	----	Alipat+N
2846759	25	0	41	42	0	14	0	0	0.56	1.68	5	0.2	-0.52	-0.0833333	----	----	----	AlipatNoN	----	----
2842960	21	0	29	30	0	9	0	0	0.428571	1.42857	7	0.333333	-0.52381	0.181818	----	----	HUnSatLig	----	----	----
2842274	26	1	43	44	0	7	0	0	0.259259	1.62963	6	0.222222	-1.07407	0.12766	----	----	----	AlipatNoN	----	----
2840648	23	7	51	52	0	15	0	0	0.5	1.73333	5	0.166667	-0.7	-0.0888889	----	----	----	AlipatNoN	----	----
2839330	13	9	30	31	5	8	0	0	0.363636	1.40909	10	0.454545	0.0454545	0.307692	----	----	HUnSatLig	----	----	----
2839330	20	1	34	35	5	9	0	0	0.428571	1.66667	7	0.333333	-0.047619	0.0434783	----	----	----	----	----	Alipat+N
2839224	21	1	38	39	5	7	0	0	0.318182	1.77273	6	0.272727	-0.409091	0.037037	----	----	----	----	----	Alipat+N
2838208	17	1	33	34	0	8	0	0	0.444444	1.88889	2	0.111111	-0.944444	-0.107143	----	----	----	AlipatNoN	----	----
2.83458e+06	25	0	43	44	0	13	0	0	0.52	1.76	4	0.16	-0.68	-0.108108	----	----	----	AlipatNoN	----	----
2.83291e+06	17	1	25	26	0	5	0	0	0.277778	1.44444	6	0.333333	-0.833333	0.258065	----	----	HUnSatLig	----	----	----
2.83134e+06	14	4	27	28	0	6	0	0	0.333333	1.55556	5	0.277778	-0.833333	0.166667	----	----	----	AlipatNoN	----	----
2.83093e+06	22	0	32	33	1	8	0	0	0.363636	1.5	7	0.318182	-0.590909	0.176471	----	----	----	----	----	Alipat+N
2.83069e+06	25	1	27	28	0	13	0	0	0.5	1.07692	13	0.5	-0.0384615	0.358974	----	----	HUnSatLig	----	----	----
2.82968e+06	16	0	22	23	3	5	0	0	0.3125	1.4375	7	0.4375	-0.1875	0.333333	----	----	HUnSatLig	----	----	----
2.82719e+06	23	1	38	39	1	9	0	0	0.375	1.625	6	0.25	-0.708333	0.0810811	----	----	----	----	----	Alipat+N
2827015	25	2	43	44	0	12	0	0	0.444444	1.62963	6	0.222222	-0.703704	0.0238095	----	----	----	AlipatNoN	----	----
2824244	27	0	37	38	0	9	0	0	0.333333	1.40741	9	0.333333	-0.703704	0.222222	----	----	HUnSatLig	----	----	----
2823719	7	17	38	39	1	9	0	0	0.375	1.625	6	0.25	-0.708333	0.0810811	----	----	----	----	----	Alipat+N
2823348	17	4	37	38	0	12	0	0	0.571429	1.80952	3	0.142857	-0.619048	-0.166667	----	----	----	AlipatNoN	----	----
2.82324e+06	27	0	41	42	0	7	0	0	0.259259	1.55556	7	0.259259	-1	0.170213	----	----	----	AlipatNoN	----	----
2.82252e+06	21	0	26	27	5	7	0	0	0.333333	1.28571	11	0.52381	0.142857	0.44	----	----	HUnSatLig	----	----	----
2.82031e+06	24	0	38	39	5	10	0	0	0.416667	1.625	8	0.333333	-0.125	0.0714286	----	----	----	----	----	Alipat+N
2.82007e+06	14	9	32	33	5	9	0	0	0.391304	1.43478	10	0.434783	0.0434783	0.259259	----	----	HUnSatLig	----	----	----
2.82007e+06	21	1	36	37	5	10	0	0	0.454545	1.68182	7	0.318182	-0.0454545	0	----	----	----	----	----	Alipat+N
2817297	21	0	29	30	4	5	0	0	0.238095	1.42857	9	0.428571	-0.333333	0.344828	----	----	HUnSatLig	----	----	----
2814856	15	0	28	29	0	10	0	1	0.666667	1.93333	2	0.133333	-0.533333	-0.333333	----	----	----	AlipatNoN	----	----
2814519	18	0	33	34	0	13	1	0	0.722222	1.88889	2	0.111111	-0.277778	-0.47619	----	----	----	AlipatNoN	----	----
2814309	22	3	37	38	0	13	0	0	0.52	1.52	7	0.28	-0.44	0.0540541	----	----	----	AlipatNoN	----	----
2.81258e+06	28	0	42	43	1	10	0	0	0.357143	1.53571	8	0.285714	-0.678571	0.136364	----	----	----	----	----	Alipat+N
2811528	12	12	46	47	0	14	0	1	0.583333	1.95833	2	0.0833333	-0.75	-0.3125	----	----	----	AlipatNoN	----	----
2.80794e+06	29	0	45	46	0	17	0	0	0.586207	1.58621	7	0.241379	-0.37931	-0.0487805	----	----	----	AlipatNoN	----	----
2.80261e+06	23	1	39	40	0	15	1	0	0.625	1.66667	5	0.208333	-0.291667	-0.193548	----	----	----	AlipatNoN	----	----
2.80096e+06	21	4	43	44	0	16	0	0	0.64	1.76	4	0.16	-0.44	-0.205882	----	----	----	AlipatNoN	----	----
2799983	21	0	39	40	0	12	1	0	0.571429	1.90476	2	0.0952381	-0.619048	-0.321429	----	----	----	AlipatNoN	----	----
2799733	15	4	33	34	4	7	0	0	0.368421	1.78947	5	0.263158	-0.368421	0	----	----	----	----	----	Alipat+N
2.799e+06	15	3	32	33	5	6	0	0	0.333333	1.83333	5	0.277778	-0.277778	0	----	----	----	----	----	Alipat+N
2797902	21	0	35	36	0	11	1	0	0.52381	1.71429	4	0.190476	-0.52381	-0.137931	----	----	----	AlipatNoN	----	----
2.79705e+06	20	1	35	36	0	6	0	0	0.285714	1.71429	4	0.190476	-1.09524	0.0833333	----	----	----	AlipatNoN	----	----
2795894	19	1	31	32	0	7	0	0	0.35	1.6	5	0.25	-0.85	0.121212	----	----	----	AlipatNoN	----	----
2794992	22	1	35	36	0	12	0	0	0.521739	1.56522	6	0.26087	-0.478261	0.0294118	----	----	----	AlipatNoN	----	----
2790992	30	0	51	52	0	14	0	0	0.466667	1.73333	5	0.166667	-0.766667	-0.0652174	----	----	----	AlipatNoN	----	----
2788275	27	3	51	52	0	16	0	0	0.533333	1.73333	5	0.166667	-0.633333	-0.113636	----	----	----	AlipatNoN	----	----
2788173	27	0	41	42	0	14	1	0	0.518519	1.55556	7	0.259259	-0.407407	-0.0263158	----	----	----	AlipatNoN	----	----
2.78557e+06	18	0	25	26	4	7	0	0	0.388889	1.44444	8	0.444444	0.0555556	0.285714	----	----	HUnSatLig	----	----	----
2783453	21	3	39	40	0	9	0	0	0.375	1.66667	5	0.208333	-0.875	0.0512821	----	----	----	AlipatNoN	----	----
2.77832e+06	5	17	27	28	0	9	0	0	0.409091	1.27273	9	0.409091	-0.409091	0.285714	----	----	HUnSatLig	----	----	----
2777895	24	3	45	46	0	14	0	0	0.518519	1.7037	5	0.185185	-0.62963	-0.075	----	----	----	AlipatNoN	----	----
2.77765e+06	26	0	25	26	0	13	0	0	0.5	1	14	0.538462	0.0384615	0.410256	----	----	HUnSatLig	----	----	----
2775410	12	7	25	26	4	7	0	0	0.368421	1.36842	9	0.473684	0.0526316	0.347826	----	----	HUnSatLig	----	----	----
2.77504e+06	12	6	27	28	0	7	0	0	0.388889	1.55556	5	0.277778	-0.722222	0.137931	----	----	----	AlipatNoN	----	----
2.7716e+06	28	0	47	48	0	14	0	0	0.5	1.71429	5	0.178571	-0.678571	-0.0714286	----	----	----	AlipatNoN	----	----
2.76812e+06	23	1	31	32	0	15	0	0	0.625	1.33333	9	0.375	-0.0416667	0.121212	----	----	HUnSatLig	----	----	----
2.76685e+06	14	0	24	25	3	5	0	0	0.357143	1.78571	4	0.285714	-0.357143	0.0588235	----	----	----	----	----	Alipat+N
2764159	25	0	29	30	0	12	0	0	0.48	1.2	11	0.44	-0.2	0.289474	----	----	HUnSatLig	----	----	----
2.76172e+06	16	0	25	26	0	8	0	0	0.5	1.625	4	0.25	-0.5625	0.0416667	----	----	----	AlipatNoN	----	----
2759452	22	0	29	30	0	13	0	0	0.590909	1.36364	8	0.363636	-0.136364	0.129032	----	----	HUnSatLig	----	----	----
2758566	5	12	22	23	3	6	0	0	0.352941	1.35294	8	0.470588	-0.0588235	0.363636	----	----	HUnSatLig	----	----	----
2758566	14	1	27	28	4	7	0	0	0.466667	1.86667	4	0.266667	-0.0666667	-0.133333	----	----	----	----	----	Alipat+N
2757163	19	0	38	39	0	7	0	1	0.368421	2.05263	1	0.0526316	-1.26316	-0.172414	----	----	----	----	SatFACarb	----
2.75639e+06	22	0	34	35	1	8	0	0	0.363636	1.59091	6	0.272727	-0.681818	0.117647	----	----	----	----	----	Alipat+N
2.75445e+06	19	2	37	38	0	13	0	0	0.619048	1.80952	3	0.142857	-0.52381	-0.206897	----	----	----	AlipatNoN	----	----
2.7541e+06	26	0	27	28	0	15	0	0	0.576923	1.07692	13	0.5	0.115385	0.324324	----	----	HUnSatLig	----	----	----
2.75238e+06	19	1	36	37	0	8	0	1	0.4	1.85	3	0.15	-1	-0.0666667	----	----	----	AlipatNoN	----	----
2.75063e+06	15	3	27	28	0	6	0	0	0.333333	1.55556	5	0.277778	-0.833333	0.166667	----	----	----	AlipatNoN	----	----
2749618	20	1	33	34	0	12	0	0	0.571429	1.61905	5	0.238095	-0.428571	-0.0333333	----	----	----	AlipatNoN	----	----
2748984	24	1	43	44	0	14	0	0	0.56	1.76	4	0.16	-0.6	-0.138889	----	----	----	AlipatNoN	----	----
2.74757e+06	14	1	25	26	0	10	0	0	0.666667	1.73333	3	0.2	-0.333333	-0.15	----	----	----	AlipatNoN	----	----
2.74606e+06	24	0	41	42	0	8	0	0	0.333333	1.75	4	0.166667	-1.04167	0.025	----	----	----	AlipatNoN	----	----
2.74309e+06	23	0	35	36	4	6	0	0	0.26087	1.56522	8	0.347826	-0.478261	0.21875	----	----	----	----	----	Alipat+N
2.74305e+06	25	3	31	32	0	15	0	0	0.535714	1.14286	13	0.464286	-0.0357143	0.292683	----	----	HUnSatLig	----	----	----
2742252	27	2	41	42	0	15	0	0	0.517241	1.44828	9	0.310345	-0.37931	0.0930233	----	----	HUnSatLig	----	----	----
2739405	19	0	33	34	0	14	1	0	0.736842	1.78947	3	0.157895	-0.157895	-0.409091	----	----	----	AlipatNoN	----	----
2738836	25	2	45	46	0	8	0	0	0.296296	1.7037	5	0.185185	-1.07407	0.0652174	----	----	----	AlipatNoN	----	----
2.73065e+06	19	0	32	33	5	10	0	0	0.526316	1.73684	6	0.315789	0.157895	-0.111111	----	----	----	----	----	Alipat+N
2729117	25	0	38	39	1	8	0	0	0.32	1.56	7	0.28	-0.76	0.15	----	----	----	----	----	Alipat+N
2.72762e+06	24	0	33	34	0	9	0	0	0.375	1.41667	8	0.333333	-0.625	0.205128	----	----	HUnSatLig	----	----	----
2725144	20	0	23	24	0	9	0	0	0.45	1.2	9	0.45	-0.25	0.322581	----	----	HUnSatLig	----	----	----
2.72462e+06	19	0	29	30	0	10	0	0	0.526316	1.57895	5	0.263158	-0.473684	0.0357143	----	----	----	AlipatNoN	----	----
2724536	25	0	31	32	0	13	0	0	0.52	1.28	10	0.4	-0.2	0.216216	----	----	HUnSatLig	----	----	----
2724338	24	0	38	39	5	7	0	0	0.291667	1.625	8	0.333333	-0.375	0.16129	----	----	----	----	----	Alipat+N
2.72416e+06	29	0	47	48	0	13	0	0	0.448276	1.65517	6	0.206897	-0.724138	0	----	----	----	AlipatNoN	----	----
2723213	18	0	26	27	1	6	0	0	0.333333	1.5	6	0.333333	-0.611111	0.214286	----	----	----	----	----	Alipat+N
2722864	22	0	39	40	0	10	0	0	0.454545	1.81818	3	0.136364	-0.863636	-0.0882353	----	----	----	AlipatNoN	----	----
2719750	20	0	24	25	5	7	0	0	0.35	1.25	11	0.55	0.25	0.478261	----	----	HUnSatLig	----	----	----
2.71717e+06	32	0	35	36	0	17	0	0	0.53125	1.125	15	0.46875	-0.03125	0.297872	----	----	HUnSatLig	----	----	----
2.71529e+06	25	0	35	36	0	11	0	0	0.44	1.44	8	0.32	-0.52	0.153846	----	----	HUnSatLig	----	----	----
2714664	25	0	35	36	0	9	0	0	0.36	1.44	8	0.32	-0.68	0.195122	----	----	HUnSatLig	----	----	----
2.71465e+06	26	0	37	38	0	11	0	0	0.423077	1.46154	8	0.307692	-0.576923	0.146341	----	----	HUnSatLig	----	----	----
2714330	15	0	15	16	0	10	0	0	0.666667	1.06667	8	0.533333	0.333333	0.35	----	----	HUnSatLig	----	----	----
2.71245e+06	30	0	49	50	0	17	0	0	0.566667	1.66667	6	0.2	-0.5	-0.0930233	----	----	----	AlipatNoN	----	----
2710303	23	0	33	34	0	12	0	0	0.521739	1.47826	7	0.304348	-0.391304	0.0882353	----	----	HUnSatLig	----	----	----
2710109	25	1	43	44	0	9	0	0	0.346154	1.69231	5	0.192308	-0.961538	0.0465116	----	----	----	AlipatNoN	----	----
2.70979e+06	21	0	25	26	0	14	0	0	0.666667	1.2381	9	0.428571	0.142857	0.178571	----	----	HUnSatLig	----	----	----
2708162	18	0	27	28	0	7	1	0	0.388889	1.55556	5	0.277778	-0.611111	0.0740741	----	----	----	AlipatNoN	----	----
2706592	16	1	25	26	0	7	0	0	0.411765	1.52941	5	0.294118	-0.647059	0.148148	----	----	----	AlipatNoN	----	----
2.70457e+06	20	1	36	37	0	9	0	1	0.428571	1.7619	4	0.190476	-0.857143	-0.0322581	----	----	----	AlipatNoN	----	----
2.70276e+06	23	0	37	38	0	20	0	0	0.869565	1.65217	5	0.217391	0.130435	-0.346154	----	----	----	AlipatNoN	----	----
2.70193e+06	20	1	33	34	0	6	0	0	0.285714	1.61905	5	0.238095	-1	0.138889	----	----	----	AlipatNoN	----	----
2.70058e+06	24	1	39	40	0	14	0	0	0.56	1.6	6	0.24	-0.44	-0.0277778	----	----	----	AlipatNoN	----	----
2697994	20	2	39	40	0	13	0	0	0.590909	1.81818	3	0.136364	-0.590909	-0.193548	----	----	----	AlipatNoN	----	----
2.69614e+06	25	0	42	43	5	8	0	0	0.32	1.72	7	0.28	-0.44	0.0625	----	----	----	----	----	Alipat+N
2.69397e+06	20	0	30	31	1	6	0	0	0.3	1.55	6	0.3	-0.75	0.1875	----	----	----	----	----	Alipat+N
2.69357e+06	32	0	51	52	0	14	0	0	0.4375	1.625	7	0.21875	-0.71875	0.02	----	----	----	AlipatNoN	----	----
2.6934e+06	27	0	35	36	0	14	0	0	0.518519	1.33333	10	0.37037	-0.259259	0.175	----	----	HUnSatLig	----	----	----
2692555	21	0	29	30	0	10	0	0	0.47619	1.42857	7	0.333333	-0.428571	0.15625	----	----	HUnSatLig	----	----	----
2691665	11	7	34	35	0	10	0	1	0.555556	1.94444	2	0.111111	-0.777778	-0.25	----	----	----	AlipatNoN	----	----
2690883	19	3	39	40	0	12	0	0	0.545455	1.81818	3	0.136364	-0.681818	-0.15625	----	----	----	AlipatNoN	----	----
2690855	30	0	45	46	0	10	0	0	0.333333	1.53333	8	0.266667	-0.833333	0.14	----	----	----	AlipatNoN	----	----
2688416	3	17	21	22	0	7	0	0	0.35	1.1	10	0.5	-0.35	0.424242	----	----	HUnSatLig	----	----	----
2688416	23	1	35	36	0	12	0	0	0.5	1.5	7	0.291667	-0.458333	0.0833333	----	----	----	AlipatNoN	----	----
2.68532e+06	19	0	31	32	0	13	1	0	0.684211	1.68421	4	0.210526	-0.157895	-0.26087	----	----	----	AlipatNoN	----	----
2684532	10	8	29	30	0	6	0	0	0.333333	1.66667	4	0.222222	-0.944444	0.1	----	----	----	AlipatNoN	----	----
2684067	9	18	47	48	0	13	1	0	0.481481	1.77778	4	0.148148	-0.703704	-0.153846	----	----	----	AlipatNoN	----	----
2681808	15	3	31	32	0	12	1	0	0.666667	1.77778	3	0.166667	-0.277778	-0.318182	----	----	----	AlipatNoN	----	----
2.6814e+06	27	0	31	32	0	14	0	0	0.518519	1.18519	12	0.444444	-0.111111	0.275	----	----	HUnSatLig	----	----	----
2680706	26	1	41	42	0	8	0	0	0.296296	1.55556	7	0.259259	-0.925926	0.152174	----	----	----	AlipatNoN	----	----
2.68069e+06	28	0	30	31	3	8	0	0	0.285714	1.10714	15	0.535714	-0.178571	0.47619	----	----	HUnSatLig	----	----	----
2.67909e+06	32	1	55	56	0	17	0	0	0.515152	1.69697	6	0.181818	-0.636364	-0.0816327	----	----	----	AlipatNoN	----	----
2.67528e+06	19	2	37	38	0	9	0	0	0.428571	1.80952	3	0.142857	-0.904762	-0.0606061	----	----	----	AlipatNoN	----	----
2.67499e+06	24	0	25	26	0	12	0	0	0.5	1.08333	12	0.5	-0.0416667	0.361111	----	----	HUnSatLig	----	----	----
2.67222e+06	20	4	37	38	0	9	0	0	0.375	1.58333	6	0.25	-0.791667	0.102564	----	----	----	AlipatNoN	----	----
2.67026e+06	20	0	26	27	5	8	0	0	0.4	1.35	10	0.5	0.25	0.363636	----	----	HUnSatLig	----	----	----
2670068	23	1	42	43	0	14	0	1	0.583333	1.79167	4	0.166667	-0.583333	-0.1875	----	----	----	AlipatNoN	----	----
2668539	21	3	41	42	0	12	0	0	0.5	1.75	4	0.166667	-0.708333	-0.0833333	----	----	----	AlipatNoN	----	----
2667844	23	0	34	35	1	6	0	0	0.26087	1.52174	7	0.304348	-0.826087	0.210526	----	----	----	----	----	Alipat+N
2667580	21	0	34	35	0	10	0	1	0.47619	1.66667	5	0.238095	-0.666667	0	----	----	----	AlipatNoN	----	----
2667398	19	1	35	36	0	6	0	0	0.3	1.8	3	0.15	-1.15	0.0294118	----	----	----	AlipatNoN	----	----
2664375	16	3	34	35	5	7	0	0	0.368421	1.84211	5	0.263158	-0.263158	-0.047619	----	----	----	----	----	Alipat+N
2663229	19	1	33	34	0	12	1	0	0.6	1.7	4	0.2	-0.35	-0.192308	----	----	----	AlipatNoN	----	----
2662967	25	0	41	42	0	9	0	0	0.36	1.68	5	0.2	-0.92	0.0487805	----	----	----	AlipatNoN	----	----
2662784	22	0	33	34	0	14	0	0	0.636364	1.54545	6	0.272727	-0.227273	-0.0333333	----	----	----	AlipatNoN	----	----
2.66039e+06	20	0	31	32	0	9	1	0	0.45	1.6	5	0.25	-0.55	0	----	----	----	AlipatNoN	----	----
2.65837e+06	23	0	36	37	5	9	0	0	0.391304	1.6087	8	0.347826	-0.130435	0.111111	----	----	----	----	----	Alipat+N
2.65815e+06	20	0	33	34	0	5	0	0	0.25	1.7	4	0.2	-1.15	0.114286	----	----	----	AlipatNoN	----	----
2.65484e+06	21	1	33	34	0	9	0	0	0.409091	1.54545	6	0.272727	-0.681818	0.114286	----	----	----	AlipatNoN	----	----
2.65382e+06	11	7	28	29	1	8	0	0	0.444444	1.61111	5	0.277778	-0.5	0.0769231	----	----	----	----	----	Alipat+N
2.6537e+06	33	0	53	54	0	11	0	0	0.333333	1.63636	7	0.212121	-0.939394	0.0727273	----	----	----	AlipatNoN	----	----
2.65353e+06	26	0	43	44	0	7	0	0	0.269231	1.69231	5	0.192308	-1.11538	0.0888889	----	----	----	AlipatNoN	----	----
2652626	17	4	35	36	0	9	0	0	0.428571	1.71429	4	0.190476	-0.809524	0	----	----	----	AlipatNoN	----	----
2650365	16	0	21	22	0	9	0	0	0.5625	1.375	6	0.375	-0.1875	0.173913	----	----	HUnSatLig	----	----	----
2.64868e+06	36	0	41	42	0	9	0	0	0.25	1.16667	16	0.444444	-0.638889	0.380952	----	----	HUnSatLig	----	----	----
2647366	23	0	40	41	5	7	0	0	0.304348	1.78261	6	0.26087	-0.478261	0.0344828	----	----	----	----	----	Alipat+N
2647138	16	0	21	22	4	6	0	0	0.375	1.375	8	0.5	0.1875	0.388889	----	----	HUnSatLig	----	----	----
2646433	28	0	45	46	0	9	0	0	0.321429	1.64286	6	0.214286	-0.964286	0.0851064	----	----	----	AlipatNoN	----	----
2.6453e+06	25	0	29	30	0	11	0	0	0.44	1.2	11	0.44	-0.28	0.307692	----	----	HUnSatLig	----	----	----
2644946	22	1	32	33	5	9	0	0	0.391304	1.43478	10	0.434783	0.0434783	0.259259	----	----	HUnSatLig	----	----	----
2.64378e+06	14	5	25	26	0	10	0	0	0.526316	1.36842	7	0.368421	-0.263158	0.178571	----	----	HUnSatLig	----	----	----
2.63946e+06	26	1	41	42	0	9	0	0	0.333333	1.55556	7	0.259259	-0.851852	0.133333	----	----	----	AlipatNoN	----	----
2.63617e+06	20	7	45	46	0	14	1	0	0.518519	1.7037	5	0.185185	-0.555556	-0.131579	----	----	----	AlipatNoN	----	----
2.6329e+06	26	0	37	38	0	8	0	0	0.307692	1.46154	8	0.307692	-0.807692	0.204545	----	----	HUnSatLig	----	----	----
2632353	23	3	31	32	0	12	0	0	0.461538	1.23077	11	0.423077	-0.269231	0.275	----	----	HUnSatLig	----	----	----
2626508	25	2	45	46	0	16	1	0	0.592593	1.7037	5	0.185185	-0.407407	-0.194444	----	----	----	AlipatNoN	----	----
2623967	19	2	38	39	5	7	0	0	0.333333	1.85714	5	0.238095	-0.428571	-0.04	----	----	----	----	----	Alipat+N
2.62358e+06	25	0	38	39	5	7	0	0	0.28	1.56	9	0.36	-0.36	0.212121	----	----	----	----	----	Alipat+N
2620441	21	3	35	36	0	10	0	0	0.416667	1.5	7	0.291667	-0.625	0.131579	----	----	----	AlipatNoN	----	----
2619494	20	0	21	22	0	10	0	0	0.5	1.1	10	0.5	-0.05	0.366667	----	----	HUnSatLig	----	----	----
2619194	28	0	43	44	0	10	0	0	0.357143	1.57143	7	0.25	-0.821429	0.108696	----	----	----	AlipatNoN	----	----
2.61896e+06	11	7	29	30	0	8	0	0	0.444444	1.66667	4	0.222222	-0.722222	0.0357143	----	----	----	AlipatNoN	----	----
2617165	22	2	39	40	0	8	0	0	0.333333	1.66667	5	0.208333	-0.958333	0.075	----	----	----	AlipatNoN	----	----
2.61611e+06	35	2	35	36	0	19	0	0	0.513514	0.972973	20	0.540541	0.0810811	0.4	----	----	HUnSatLig	----	----	----
2615483	29	1	49	50	0	9	0	0	0.3	1.66667	6	0.2	-1.03333	0.0784314	----	----	----	AlipatNoN	----	----
2.61398e+06	32	0	53	54	0	13	0	0	0.40625	1.6875	6	0.1875	-0.84375	0	----	----	----	AlipatNoN	----	----
2612865	23	0	37	38	0	13	0	0	0.565217	1.65217	5	0.217391	-0.478261	-0.0606061	----	----	----	AlipatNoN	----	----
2610419	26	0	39	40	0	13	0	0	0.5	1.53846	7	0.269231	-0.5	0.0512821	----	----	----	AlipatNoN	----	----
2610138	22	1	37	38	0	10	0	0	0.434783	1.65217	5	0.217391	-0.73913	0.0277778	----	----	----	AlipatNoN	----	----
2.6097e+06	19	0	30	31	5	7	0	0	0.368421	1.63158	7	0.368421	-0.0526316	0.142857	----	----	----	----	----	Alipat+N
2.60943e+06	23	6	31	32	0	18	0	0	0.62069	1.10345	14	0.482759	0.172414	0.275	----	----	HUnSatLig	----	----	----
2.60929e+06	17	4	35	36	0	8	0	0	0.380952	1.71429	4	0.190476	-0.904762	0.0294118	----	----	----	AlipatNoN	----	----
2.60862e+06	27	1	37	38	0	14	0	0	0.5	1.35714	10	0.357143	-0.321429	0.166667	----	----	HUnSatLig	----	----	----
2608429	25	0	35	36	0	8	0	0	0.32	1.44	8	0.32	-0.76	0.214286	----	----	HUnSatLig	----	----	----
2606362	14	3	31	32	4	5	0	0	0.294118	1.88235	4	0.235294	-0.529412	0	----	----	----	----	----	Alipat+N
2.60389e+06	26	0	45	46	0	12	0	0	0.461538	1.76923	4	0.153846	-0.807692	-0.075	----	----	----	AlipatNoN	----	----
2.60254e+06	23	0	33	34	0	8	0	0	0.347826	1.47826	7	0.304348	-0.73913	0.184211	----	----	HUnSatLig	----	----	----
2.59911e+06	28	0	45	46	0	13	0	0	0.464286	1.64286	6	0.214286	-0.678571	0	----	----	----	AlipatNoN	----	----
2596268	16	0	29	30	0	8	0	0	0.5	1.875	2	0.125	-0.8125	-0.125	----	----	----	AlipatNoN	----	----
2596082	14	6	33	34	0	7	0	0	0.35	1.7	4	0.2	-0.95	0.0606061	----	----	----	AlipatNoN	----	----
2.59202e+06	20	0	26	27	3	5	0	0	0.25	1.35	9	0.45	-0.35	0.37931	----	----	HUnSatLig	----	----	----
2590853	29	1	47	48	0	14	0	0	0.466667	1.6	7	0.233333	-0.633333	0.0217391	----	----	----	AlipatNoN	----	----
2.58981e+06	22	1	37	38	0	12	0	0	0.521739	1.65217	5	0.217391	-0.565217	-0.0294118	----	----	----	AlipatNoN	----	----
2588886	30	0	51	52	0	13	0	0	0.433333	1.73333	5	0.166667	-0.833333	-0.0425532	----	----	----	AlipatNoN	----	----
2585636	16	1	30	31	3	4	0	0	0.235294	1.82353	4	0.235294	-0.764706	0.0833333	----	----	----	----	----	Alipat+N
2.58475e+06	29	2	49	50	0	17	0	0	0.548387	1.6129	7	0.225806	-0.483871	-0.0444444	----	----	----	AlipatNoN	----	----
2.58315e+06	14	0	26	27	3	6	0	0	0.428571	1.92857	3	0.214286	-0.357143	-0.125	----	----	----	----	----	Alipat+N
2579271	19	6	41	42	0	13	0	0	0.52	1.68	5	0.2	-0.6	-0.0540541	----	----	----	AlipatNoN	----	----
2578852	25	1	49	50	0	11	0	0	0.423077	1.92308	2	0.0769231	-1.03846	-0.146341	----	----	----	AlipatNoN	----	----
2.57735e+06	35	1	59	60	0	11	0	0	0.305556	1.66667	7	0.194444	-1.02778	0.0655738	----	----	----	AlipatNoN	----	----
2576631	19	0	33	34	0	10	0	0	0.526316	1.78947	3	0.157895	-0.684211	-0.107143	----	----	----	AlipatNoN	----	----
2576262	31	1	39	40	0	19	0	0	0.59375	1.25	13	0.40625	-0.03125	0.177778	----	----	HUnSatLig	----	----	----
2575914	22	0	33	34	2	7	0	0	0.318182	1.54545	7	0.318182	-0.590909	0.181818	----	----	----	----	----	Alipat+N
2.57266e+06	24	0	39	40	0	6	0	0	0.25	1.66667	5	0.208333	-1.125	0.119048	----	----	----	AlipatNoN	----	----
2572564	29	1	51	52	0	12	0	0	0.4	1.73333	5	0.166667	-0.9	-0.0208333	----	----	----	AlipatNoN	----	----
2.57208e+06	19	2	37	38	0	7	0	0	0.333333	1.80952	3	0.142857	-1.09524	0	----	----	----	AlipatNoN	----	----
2.57127e+06	21	6	43	44	0	14	1	0	0.518519	1.62963	6	0.222222	-0.481481	-0.0789474	----	----	----	AlipatNoN	----	----
2569634	27	0	27	28	0	15	0	0	0.555556	1.03704	14	0.518519	0.111111	0.358974	----	----	HUnSatLig	----	----	----
2.56954e+06	16	2	24	25	3	7	0	0	0.388889	1.38889	8	0.444444	-0.0555556	0.304348	----	----	HUnSatLig	----	----	----
2.5687e+06	21	1	29	30	0	14	0	0	0.636364	1.36364	8	0.363636	-0.0454545	0.1	----	----	HUnSatLig	----	----	----
2567916	28	0	45	46	0	14	0	0	0.5	1.64286	6	0.214286	-0.607143	-0.0238095	----	----	----	AlipatNoN	----	----
2.56599e+06	21	0	36	37	0	13	0	1	0.619048	1.7619	4	0.190476	-0.47619	-0.185185	----	----	----	AlipatNoN	----	----
2564581	18	1	29	30	0	7	0	0	0.368421	1.57895	5	0.263158	-0.789474	0.129032	----	----	----	AlipatNoN	----	----
2564393	17	1	30	31	5	7	0	0	0.388889	1.72222	6	0.333333	-0.0555556	0.0526316	----	----	----	----	----	Alipat+N
2563614	16	2	29	30	0	8	1	0	0.444444	1.66667	4	0.222222	-0.611111	-0.0384615	----	----	----	AlipatNoN	----	----
2.56277e+06	25	0	38	39	1	10	0	0	0.4	1.56	7	0.28	-0.6	0.105263	----	----	----	----	----	Alipat+N
2561026	25	1	45	46	0	10	0	0	0.384615	1.76923	4	0.153846	-0.961538	-0.0238095	----	----	----	AlipatNoN	----	----
2.56083e+06	29	0	47	48	0	11	0	0	0.37931	1.65517	6	0.206897	-0.862069	0.0425532	----	----	----	AlipatNoN	----	----
2560273	17	0	23	24	0	11	0	0	0.647059	1.41176	6	0.352941	-0.0588235	0.0869565	----	----	HUnSatLig	----	----	----
2.55999e+06	23	1	43	44	0	11	0	0	0.458333	1.83333	3	0.125	-0.875	-0.108108	----	----	----	AlipatNoN	----	----
2.55936e+06	6	12	31	32	0	6	0	0	0.333333	1.77778	3	0.166667	-1.05556	0.0333333	----	----	----	AlipatNoN	----	----
2.558e+06	21	0	37	38	0	14	1	0	0.666667	1.80952	3	0.142857	-0.333333	-0.346154	----	----	----	AlipatNoN	----	----
2553441	19	1	29	30	0	7	0	0	0.35	1.5	6	0.3	-0.75	0.181818	----	----	----	AlipatNoN	----	----
2.55316e+06	18	0	26	27	1	7	0	0	0.388889	1.5	6	0.333333	-0.5	0.185185	----	----	----	----	----	Alipat+N
2.55237e+06	30	0	31	32	0	11	0	0	0.366667	1.06667	15	0.5	-0.3	0.408163	----	----	HUnSatLig	----	----	----
2552114	15	5	35	36	0	11	0	0	0.55	1.8	3	0.15	-0.65	-0.137931	----	----	----	AlipatNoN	----	----
2552063	22	0	23	24	0	9	0	0	0.409091	1.09091	11	0.5	-0.227273	0.4	----	----	HUnSatLig	----	----	----
2549772	25	0	41	42	0	16	0	0	0.64	1.68	5	0.2	-0.36	-0.147059	----	----	----	AlipatNoN	----	----
2549571	16	2	32	33	5	7	0	0	0.388889	1.83333	5	0.277778	-0.166667	-0.0526316	----	----	----	----	----	Alipat+N
2.5487e+06	17	1	31	32	4	6	0	0	0.333333	1.77778	5	0.277778	-0.388889	0.0454545	----	----	----	----	----	Alipat+N
2.54839e+06	17	0	27	28	4	6	0	0	0.352941	1.64706	6	0.352941	-0.176471	0.15	----	----	----	----	----	Alipat+N
2.54832e+06	29	1	49	50	0	12	0	0	0.4	1.66667	6	0.2	-0.833333	0.0208333	----	----	----	AlipatNoN	----	----
2546837	24	3	45	46	0	13	1	0	0.481481	1.7037	5	0.185185	-0.62963	-0.102564	----	----	----	AlipatNoN	----	----
2544684	22	1	35	36	0	8	0	0	0.347826	1.56522	6	0.26087	-0.826087	0.131579	----	----	----	AlipatNoN	----	----
2.53897e+06	23	0	34	35	1	9	0	0	0.391304	1.52174	7	0.304348	-0.565217	0.142857	----	----	----	----	----	Alipat+N
2538682	17	8	39	40	0	12	0	0	0.48	1.6	6	0.24	-0.6	0.0263158	----	----	----	AlipatNoN	----	----
2.5364e+06	26	1	39	40	0	12	0	0	0.444444	1.48148	8	0.296296	-0.555556	0.119048	----	----	HUnSatLig	----	----	----
2534114	15	3	29	30	0	10	0	0	0.555556	1.66667	4	0.222222	-0.5	-0.0384615	----	----	----	AlipatNoN	----	----
2533517	21	1	33	34	0	8	0	0	0.363636	1.54545	6	0.272727	-0.772727	0.138889	----	----	----	AlipatNoN	----	----
2.53034e+06	25	1	43	44	0	15	0	0	0.576923	1.69231	5	0.192308	-0.5	-0.108108	----	----	----	AlipatNoN	----	----
2529666	27	0	37	38	0	10	0	0	0.37037	1.40741	9	0.333333	-0.62963	0.204545	----	----	HUnSatLig	----	----	----
2529338	19	1	33	34	0	13	1	0	0.65	1.7	4	0.2	-0.25	-0.24	----	----	----	AlipatNoN	----	----
2528918	17	2	33	34	0	12	0	0	0.631579	1.78947	3	0.157895	-0.473684	-0.192308	----	----	----	AlipatNoN	----	----
2528385	20	0	27	28	0	7	0	0	0.35	1.4	7	0.35	-0.65	0.242424	----	----	HUnSatLig	----	----	----
2525661	18	0	35	36	0	7	0	0	0.388889	2	1	0.0555556	-1.16667	-0.137931	----	----	----	AlipatNoN	----	----
2.52505e+06	24	0	36	37	5	7	0	0	0.291667	1.54167	9	0.375	-0.291667	0.225806	----	----	----	----	----	Alipat+N
2522831	19	1	19	20	0	9	0	0	0.45	1	11	0.55	-0.05	0.451613	----	----	HUnSatLig	----	----	----
2522788	31	0	49	50	0	13	0	0	0.419355	1.6129	7	0.225806	-0.741935	0.0408163	----	----	----	AlipatNoN	----	----
2.52253e+06	7	11	33	34	0	5	0	0	0.277778	1.88889	2	0.111111	-1.27778	0	----	----	----	AlipatNoN	----	----
2521588	28	0	47	48	0	11	0	0	0.392857	1.71429	5	0.178571	-0.892857	0	----	----	----	AlipatNoN	----	----
2.52069e+06	20	0	37	38	4	7	0	0	0.35	1.9	4	0.2	-0.55	-0.08	----	----	----	----	----	Alipat+N
2.52049e+06	21	2	29	30	0	9	0	0	0.391304	1.30435	9	0.391304	-0.478261	0.27027	----	----	HUnSatLig	----	----	----
2518684	33	0	51	52	0	12	0	0	0.363636	1.57576	8	0.242424	-0.818182	0.0925926	----	----	----	AlipatNoN	----	----
2.5184e+06	19	6	39	40	0	11	0	0	0.44	1.6	6	0.24	-0.68	0.0512821	----	----	----	AlipatNoN	----	----
2518008	21	0	32	33	1	9	0	0	0.428571	1.57143	6	0.285714	-0.52381	0.0967742	----	----	----	----	----	Alipat+N
2515128	29	1	47	48	0	10	0	0	0.333333	1.6	7	0.233333	-0.9	0.1	----	----	----	AlipatNoN	----	----
2.51294e+06	21	0	28	29	1	8	0	0	0.380952	1.38095	8	0.380952	-0.428571	0.25	----	----	HUnSatLig	----	----	----
2512293	15	0	25	26	0	9	0	0	0.6	1.73333	3	0.2	-0.466667	-0.0952381	----	----	----	AlipatNoN	----	----
2512228	20	1	36	37	5	7	0	0	0.333333	1.7619	6	0.285714	-0.333333	0.04	----	----	----	----	----	Alipat+N
2510381	25	0	36	37	5	10	0	0	0.4	1.48	10	0.4	-0.04	0.2	----	----	HUnSatLig	----	----	----
2.51017e+06	23	0	33	34	0	10	0	0	0.434783	1.47826	7	0.304348	-0.565217	0.138889	----	----	HUnSatLig	----	----	----
2510048	4	19	35	36	0	9	0	0	0.391304	1.56522	6	0.26087	-0.73913	0.108108	----	----	----	AlipatNoN	----	----
2509242	23	1	41	42	0	14	0	0	0.583333	1.75	4	0.166667	-0.541667	-0.147059	----	----	----	AlipatNoN	----	----
2507504	25	0	41	42	0	7	0	0	0.28	1.68	5	0.2	-1.08	0.0930233	----	----	----	AlipatNoN	----	----
2506325	37	1	35	36	0	21	0	0	0.552632	0.947368	21	0.552632	0.184211	0.4	----	----	HUnSatLig	----	----	----
2504332	29	0	45	46	0	9	0	0	0.310345	1.58621	7	0.241379	-0.931034	0.122449	----	----	----	AlipatNoN	----	----
2.50004e+06	27	0	47	48	0	13	1	0	0.481481	1.77778	4	0.148148	-0.703704	-0.153846	----	----	----	AlipatNoN	----	----
2497990	3	17	31	32	0	9	0	0	0.45	1.6	5	0.25	-0.65	0.0645161	----	----	----	AlipatNoN	----	----
2497967	25	0	31	32	0	11	0	0	0.44	1.28	10	0.4	-0.36	0.25641	----	----	HUnSatLig	----	----	----
2.49781e+06	27	1	45	46	0	16	0	0	0.571429	1.64286	6	0.214286	-0.464286	-0.075	----	----	----	AlipatNoN	----	----
2.49619e+06	21	1	19	20	0	12	0	0	0.545455	0.909091	13	0.590909	0.227273	0.46875	----	----	HUnSatLig	----	----	----
2.49562e+06	25	0	29	30	0	13	0	0	0.52	1.2	11	0.44	-0.12	0.27027	----	----	HUnSatLig	----	----	----
2.4926e+06	33	0	53	54	0	12	0	0	0.363636	1.63636	7	0.212121	-0.878788	0.0555556	----	----	----	AlipatNoN	----	----
2.49178e+06	20	0	31	32	4	7	0	0	0.35	1.6	7	0.35	-0.25	0.16	----	----	----	----	----	Alipat+N
2.49043e+06	24	3	43	44	0	13	0	0	0.481481	1.62963	6	0.222222	-0.62963	0	----	----	----	AlipatNoN	----	----
2490375	16	1	29	30	0	8	0	0	0.470588	1.76471	3	0.176471	-0.764706	-0.0384615	----	----	----	AlipatNoN	----	----
2489685	15	0	25	26	4	8	0	0	0.533333	1.73333	5	0.333333	0.2	-0.0714286	----	----	----	----	----	Alipat+N
2489670	14	0	24	25	3	7	0	0	0.5	1.78571	4	0.285714	-0.0714286	-0.0666667	----	----	----	----	----	Alipat+N
2.48906e+06	17	3	35	36	0	12	1	0	0.6	1.8	3	0.15	-0.45	-0.269231	----	----	----	AlipatNoN	----	----
2488485	20	1	30	31	1	7	0	0	0.333333	1.47619	7	0.333333	-0.619048	0.212121	----	----	HUnSatLig	----	----	----
2.48791e+06	19	5	41	42	0	11	0	0	0.458333	1.75	4	0.166667	-0.791667	-0.0540541	----	----	----	AlipatNoN	----	----
2487072	13	6	27	28	0	9	0	0	0.473684	1.47368	6	0.315789	-0.473684	0.137931	----	----	HUnSatLig	----	----	----
2486270	16	1	24	25	3	6	0	0	0.352941	1.47059	7	0.411765	-0.176471	0.272727	----	----	HUnSatLig	----	----	----
2.4834e+06	16	0	28	29	5	8	0	0	0.5	1.8125	5	0.3125	0.1875	-0.142857	----	----	----	----	----	Alipat+N
2481960	16	0	27	28	0	7	0	0	0.4375	1.75	3	0.1875	-0.8125	0	----	----	----	AlipatNoN	----	----
2.4817e+06	26	0	38	39	5	9	0	0	0.346154	1.5	10	0.384615	-0.192308	0.212121	----	----	----	----	----	Alipat+N
2.48144e+06	16	5	33	34	0	9	0	0	0.428571	1.61905	5	0.238095	-0.714286	0.0606061	----	----	----	AlipatNoN	----	----
2478929	18	1	27	28	0	9	0	0	0.473684	1.47368	6	0.315789	-0.473684	0.137931	----	----	HUnSatLig	----	----	----
2477821	18	0	23	24	0	12	0	0	0.666667	1.33333	7	0.388889	0.0555556	0.125	----	----	HUnSatLig	----	----	----
2477078	20	0	27	28	0	11	0	0	0.55	1.4	7	0.35	-0.25	0.137931	----	----	HUnSatLig	----	----	----
2.47653e+06	16	8	41	42	0	16	0	0	0.666667	1.75	4	0.166667	-0.375	-0.21875	----	----	----	AlipatNoN	----	----
2475504	22	1	39	40	0	12	0	0	0.521739	1.73913	4	0.173913	-0.652174	-0.0882353	----	----	----	AlipatNoN	----	----
2.47488e+06	22	2	39	40	0	12	0	0	0.5	1.66667	5	0.208333	-0.625	-0.0277778	----	----	----	AlipatNoN	----	----
2474750	22	0	38	39	1	7	0	0	0.318182	1.77273	4	0.181818	-0.954545	0.0285714	----	----	----	----	----	Alipat+N
2472785	28	2	49	50	0	14	0	0	0.466667	1.66667	6	0.2	-0.7	-0.0217391	----	----	----	AlipatNoN	----	----
2.4721e+06	20	1	35	36	0	13	0	0	0.619048	1.71429	4	0.190476	-0.428571	-0.137931	----	----	----	AlipatNoN	----	----
2.47173e+06	23	0	35	36	0	14	1	0	0.608696	1.56522	6	0.26087	-0.217391	-0.1	----	----	----	AlipatNoN	----	----
2471374	16	5	35	36	0	10	0	0	0.47619	1.71429	4	0.190476	-0.714286	-0.03125	----	----	----	AlipatNoN	----	----
2.47135e+06	19	0	25	26	0	14	0	0	0.736842	1.36842	7	0.368421	0.157895	0.0416667	----	----	HUnSatLig	----	----	----
2470629	24	0	40	41	1	8	0	0	0.333333	1.70833	5	0.208333	-0.875	0.0526316	----	----	----	----	----	Alipat+N
2470516	27	0	47	48	0	9	0	0	0.333333	1.77778	4	0.148148	-1.07407	0	----	----	----	AlipatNoN	----	----
2.46886e+06	23	0	36	37	5	10	0	0	0.434783	1.6087	8	0.347826	-0.0434783	0.0769231	----	----	----	----	----	Alipat+N
2.46718e+06	21	6	25	26	0	17	0	0	0.62963	0.962963	15	0.555556	0.333333	0.378378	----	----	HUnSatLig	----	----	----
2466739	16	0	25	26	0	9	0	0	0.5625	1.625	4	0.25	-0.4375	0	----	----	----	AlipatNoN	----	----
2461781	30	1	47	48	0	16	0	0	0.516129	1.54839	8	0.258065	-0.483871	0.0217391	----	----	----	AlipatNoN	----	----
2.45944e+06	23	1	39	40	0	7	0	0	0.291667	1.66667	5	0.208333	-1.04167	0.097561	----	----	----	AlipatNoN	----	----
2.45914e+06	25	0	37	38	0	14	0	0	0.56	1.52	7	0.28	-0.36	0.0277778	----	----	----	AlipatNoN	----	----
2.45575e+06	27	0	49	50	0	17	1	0	0.62963	1.85185	3	0.111111	-0.481481	-0.342857	----	----	----	AlipatNoN	----	----
2454498	6	13	25	26	4	5	0	0	0.263158	1.36842	9	0.473684	-0.157895	0.4	----	----	HUnSatLig	----	----	----
2454498	15	2	30	31	5	6	0	0	0.352941	1.82353	5	0.294118	-0.176471	0	----	----	----	----	----	Alipat+N
2454474	13	1	25	26	4	6	0	0	0.428571	1.85714	4	0.285714	-0.0714286	-0.0714286	----	----	----	----	----	Alipat+N
2453607	26	1	43	44	0	16	1	0	0.592593	1.62963	6	0.222222	-0.333333	-0.138889	----	----	----	AlipatNoN	----	----
2450691	22	1	31	32	0	14	0	0	0.608696	1.3913	8	0.347826	-0.130435	0.09375	----	----	HUnSatLig	----	----	----
2450032	15	2	27	28	0	10	0	0	0.588235	1.64706	4	0.235294	-0.411765	-0.0416667	----	----	----	AlipatNoN	----	----
2.44976e+06	21	0	30	31	1	8	0	0	0.380952	1.47619	7	0.333333	-0.52381	0.1875	----	----	HUnSatLig	----	----	----
2448724	17	4	35	36	0	14	1	0	0.666667	1.71429	4	0.190476	-0.238095	-0.269231	----	----	----	AlipatNoN	----	----
2.44736e+06	29	0	45	46	0	8	0	0	0.275862	1.58621	7	0.241379	-1	0.14	----	----	----	AlipatNoN	----	----
2445608	23	4	45	46	0	13	0	0	0.481481	1.7037	5	0.185185	-0.703704	-0.0487805	----	----	----	AlipatNoN	----	----
2442678	20	2	37	38	0	9	0	0	0.409091	1.72727	4	0.181818	-0.863636	0	----	----	----	AlipatNoN	----	----
2.44189e+06	22	1	41	42	0	9	0	0	0.391304	1.82609	3	0.130435	-1	-0.0540541	----	----	----	AlipatNoN	----	----
2441392	19	2	33	34	0	10	0	0	0.47619	1.61905	5	0.238095	-0.619048	0.03125	----	----	----	AlipatNoN	----	----
2.44135e+06	25	1	39	40	0	11	0	0	0.423077	1.53846	7	0.269231	-0.653846	0.097561	----	----	----	AlipatNoN	----	----
2441288	15	1	27	28	0	10	0	0	0.625	1.75	3	0.1875	-0.4375	-0.136364	----	----	----	AlipatNoN	----	----
2441054	20	0	26	27	3	6	0	0	0.3	1.35	9	0.45	-0.25	0.357143	----	----	HUnSatLig	----	----	----
2.441e+06	25	0	41	42	0	15	0	0	0.6	1.68	5	0.2	-0.44	-0.114286	----	----	----	AlipatNoN	----	----
2439870	14	4	29	30	0	7	0	0	0.388889	1.66667	4	0.222222	-0.833333	0.0689655	----	----	----	AlipatNoN	----	----
2437910	21	2	39	40	0	9	0	0	0.391304	1.73913	4	0.173913	-0.913043	0	----	----	----	AlipatNoN	----	----
2.43718e+06	21	0	23	24	0	10	0	0	0.47619	1.14286	10	0.47619	-0.142857	0.34375	----	----	HUnSatLig	----	----	----
2.43647e+06	26	0	29	30	0	13	0	0	0.5	1.15385	12	0.461538	-0.115385	0.307692	----	----	HUnSatLig	----	----	----
2.43524e+06	13	6	25	26	0	12	0	0	0.631579	1.36842	7	0.368421	-0.0526316	0.115385	----	----	HUnSatLig	----	----	----
2.43508e+06	15	2	31	32	0	12	1	0	0.705882	1.88235	2	0.117647	-0.294118	-0.45	----	----	----	AlipatNoN	----	----
2.43373e+06	28	2	51	52	0	11	0	0	0.366667	1.73333	5	0.166667	-0.966667	0	----	----	----	AlipatNoN	----	----
2432375	14	2	33	34	0	6	1	0	0.375	2.125	0	0	-1.1875	-0.291667	----	----	----	----	SatFACarb	----
2431298	6	20	31	32	0	13	0	0	0.5	1.23077	11	0.423077	-0.192308	0.25641	----	----	HUnSatLig	----	----	----
2430655	15	0	27	28	0	9	0	0	0.6	1.86667	2	0.133333	-0.6	-0.190476	----	----	----	AlipatNoN	----	----
2430432	16	1	19	20	0	10	0	0	0.588235	1.17647	8	0.470588	0.0588235	0.291667	----	----	HUnSatLig	----	----	----
2427024	21	1	36	37	5	8	0	0	0.363636	1.68182	7	0.318182	-0.227273	0.0769231	----	----	----	----	----	Alipat+N
2425677	36	0	59	60	0	12	0	0	0.333333	1.66667	7	0.194444	-0.972222	0.05	----	----	----	AlipatNoN	----	----
2.42416e+06	15	1	27	28	0	8	0	0	0.5	1.75	3	0.1875	-0.6875	-0.0416667	----	----	----	AlipatNoN	----	----
2421684	25	1	37	38	0	15	0	0	0.576923	1.46154	8	0.307692	-0.269231	0.0540541	----	----	HUnSatLig	----	----	----
2.41923e+06	5	13	29	30	0	9	1	0	0.5	1.66667	4	0.222222	-0.5	-0.08	----	----	----	AlipatNoN	----	----
2.41881e+06	19	0	26	27	5	7	0	0	0.368421	1.42105	9	0.473684	0.157895	0.333333	----	----	HUnSatLig	----	----	----
2418466	20	0	29	30	0	10	0	0	0.5	1.5	6	0.3	-0.45	0.1	----	----	----	AlipatNoN	----	----
2416972	12	0	21	22	0	11	0	0	0.916667	1.83333	2	0.166667	0.0833333	-0.461538	----	----	----	AlipatNoN	SatFACarb	----
2.41665e+06	10	14	32	33	5	8	0	0	0.333333	1.375	11	0.458333	-0.0416667	0.333333	----	----	HUnSatLig	----	----	----
2415907	15	3	29	30	0	6	1	0	0.333333	1.66667	4	0.222222	-0.833333	0.0357143	----	----	----	AlipatNoN	----	----
2.41495e+06	23	2	43	44	0	17	0	0	0.68	1.76	4	0.16	-0.36	-0.242424	----	----	----	AlipatNoN	----	----
2.41403e+06	32	1	55	56	0	16	0	0	0.484848	1.69697	6	0.181818	-0.69697	-0.06	----	----	----	AlipatNoN	----	----
2.41378e+06	29	0	47	48	0	8	0	0	0.275862	1.65517	6	0.206897	-1.06897	0.1	----	----	----	AlipatNoN	----	----
2.41289e+06	21	0	28	29	5	5	0	0	0.238095	1.38095	10	0.47619	-0.142857	0.407407	----	----	HUnSatLig	----	----	----
2.41104e+06	23	0	32	33	1	7	0	0	0.304348	1.43478	8	0.347826	-0.652174	0.243243	----	----	HUnSatLig	----	----	----
2408357	25	0	38	39	1	9	0	0	0.36	1.56	7	0.28	-0.68	0.128205	----	----	----	----	----	Alipat+N
2.40802e+06	14	7	33	34	0	9	1	0	0.428571	1.61905	5	0.238095	-0.619048	0	----	----	----	AlipatNoN	----	----
2.40493e+06	25	0	40	41	1	9	0	0	0.36	1.64	6	0.24	-0.76	0.0769231	----	----	----	----	----	Alipat+N
2399324	4	17	29	30	0	10	0	0	0.47619	1.42857	7	0.333333	-0.428571	0.15625	----	----	HUnSatLig	----	----	----
2398933	21	1	33	34	0	11	0	0	0.5	1.54545	6	0.272727	-0.5	0.0606061	----	----	----	AlipatNoN	----	----
2.39798e+06	14	4	29	30	0	4	0	0	0.222222	1.66667	4	0.222222	-1.16667	0.15625	----	----	----	AlipatNoN	----	----
2396994	24	1	37	38	0	10	0	0	0.4	1.52	7	0.28	-0.68	0.125	----	----	----	AlipatNoN	----	----
2395422	16	6	23	24	0	15	0	0	0.681818	1.09091	11	0.5	0.318182	0.275862	----	----	HUnSatLig	----	----	----
2393666	24	0	44	45	5	7	0	0	0.291667	1.875	5	0.208333	-0.625	-0.0322581	----	----	----	----	----	Alipat+N
2393003	32	0	53	54	0	14	0	0	0.4375	1.6875	6	0.1875	-0.78125	-0.02	----	----	----	AlipatNoN	----	----
2391838	21	3	39	40	0	10	0	0	0.416667	1.66667	5	0.208333	-0.791667	0.0263158	----	----	----	AlipatNoN	----	----
2.39168e+06	15	2	30	31	0	7	0	1	0.411765	1.82353	3	0.176471	-0.941176	-0.04	----	----	----	AlipatNoN	----	----
2390411	21	4	41	42	0	12	0	0	0.48	1.68	5	0.2	-0.68	-0.0263158	----	----	----	AlipatNoN	----	----
2.38771e+06	19	1	19	20	0	8	0	0	0.4	1	11	0.55	-0.15	0.46875	----	----	HUnSatLig	----	----	----
2.38769e+06	26	1	23	24	0	10	0	0	0.37037	0.888889	16	0.592593	-0.111111	0.522727	----	Aromatic	----	----	----	----
2.38675e+06	25	1	41	42	0	10	0	0	0.384615	1.61538	6	0.230769	-0.807692	0.0714286	----	----	----	AlipatNoN	----	----
[truncated: 1,221 more rows]
[truncated: 8 more columns]

## Sheet: Native soil DOM
PeakHeight	12C	H+1	H	N	O	S	P	O/C	H/C	DBE	DBE/C	NOSC	AI-mod	PolyCyArom	Aromatic	HighUnsatLign	UnsatAliph-N	SatFatAcCarb	UnSatAlip+N
7.23635e+08	41	65	66	2	8	0	0	0.195122	1.60976	10	0.243902	-1.07317	0.142857	----	----	----	----	----	Alipat+N
5.52879e+08	35	54	55	1	7	0	0	0.2	1.57143	9	0.257143	-1.08571	0.163934	----	----	----	----	----	Alipat+N
250749305	43	72	73	1	1	3	0	0.0232558	1.69767	8	0.186047	-1.44186	0.103896	----	----	----	----	----	Alipat+N
7.65817e+07	42	70	71	1	4	2	0	0.0952381	1.69048	8	0.190476	-1.33333	0.0945946	----	----	----	----	----	Alipat+N
7.6382e+07	48	80	81	3	4	2	0	0.0833333	1.6875	10	0.208333	-1.25	0.109756	----	----	----	----	----	Alipat+N
49623876	41	68	69	2	6	0	1	0.146341	1.68293	9	0.219512	-1.2439	0.128571	----	----	----	----	----	Alipat+N
49409447	36	59	60	0	3	2	0	0.0833333	1.66667	7	0.194444	-1.38889	0.107692	----	----	----	AlipatNoN	----	----
3.94823e+07	22	44	45	5	5	1	0	0.227273	2.04545	3	0.136364	-0.818182	-0.222222	----	----	----	----	SatFACarb	----
3.35379e+07	46	84	85	0	8	1	1	0.173913	1.84783	5	0.108696	-1.45652	-0.0125	----	----	----	AlipatNoN	----	----
22770844	47	78	79	3	7	1	0	0.148936	1.68085	10	0.212766	-1.14894	0.101266	----	----	----	----	----	Alipat+N
22696706	27	37	38	0	5	2	0	0.185185	1.40741	9	0.333333	-0.888889	0.2	----	----	HUnSatLig	----	----	----
21124454	26	37	38	0	5	2	0	0.192308	1.46154	8	0.307692	-0.923077	0.162791	----	----	HUnSatLig	----	----	----
20839367	26	35	36	0	6	2	0	0.230769	1.38462	9	0.346154	-0.769231	0.190476	----	----	HUnSatLig	----	----	----
1.97713e+07	28	39	40	0	5	2	0	0.178571	1.42857	9	0.321429	-0.928571	0.191489	----	----	HUnSatLig	----	----	----
1.96757e+07	27	35	36	0	5	2	0	0.185185	1.33333	10	0.37037	-0.814815	0.244444	----	----	HUnSatLig	----	----	----
19629135	27	39	40	0	4	2	0	0.148148	1.48148	8	0.296296	-1.03704	0.173913	----	----	HUnSatLig	----	----	----
1.93802e+07	27	37	38	0	6	2	0	0.222222	1.40741	9	0.333333	-0.814815	0.181818	----	----	HUnSatLig	----	----	----
1.91066e+07	26	33	34	0	6	2	0	0.230769	1.30769	10	0.384615	-0.692308	0.238095	----	----	HUnSatLig	----	----	----
1.90893e+07	27	35	36	0	6	2	0	0.222222	1.33333	10	0.37037	-0.740741	0.227273	----	----	HUnSatLig	----	----	----
18846765	48	61	62	2	3	0	0	0.0625	1.29167	19	0.395833	-1.04167	0.370787	----	----	HUnSatLig	----	----	----
18641458	28	39	40	0	4	2	0	0.142857	1.42857	9	0.321429	-1	0.208333	----	----	HUnSatLig	----	----	----
1.80336e+07	27	39	40	0	5	2	0	0.185185	1.48148	8	0.296296	-0.962963	0.155556	----	----	HUnSatLig	----	----	----
1.78932e+07	26	28	29	2	3	1	1	0.115385	1.11538	14	0.538462	-0.576923	0.487805	----	----	HUnSatLig	----	----	----
17393146	30	58	59	4	8	0	1	0.266667	1.96667	4	0.133333	-1.03333	-0.119048	----	----	----	----	----	Alipat+N
1.73279e+07	28	37	38	0	5	2	0	0.178571	1.35714	10	0.357143	-0.857143	0.234043	----	----	HUnSatLig	----	----	----
17296526	27	30	31	2	3	1	1	0.111111	1.14815	14	0.518519	-0.62963	0.465116	----	----	HUnSatLig	----	----	----
17176825	25	26	27	2	3	1	1	0.12	1.08	14	0.56	-0.52	0.512821	----	Aromatic	----	----	----	----
17149552	25	35	36	0	6	2	0	0.24	1.44	8	0.32	-0.8	0.15	----	----	HUnSatLig	----	----	----
1.69614e+07	27	21	22	2	3	0	0	0.111111	0.814815	18	0.666667	-0.37037	0.659574	CondAr	----	----	----	----	----
1.68701e+07	28	41	42	0	4	2	0	0.142857	1.5	8	0.285714	-1.07143	0.166667	----	----	----	AlipatNoN	----	----
1.67094e+07	29	41	42	0	4	2	0	0.137931	1.44828	9	0.310345	-1.03448	0.2	----	----	HUnSatLig	----	----	----
1.65356e+07	26	33	34	0	7	2	0	0.269231	1.30769	10	0.384615	-0.615385	0.219512	----	----	HUnSatLig	----	----	----
16512035	24	24	25	2	3	1	1	0.125	1.04167	14	0.583333	-0.458333	0.540541	----	Aromatic	----	----	----	----
16419424	27	35	36	0	7	2	0	0.259259	1.33333	10	0.37037	-0.666667	0.209302	----	----	HUnSatLig	----	----	----
1.62684e+07	26	37	38	0	6	2	0	0.230769	1.46154	8	0.307692	-0.846154	0.142857	----	----	HUnSatLig	----	----	----
1.62624e+07	25	28	29	2	3	1	1	0.12	1.16	13	0.52	-0.6	0.461538	----	----	HUnSatLig	----	----	----
1.60727e+07	28	37	38	0	6	2	0	0.214286	1.35714	10	0.357143	-0.785714	0.217391	----	----	HUnSatLig	----	----	----
1.58433e+07	28	41	42	0	5	2	0	0.178571	1.5	8	0.285714	-1	0.148936	----	----	----	AlipatNoN	----	----
1.57376e+07	28	39	40	0	6	2	0	0.214286	1.42857	9	0.321429	-0.857143	0.173913	----	----	HUnSatLig	----	----	----
1.57132e+07	25	31	32	0	7	2	0	0.28	1.28	10	0.4	-0.56	0.230769	----	----	HUnSatLig	----	----	----
1.55609e+07	26	26	27	2	3	1	1	0.115385	1.03846	15	0.576923	-0.5	0.536585	----	Aromatic	----	----	----	----
15500650	29	41	42	0	5	2	0	0.172414	1.44828	9	0.310345	-0.965517	0.183673	----	----	HUnSatLig	----	----	----
1.5483e+07	26	35	36	0	7	2	0	0.269231	1.38462	9	0.346154	-0.692308	0.170732	----	----	HUnSatLig	----	----	----
1.53014e+07	28	37	38	0	7	2	0	0.25	1.35714	10	0.357143	-0.714286	0.2	----	----	HUnSatLig	----	----	----
15288400	24	26	27	2	3	1	1	0.125	1.125	13	0.541667	-0.541667	0.486486	----	----	HUnSatLig	----	----	----
1.52489e+07	27	28	29	2	3	1	1	0.111111	1.07407	15	0.555556	-0.555556	0.511628	----	Aromatic	----	----	----	----
1.52408e+07	24	31	32	0	7	2	0	0.291667	1.33333	9	0.375	-0.583333	0.189189	----	----	HUnSatLig	----	----	----
15097745	29	43	44	0	4	2	0	0.137931	1.51724	8	0.275862	-1.10345	0.16	----	----	----	AlipatNoN	----	----
14972033	25	33	34	0	7	2	0	0.28	1.36	9	0.36	-0.64	0.179487	----	----	HUnSatLig	----	----	----
1.47277e+07	25	24	25	2	3	1	1	0.12	1	15	0.6	-0.44	0.564103	----	Aromatic	----	----	----	----
14705194	26	31	32	0	6	2	0	0.230769	1.23077	11	0.423077	-0.615385	0.285714	----	----	HUnSatLig	----	----	----
14563667	28	37	38	0	4	2	0	0.142857	1.35714	10	0.357143	-0.928571	0.25	----	----	HUnSatLig	----	----	----
14486300	25	29	30	0	6	2	0	0.24	1.2	11	0.44	-0.56	0.3	----	----	HUnSatLig	----	----	----
14456306	27	35	36	0	4	2	0	0.148148	1.33333	10	0.37037	-0.888889	0.26087	----	----	HUnSatLig	----	----	----
1.44402e+07	27	33	34	0	6	2	0	0.222222	1.25926	11	0.407407	-0.666667	0.272727	----	----	HUnSatLig	----	----	----
14334897	29	39	40	0	6	2	0	0.206897	1.37931	10	0.344828	-0.827586	0.208333	----	----	HUnSatLig	----	----	----
1.43183e+07	26	30	31	2	3	1	1	0.115385	1.19231	13	0.5	-0.653846	0.439024	----	----	HUnSatLig	----	----	----
14062118	27	33	34	0	7	2	0	0.259259	1.25926	11	0.407407	-0.592593	0.255814	----	----	HUnSatLig	----	----	----
13955978	26	31	32	0	7	2	0	0.269231	1.23077	11	0.423077	-0.538462	0.268293	----	----	HUnSatLig	----	----	----
13765926	29	39	40	0	5	2	0	0.172414	1.37931	10	0.344828	-0.896552	0.22449	----	----	HUnSatLig	----	----	----
1.36811e+07	28	35	36	0	6	2	0	0.214286	1.28571	11	0.392857	-0.714286	0.26087	----	----	HUnSatLig	----	----	----
13633801	29	41	42	0	6	2	0	0.206897	1.44828	9	0.310345	-0.896552	0.166667	----	----	HUnSatLig	----	----	----
13622021	28	35	36	0	7	2	0	0.25	1.28571	11	0.392857	-0.642857	0.244444	----	----	HUnSatLig	----	----	----
13548075	29	39	40	0	7	2	0	0.241379	1.37931	10	0.344828	-0.758621	0.191489	----	----	HUnSatLig	----	----	----
13271669	26	39	40	0	5	2	0	0.192308	1.53846	7	0.269231	-1	0.116279	----	----	----	AlipatNoN	----	----
1.32061e+07	29	43	44	0	3	2	0	0.103448	1.51724	8	0.275862	-1.17241	0.176471	----	----	----	AlipatNoN	----	----
13192555	27	41	42	0	4	2	0	0.148148	1.55556	7	0.259259	-1.11111	0.130435	----	----	----	AlipatNoN	----	----
1.31598e+07	27	33	34	0	5	2	0	0.185185	1.25926	11	0.407407	-0.740741	0.288889	----	----	HUnSatLig	----	----	----
1.30506e+07	25	29	30	0	7	2	0	0.28	1.2	11	0.44	-0.48	0.282051	----	----	HUnSatLig	----	----	----
13016004	27	39	40	0	6	2	0	0.222222	1.48148	8	0.296296	-0.888889	0.136364	----	----	HUnSatLig	----	----	----
1.2996e+07	29	43	44	0	5	2	0	0.172414	1.51724	8	0.275862	-1.03448	0.142857	----	----	----	AlipatNoN	----	----
12986354	24	22	23	2	3	1	1	0.125	0.958333	15	0.625	-0.375	0.594595	----	Aromatic	----	----	----	----
1.29353e+07	27	37	38	0	7	2	0	0.259259	1.40741	9	0.333333	-0.740741	0.162791	----	----	HUnSatLig	----	----	----
1.26642e+07	29	41	42	0	3	2	0	0.103448	1.44828	9	0.310345	-1.10345	0.215686	----	----	HUnSatLig	----	----	----
12558416	45	82	83	0	11	0	1	0.244444	1.84444	5	0.111111	-1.35556	-0.025974	----	----	----	AlipatNoN	----	----
12555402	26	26	27	2	4	1	1	0.153846	1.03846	15	0.576923	-0.423077	0.525	----	Aromatic	----	----	----	----
12542718	29	37	38	0	6	2	0	0.206897	1.31034	11	0.37931	-0.758621	0.25	----	----	HUnSatLig	----	----	----
1.23688e+07	28	39	40	0	7	2	0	0.25	1.42857	9	0.321429	-0.785714	0.155556	----	----	HUnSatLig	----	----	----
12349818	49	64	65	1	1	1	0	0.0204082	1.32653	18	0.367347	-1.18367	0.344086	----	----	HUnSatLig	----	----	----
12347538	25	26	27	2	4	1	1	0.16	1.08	14	0.56	-0.44	0.5	----	----	HUnSatLig	----	----	----
12284849	30	43	44	0	5	2	0	0.166667	1.46667	9	0.3	-1	0.176471	----	----	HUnSatLig	----	----	----
1.21831e+07	29	37	38	0	7	2	0	0.241379	1.31034	11	0.37931	-0.689655	0.234043	----	----	HUnSatLig	----	----	----
1.21279e+07	28	35	36	0	5	2	0	0.178571	1.28571	11	0.392857	-0.785714	0.276596	----	----	HUnSatLig	----	----	----
12093394	30	43	44	0	4	2	0	0.133333	1.46667	9	0.3	-1.06667	0.192308	----	----	HUnSatLig	----	----	----
11933328	26	33	34	0	8	2	0	0.307692	1.30769	10	0.384615	-0.538462	0.2	----	----	HUnSatLig	----	----	----
1.19024e+07	28	41	42	0	6	2	0	0.214286	1.5	8	0.285714	-0.928571	0.130435	----	----	----	AlipatNoN	----	----
1.18984e+07	30	41	42	0	5	2	0	0.166667	1.4	10	0.333333	-0.933333	0.215686	----	----	HUnSatLig	----	----	----
1.18607e+07	23	24	25	2	3	1	1	0.130435	1.08696	13	0.565217	-0.478261	0.514286	----	Aromatic	----	----	----	----
11810555	27	35	36	0	8	2	0	0.296296	1.33333	10	0.37037	-0.592593	0.190476	----	----	HUnSatLig	----	----	----
11748100	27	33	34	0	8	2	0	0.296296	1.25926	11	0.407407	-0.518519	0.238095	----	----	HUnSatLig	----	----	----
1.17348e+07	29	39	40	0	4	2	0	0.137931	1.37931	10	0.344828	-0.965517	0.24	----	----	HUnSatLig	----	----	----
11727345	28	37	38	0	8	2	0	0.285714	1.35714	10	0.357143	-0.642857	0.181818	----	----	HUnSatLig	----	----	----
11694636	28	35	36	0	8	2	0	0.285714	1.28571	11	0.392857	-0.571429	0.227273	----	----	HUnSatLig	----	----	----
1.15533e+07	26	24	25	2	3	1	1	0.115385	0.961538	16	0.615385	-0.423077	0.585366	----	Aromatic	----	----	----	----
1.15277e+07	25	27	28	0	7	2	0	0.28	1.12	12	0.48	-0.4	0.333333	----	----	HUnSatLig	----	----	----
1.15112e+07	30	41	42	0	6	2	0	0.2	1.4	10	0.333333	-0.866667	0.2	----	----	HUnSatLig	----	----	----
11500127	26	31	32	0	8	2	0	0.307692	1.23077	11	0.423077	-0.461538	0.25	----	----	HUnSatLig	----	----	----
11462402	26	29	30	0	7	2	0	0.269231	1.15385	12	0.461538	-0.461538	0.317073	----	----	HUnSatLig	----	----	----
11366028	30	39	40	0	6	2	0	0.2	1.33333	11	0.366667	-0.8	0.24	----	----	HUnSatLig	----	----	----
1.13653e+07	28	43	44	0	4	2	0	0.142857	1.57143	7	0.25	-1.14286	0.125	----	----	----	AlipatNoN	----	----
1.13017e+07	24	33	34	0	7	2	0	0.291667	1.41667	8	0.333333	-0.666667	0.135135	----	----	HUnSatLig	----	----	----
11231714	27	31	32	0	7	2	0	0.259259	1.18519	12	0.444444	-0.518519	0.302326	----	----	HUnSatLig	----	----	----
1.1153e+07	25	30	31	2	3	1	1	0.12	1.24	12	0.48	-0.68	0.410256	----	----	HUnSatLig	----	----	----
1.11025e+07	25	35	36	0	7	2	0	0.28	1.44	8	0.32	-0.72	0.128205	----	----	HUnSatLig	----	----	----
11061476	26	37	38	0	7	2	0	0.269231	1.46154	8	0.307692	-0.769231	0.121951	----	----	HUnSatLig	----	----	----
1.1045e+07	25	24	25	2	4	1	1	0.16	1	15	0.6	-0.36	0.552632	----	Aromatic	----	----	----	----
11002122	38	71	72	2	6	2	0	0.157895	1.89474	4	0.105263	-1.31579	-0.0645161	----	----	----	----	----	Alipat+N
1.09986e+07	25	22	23	2	3	1	1	0.12	0.92	16	0.64	-0.36	0.615385	CondAr	----	----	----	----	----
1.09569e+07	27	41	42	0	5	2	0	0.185185	1.55556	7	0.259259	-1.03704	0.111111	----	----	----	AlipatNoN	----	----
10939415	30	41	42	0	7	2	0	0.233333	1.4	10	0.333333	-0.8	0.183673	----	----	HUnSatLig	----	----	----
1.089e+07	30	45	46	0	3	2	0	0.1	1.53333	8	0.266667	-1.2	0.169811	----	----	----	AlipatNoN	----	----
10839370	26	29	30	0	6	2	0	0.230769	1.15385	12	0.461538	-0.538462	0.333333	----	----	HUnSatLig	----	----	----
1.08105e+07	25	31	32	0	8	2	0	0.32	1.28	10	0.4	-0.48	0.210526	----	----	HUnSatLig	----	----	----
10732954	30	41	42	0	4	2	0	0.133333	1.4	10	0.333333	-1	0.230769	----	----	HUnSatLig	----	----	----
1.06496e+07	30	45	46	0	4	2	0	0.133333	1.53333	8	0.266667	-1.13333	0.153846	----	----	----	AlipatNoN	----	----
10618964	28	43	44	0	3	2	0	0.107143	1.57143	7	0.25	-1.21429	0.142857	----	----	----	AlipatNoN	----	----
1.06136e+07	25	37	38	0	6	2	0	0.24	1.52	7	0.28	-0.88	0.1	----	----	----	AlipatNoN	----	----
1.05694e+07	29	35	36	0	7	2	0	0.241379	1.24138	12	0.413793	-0.62069	0.276596	----	----	HUnSatLig	----	----	----
10565381	27	31	32	0	8	2	0	0.296296	1.18519	12	0.444444	-0.444444	0.285714	----	----	HUnSatLig	----	----	----
1.05404e+07	23	22	23	2	3	1	1	0.130435	1	14	0.608696	-0.391304	0.571429	----	Aromatic	----	----	----	----
10522366	28	33	34	0	7	2	0	0.25	1.21429	12	0.428571	-0.571429	0.288889	----	----	HUnSatLig	----	----	----
1.0492e+07	30	39	40	0	7	2	0	0.233333	1.33333	11	0.366667	-0.733333	0.22449	----	----	HUnSatLig	----	----	----
1.04721e+07	29	41	42	0	7	2	0	0.241379	1.44828	9	0.310345	-0.827586	0.148936	----	----	HUnSatLig	----	----	----
1.04516e+07	27	31	32	0	6	2	0	0.222222	1.18519	12	0.444444	-0.592593	0.318182	----	----	HUnSatLig	----	----	----
10431161	27	39	40	0	7	2	0	0.259259	1.48148	8	0.296296	-0.814815	0.116279	----	----	HUnSatLig	----	----	----
10293735	25	27	28	0	6	2	0	0.24	1.12	12	0.48	-0.48	0.35	----	----	HUnSatLig	----	----	----
1.02755e+07	30	43	44	0	3	2	0	0.1	1.46667	9	0.3	-1.13333	0.207547	----	----	HUnSatLig	----	----	----
10161827	28	19	20	2	4	0	0	0.142857	0.714286	20	0.714286	-0.214286	0.708333	CondAr	----	----	----	----	----
1.01346e+07	29	37	38	0	8	2	0	0.275862	1.31034	11	0.37931	-0.62069	0.217391	----	----	HUnSatLig	----	----	----
1.00976e+07	29	39	40	0	8	2	0	0.275862	1.37931	10	0.344828	-0.689655	0.173913	----	----	HUnSatLig	----	----	----
9.99912e+06	33	64	65	4	9	0	1	0.272727	1.9697	4	0.121212	-1.06061	-0.12766	----	----	----	----	----	Alipat+N
9.97286e+06	28	43	44	0	5	2	0	0.178571	1.57143	7	0.25	-1.07143	0.106383	----	----	----	AlipatNoN	----	----
9937021	24	29	30	0	8	2	0	0.333333	1.25	10	0.416667	-0.416667	0.222222	----	----	HUnSatLig	----	----	----
9.91376e+06	30	43	44	0	6	2	0	0.2	1.46667	9	0.3	-0.933333	0.16	----	----	HUnSatLig	----	----	----
9.90878e+06	29	26	27	2	4	1	1	0.137931	0.931034	18	0.62069	-0.37931	0.586957	----	Aromatic	----	----	----	----
9.88694e+06	29	37	38	0	5	2	0	0.172414	1.31034	11	0.37931	-0.827586	0.265306	----	----	HUnSatLig	----	----	----
9.84016e+06	26	29	30	0	8	2	0	0.307692	1.15385	12	0.461538	-0.384615	0.3	----	----	HUnSatLig	----	----	----
9816672	28	33	34	0	8	2	0	0.285714	1.21429	12	0.428571	-0.5	0.272727	----	----	HUnSatLig	----	----	----
9.80481e+06	25	29	30	0	8	2	0	0.32	1.2	11	0.44	-0.4	0.263158	----	----	HUnSatLig	----	----	----
9758827	26	32	33	2	3	1	1	0.115385	1.26923	12	0.461538	-0.730769	0.390244	----	----	HUnSatLig	----	----	----
9.74123e+06	29	43	44	0	6	2	0	0.206897	1.51724	8	0.275862	-0.965517	0.125	----	----	----	AlipatNoN	----	----
9724322	26	24	25	2	4	1	1	0.153846	0.961538	16	0.615385	-0.346154	0.575	----	Aromatic	----	----	----	----
9.67038e+06	27	37	38	0	8	2	0	0.296296	1.40741	9	0.333333	-0.666667	0.142857	----	----	HUnSatLig	----	----	----
9.66702e+06	24	28	29	2	3	1	1	0.125	1.20833	12	0.5	-0.625	0.432432	----	----	HUnSatLig	----	----	----
9.66121e+06	24	25	26	0	7	2	0	0.291667	1.08333	12	0.5	-0.333333	0.351351	----	----	HUnSatLig	----	----	----
9568953	26	35	36	0	8	2	0	0.307692	1.38462	9	0.346154	-0.615385	0.15	----	----	HUnSatLig	----	----	----
9.518e+06	30	45	46	0	5	2	0	0.166667	1.53333	8	0.266667	-1.06667	0.137255	----	----	----	AlipatNoN	----	----
9463061	30	39	40	0	8	2	0	0.266667	1.33333	11	0.366667	-0.666667	0.208333	----	----	HUnSatLig	----	----	----
9.43013e+06	29	35	36	0	8	2	0	0.275862	1.24138	12	0.413793	-0.551724	0.26087	----	----	HUnSatLig	----	----	----
9.34525e+06	25	33	34	0	8	2	0	0.32	1.36	9	0.36	-0.56	0.157895	----	----	HUnSatLig	----	----	----
9.29413e+06	26	39	40	0	6	2	0	0.230769	1.53846	7	0.269231	-0.923077	0.0952381	----	----	----	AlipatNoN	----	----
9272042	28	41	42	0	7	2	0	0.25	1.5	8	0.285714	-0.857143	0.111111	----	----	----	AlipatNoN	----	----
9195927	28	33	34	0	6	2	0	0.214286	1.21429	12	0.428571	-0.642857	0.304348	----	----	HUnSatLig	----	----	----
9189035	22	22	23	2	3	1	1	0.136364	1.04545	13	0.590909	-0.409091	0.545455	----	Aromatic	----	----	----	----
9.18485e+06	24	24	25	2	4	1	1	0.166667	1.04167	14	0.583333	-0.375	0.527778	----	Aromatic	----	----	----	----
9.06158e+06	31	41	42	0	6	2	0	0.193548	1.35484	11	0.354839	-0.83871	0.230769	----	----	HUnSatLig	----	----	----
9.06078e+06	28	39	40	0	8	2	0	0.285714	1.42857	9	0.321429	-0.714286	0.136364	----	----	HUnSatLig	----	----	----
9.06026e+06	26	22	23	2	3	1	1	0.115385	0.884615	17	0.653846	-0.346154	0.634146	CondAr	----	----	----	----	----
9033836	29	39	40	0	3	2	0	0.103448	1.37931	10	0.344828	-1.03448	0.254902	----	----	HUnSatLig	----	----	----
8.98843e+06	29	45	46	0	3	2	0	0.103448	1.58621	7	0.241379	-1.24138	0.137255	----	----	----	AlipatNoN	----	----
8952112	24	31	32	0	8	2	0	0.333333	1.33333	9	0.375	-0.5	0.166667	----	----	HUnSatLig	----	----	----
8930089	23	26	27	2	3	1	1	0.130435	1.17391	12	0.521739	-0.565217	0.457143	----	----	HUnSatLig	----	----	----
8837297	27	33	34	0	4	2	0	0.148148	1.25926	11	0.407407	-0.814815	0.304348	----	----	HUnSatLig	----	----	----
8.82046e+06	29	35	36	0	6	2	0	0.206897	1.24138	12	0.413793	-0.689655	0.291667	----	----	HUnSatLig	----	----	----
8.79194e+06	25	27	28	0	8	2	0	0.32	1.12	12	0.48	-0.32	0.315789	----	----	HUnSatLig	----	----	----
8.76204e+06	29	33	34	0	7	2	0	0.241379	1.17241	13	0.448276	-0.551724	0.319149	----	----	HUnSatLig	----	----	----
8745164	30	37	38	0	7	2	0	0.233333	1.26667	12	0.4	-0.666667	0.265306	----	----	HUnSatLig	----	----	----
8.73347e+06	31	45	46	0	5	2	0	0.16129	1.48387	9	0.290323	-1.03226	0.169811	----	----	HUnSatLig	----	----	----
8708195	27	31	32	0	5	2	0	0.185185	1.18519	12	0.444444	-0.666667	0.333333	----	----	HUnSatLig	----	----	----
8.69284e+06	28	35	36	0	4	2	0	0.142857	1.28571	11	0.392857	-0.857143	0.291667	----	----	HUnSatLig	----	----	----
8663270	27	41	42	0	6	2	0	0.222222	1.55556	7	0.259259	-0.962963	0.0909091	----	----	----	AlipatNoN	----	----
8.65442e+06	31	45	46	0	4	2	0	0.129032	1.48387	9	0.290323	-1.09677	0.185185	----	----	HUnSatLig	----	----	----
8.63454e+06	26	29	30	0	5	2	0	0.192308	1.15385	12	0.461538	-0.615385	0.348837	----	----	HUnSatLig	----	----	----
8.57587e+06	25	22	23	2	4	1	1	0.16	0.92	16	0.64	-0.28	0.605263	CondAr	----	----	----	----	----
8.56289e+06	29	33	34	0	8	2	0	0.275862	1.17241	13	0.448276	-0.482759	0.304348	----	----	HUnSatLig	----	----	----
8.54985e+06	25	28	29	2	4	1	1	0.16	1.16	13	0.52	-0.52	0.447368	----	----	HUnSatLig	----	----	----
8.53179e+06	31	43	44	0	5	2	0	0.16129	1.41935	10	0.322581	-0.967742	0.207547	----	----	HUnSatLig	----	----	----
8.52049e+06	28	24	25	2	4	1	1	0.142857	0.892857	18	0.642857	-0.321429	0.613636	CondAr	----	----	----	----	----
8484535	28	37	38	0	3	2	0	0.107143	1.35714	10	0.357143	-1	0.265306	----	----	HUnSatLig	----	----	----
8.46456e+06	29	45	46	0	4	2	0	0.137931	1.58621	7	0.241379	-1.17241	0.12	----	----	----	AlipatNoN	----	----
8463252	30	39	40	0	5	2	0	0.166667	1.33333	11	0.366667	-0.866667	0.254902	----	----	HUnSatLig	----	----	----
8.45749e+06	27	22	23	2	4	1	1	0.148148	0.851852	18	0.666667	-0.259259	0.642857	CondAr	----	----	----	----	----
8.41905e+06	27	27	28	0	8	2	0	0.296296	1.03704	14	0.518519	-0.296296	0.380952	----	----	HUnSatLig	----	----	----
8.41548e+06	29	26	27	2	5	1	1	0.172414	0.931034	18	0.62069	-0.310345	0.577778	----	Aromatic	----	----	----	----
8398149	31	43	44	0	6	2	0	0.193548	1.41935	10	0.322581	-0.903226	0.192308	----	----	HUnSatLig	----	----	----
8.3824e+06	24	27	28	0	8	2	0	0.333333	1.16667	11	0.458333	-0.333333	0.277778	----	----	HUnSatLig	----	----	----
8.3172e+06	31	43	44	0	7	2	0	0.225806	1.41935	10	0.322581	-0.83871	0.176471	----	----	HUnSatLig	----	----	----
8227220	26	25	26	0	8	2	0	0.307692	1	14	0.538462	-0.230769	0.4	----	----	HUnSatLig	----	----	----
8.19327e+06	24	22	23	2	4	1	1	0.166667	0.958333	15	0.625	-0.291667	0.583333	----	Aromatic	----	----	----	----
8.08905e+06	29	24	25	2	4	1	1	0.137931	0.862069	19	0.655172	-0.310345	0.630435	CondAr	----	----	----	----	----
8072137	23	20	21	2	3	1	1	0.130435	0.913043	15	0.652174	-0.304348	0.628571	CondAr	----	----	----	----	----
8.06393e+06	24	20	21	2	3	1	1	0.125	0.875	16	0.666667	-0.291667	0.648649	CondAr	----	----	----	----	----
7.9991e+06	28	24	25	2	5	1	1	0.178571	0.892857	18	0.642857	-0.25	0.604651	CondAr	----	----	----	----	----
7993168	29	41	42	0	8	2	0	0.275862	1.44828	9	0.310345	-0.758621	0.130435	----	----	HUnSatLig	----	----	----
7.98192e+06	25	20	21	2	3	1	1	0.12	0.84	17	0.68	-0.28	0.666667	CondAr	----	----	----	----	----
7.95289e+06	29	43	44	0	2	2	0	0.0689655	1.51724	8	0.275862	-1.24138	0.192308	----	----	----	AlipatNoN	----	----
7.89428e+06	24	26	27	2	4	1	1	0.166667	1.125	13	0.541667	-0.458333	0.472222	----	----	HUnSatLig	----	----	----
7888160	29	31	32	0	8	2	0	0.275862	1.10345	14	0.482759	-0.413793	0.347826	----	----	HUnSatLig	----	----	----
7878355	29	31	32	0	7	2	0	0.241379	1.10345	14	0.482759	-0.482759	0.361702	----	----	HUnSatLig	----	----	----
7846095	28	29	30	0	9	2	0	0.321429	1.07143	14	0.5	-0.285714	0.348837	----	----	HUnSatLig	----	----	----
7784115	30	37	38	0	6	2	0	0.2	1.26667	12	0.4	-0.733333	0.28	----	----	HUnSatLig	----	----	----
7753177	28	33	34	0	5	2	0	0.178571	1.21429	12	0.428571	-0.714286	0.319149	----	----	HUnSatLig	----	----	----
7696717	30	26	27	2	5	1	1	0.166667	0.9	19	0.633333	-0.3	0.595745	----	Aromatic	----	----	----	----
7.67853e+06	30	28	29	2	4	1	1	0.133333	0.966667	18	0.6	-0.433333	0.5625	----	Aromatic	----	----	----	----
7609775	29	43	44	0	7	2	0	0.241379	1.51724	8	0.275862	-0.896552	0.106383	----	----	----	AlipatNoN	----	----
7.57637e+06	30	43	44	0	7	2	0	0.233333	1.46667	9	0.3	-0.866667	0.142857	----	----	HUnSatLig	----	----	----
7.55248e+06	29	37	38	0	4	2	0	0.137931	1.31034	11	0.37931	-0.896552	0.28	----	----	HUnSatLig	----	----	----
7.54068e+06	22	20	21	2	3	1	1	0.136364	0.954545	14	0.636364	-0.318182	0.606061	CondAr	----	----	----	----	----
7521130	23	29	30	0	8	2	0	0.347826	1.30435	9	0.391304	-0.434783	0.176471	----	----	HUnSatLig	----	----	----
7.50587e+06	30	37	38	0	8	2	0	0.266667	1.26667	12	0.4	-0.6	0.25	----	----	HUnSatLig	----	----	----
7486876	28	24	25	2	3	1	1	0.107143	0.892857	18	0.642857	-0.392857	0.622222	CondAr	----	----	----	----	----
7.47666e+06	27	20	21	2	3	1	1	0.111111	0.777778	19	0.703704	-0.259259	0.697674	CondAr	----	----	----	----	----
7.44046e+06	27	31	32	0	9	2	0	0.333333	1.18519	12	0.444444	-0.37037	0.268293	----	----	HUnSatLig	----	----	----
7438646	30	28	29	2	5	1	1	0.166667	0.966667	18	0.6	-0.366667	0.553191	----	Aromatic	----	----	----	----
7379548	31	47	48	0	4	2	0	0.129032	1.54839	8	0.258065	-1.16129	0.148148	----	----	----	AlipatNoN	----	----
7374828	29	26	27	2	3	1	1	0.103448	0.931034	18	0.62069	-0.448276	0.595745	----	Aromatic	----	----	----	----
7351994	28	43	44	0	6	2	0	0.214286	1.57143	7	0.25	-1	0.0869565	----	----	----	AlipatNoN	----	----
7.34476e+06	40	26	27	0	3	0	1	0.075	0.675	28	0.7	-0.525	0.693333	CondAr	----	----	----	----	----
7.33973e+06	28	27	28	0	8	2	0	0.285714	1	15	0.535714	-0.285714	0.409091	----	----	HUnSatLig	----	----	----
7300227	29	45	46	0	5	2	0	0.172414	1.58621	7	0.241379	-1.10345	0.102041	----	----	----	AlipatNoN	----	----
7.27405e+06	28	33	34	0	9	2	0	0.321429	1.21429	12	0.428571	-0.428571	0.255814	----	----	HUnSatLig	----	----	----
7.26449e+06	31	43	44	0	4	2	0	0.129032	1.41935	10	0.322581	-1.03226	0.222222	----	----	HUnSatLig	----	----	----
7.24611e+06	30	35	36	0	7	2	0	0.233333	1.2	13	0.433333	-0.6	0.306122	----	----	HUnSatLig	----	----	----
7.21275e+06	27	22	23	2	3	1	1	0.111111	0.851852	18	0.666667	-0.333333	0.651163	CondAr	----	----	----	----	----
7193306	30	41	42	0	8	2	0	0.266667	1.4	10	0.333333	-0.733333	0.166667	----	----	HUnSatLig	----	----	----
7.18667e+06	31	45	46	0	6	2	0	0.193548	1.48387	9	0.290323	-0.967742	0.153846	----	----	HUnSatLig	----	----	----
7107396	30	39	40	0	4	2	0	0.133333	1.33333	11	0.366667	-0.933333	0.269231	----	----	HUnSatLig	----	----	----
7.10697e+06	23	22	23	2	4	1	1	0.173913	1	14	0.608696	-0.304348	0.558824	----	Aromatic	----	----	----	----
7.05329e+06	28	22	23	2	4	1	1	0.142857	0.821429	19	0.678571	-0.25	0.659091	CondAr	----	----	----	----	----
7051387	27	29	30	0	9	2	0	0.333333	1.11111	13	0.481481	-0.296296	0.317073	----	----	HUnSatLig	----	----	----
7050639	30	47	48	0	3	2	0	0.1	1.6	7	0.233333	-1.26667	0.132075	----	----	----	AlipatNoN	----	----
7049539	29	35	36	0	5	2	0	0.172414	1.24138	12	0.413793	-0.758621	0.306122	----	----	HUnSatLig	----	----	----
7.03755e+06	31	41	42	0	7	2	0	0.225806	1.35484	11	0.354839	-0.774194	0.215686	----	----	HUnSatLig	----	----	----
7.0032e+06	27	20	21	2	4	1	1	0.148148	0.777778	19	0.703704	-0.185185	0.690476	CondAr	----	----	----	----	----
6939370	40	24	25	0	3	0	1	0.075	0.625	29	0.725	-0.475	0.72	CondAr	----	----	----	----	----
6.93551e+06	31	47	48	0	3	2	0	0.0967742	1.54839	8	0.258065	-1.22581	0.163636	----	----	----	AlipatNoN	----	----
6.93182e+06	31	41	42	0	8	2	0	0.258065	1.35484	11	0.354839	-0.709677	0.2	----	----	HUnSatLig	----	----	----
6.93091e+06	30	41	42	0	3	2	0	0.1	1.4	10	0.333333	-1.06667	0.245283	----	----	HUnSatLig	----	----	----
6921574	27	33	34	0	9	2	0	0.333333	1.25926	11	0.407407	-0.444444	0.219512	----	----	HUnSatLig	----	----	----
6.90062e+06	31	45	46	0	3	2	0	0.0967742	1.48387	9	0.290323	-1.16129	0.2	----	----	HUnSatLig	----	----	----
6.89893e+06	24	25	26	0	8	2	0	0.333333	1.08333	12	0.5	-0.25	0.333333	----	----	HUnSatLig	----	----	----
6.85765e+06	27	22	23	2	5	1	1	0.185185	0.851852	18	0.666667	-0.185185	0.634146	CondAr	----	----	----	----	----
6.8414e+06	22	24	25	2	3	1	1	0.136364	1.13636	12	0.545455	-0.5	0.484848	----	----	HUnSatLig	----	----	----
6795860	26	20	21	2	3	1	1	0.115385	0.807692	18	0.692308	-0.269231	0.682927	CondAr	----	----	----	----	----
6.77783e+06	26	20	21	2	4	1	1	0.153846	0.807692	18	0.692308	-0.192308	0.675	CondAr	----	----	----	----	----
6.77544e+06	27	27	28	0	9	2	0	0.333333	1.03704	14	0.518519	-0.222222	0.365854	----	----	HUnSatLig	----	----	----
6.77241e+06	30	45	46	0	6	2	0	0.2	1.53333	8	0.266667	-1	0.12	----	----	----	AlipatNoN	----	----
6.69574e+06	28	35	36	0	9	2	0	0.321429	1.28571	11	0.392857	-0.5	0.209302	----	----	HUnSatLig	----	----	----
6678417	25	20	21	2	4	1	1	0.16	0.84	17	0.68	-0.2	0.657895	CondAr	----	----	----	----	----
6.67353e+06	27	43	44	0	4	2	0	0.148148	1.62963	6	0.222222	-1.18519	0.0869565	----	----	----	AlipatNoN	----	----
6.65651e+06	29	35	36	0	9	2	0	0.310345	1.24138	12	0.413793	-0.482759	0.244444	----	----	HUnSatLig	----	----	----
6.6397e+06	30	47	48	0	4	2	0	0.133333	1.6	7	0.233333	-1.2	0.115385	----	----	----	AlipatNoN	----	----
6515290	26	31	32	0	9	2	0	0.346154	1.23077	11	0.423077	-0.384615	0.230769	----	----	HUnSatLig	----	----	----
6513128	22	30	31	0	4	2	1	0.181818	1.40909	8	0.363636	-0.863636	0.205882	----	----	HUnSatLig	----	----	----
6.505e+06	32	58	59	0	8	0	1	0.25	1.84375	4	0.125	-1.34375	-0.0185185	----	----	----	AlipatNoN	----	----
6.49481e+06	26	29	30	0	9	2	0	0.346154	1.15385	12	0.461538	-0.307692	0.282051	----	----	HUnSatLig	----	----	----
6491351	27	25	26	0	8	2	0	0.296296	0.962963	15	0.555556	-0.222222	0.428571	----	----	HUnSatLig	----	----	----
6.43516e+06	23	25	26	0	8	2	0	0.347826	1.13043	11	0.478261	-0.26087	0.294118	----	----	HUnSatLig	----	----	----
6418108	30	35	36	0	8	2	0	0.266667	1.2	13	0.433333	-0.533333	0.291667	----	----	HUnSatLig	----	----	----
6.40873e+06	31	41	42	0	5	2	0	0.16129	1.35484	11	0.354839	-0.903226	0.245283	----	----	HUnSatLig	----	----	----
6.40662e+06	30	28	29	2	3	1	1	0.1	0.966667	18	0.6	-0.5	0.571429	----	Aromatic	----	----	----	----
6.38716e+06	25	37	38	0	7	2	0	0.28	1.52	7	0.28	-0.8	0.0769231	----	----	----	AlipatNoN	----	----
6386540	27	29	30	0	5	2	0	0.185185	1.11111	13	0.481481	-0.592593	0.377778	----	----	HUnSatLig	----	----	----
6380829	31	39	40	0	6	2	0	0.193548	1.29032	12	0.387097	-0.774194	0.269231	----	----	HUnSatLig	----	----	----
6.37383e+06	23	24	25	2	4	1	1	0.173913	1.08696	13	0.565217	-0.391304	0.5	----	----	HUnSatLig	----	----	----
6338077	28	31	32	0	9	2	0	0.321429	1.14286	13	0.464286	-0.357143	0.302326	----	----	HUnSatLig	----	----	----
6.30698e+06	30	26	27	2	4	1	1	0.133333	0.9	19	0.633333	-0.366667	0.604167	CondAr	----	----	----	----	----
6301993	30	45	46	0	2	2	0	0.0666667	1.53333	8	0.266667	-1.26667	0.185185	----	----	----	AlipatNoN	----	----
6292184	26	37	38	0	8	2	0	0.307692	1.46154	8	0.307692	-0.692308	0.1	----	----	HUnSatLig	----	----	----
6289116	29	37	38	0	9	2	0	0.310345	1.31034	11	0.37931	-0.551724	0.2	----	----	HUnSatLig	----	----	----
6.28008e+06	29	33	34	0	9	2	0	0.310345	1.17241	13	0.448276	-0.413793	0.288889	----	----	HUnSatLig	----	----	----
6.20813e+06	41	30	31	0	3	0	1	0.0731707	0.756098	27	0.658537	-0.609756	0.649351	CondAr	----	----	----	----	----
6.20452e+06	24	35	36	0	7	2	0	0.291667	1.5	7	0.291667	-0.75	0.0810811	----	----	----	AlipatNoN	----	----
6.19518e+06	44	59	60	4	8	0	0	0.181818	1.36364	17	0.386364	-0.727273	0.305556	----	----	HUnSatLig	----	----	----
6.16535e+06	28	22	23	2	3	1	1	0.107143	0.821429	19	0.678571	-0.321429	0.666667	CondAr	----	----	----	----	----
6153437	31	43	44	0	8	2	0	0.258065	1.41935	10	0.322581	-0.774194	0.16	----	----	HUnSatLig	----	----	----
6134844	31	39	40	0	7	2	0	0.225806	1.29032	12	0.387097	-0.709677	0.254902	----	----	HUnSatLig	----	----	----
6.10839e+06	29	45	46	0	6	2	0	0.206897	1.58621	7	0.241379	-1.03448	0.0833333	----	----	----	AlipatNoN	----	----
6.09945e+06	29	24	25	2	3	1	1	0.103448	0.862069	19	0.655172	-0.37931	0.638298	CondAr	----	----	----	----	----
6097680	41	28	29	0	3	0	1	0.0731707	0.707317	28	0.682927	-0.560976	0.675325	CondAr	----	----	----	----	----
6.07254e+06	24	18	19	2	3	1	1	0.125	0.791667	17	0.708333	-0.208333	0.702703	CondAr	----	----	----	----	----
6062123	28	37	38	0	9	2	0	0.321429	1.35714	10	0.357143	-0.571429	0.162791	----	----	HUnSatLig	----	----	----
6057712	31	47	48	0	5	2	0	0.16129	1.54839	8	0.258065	-1.09677	0.132075	----	----	----	AlipatNoN	----	----
5.98273e+06	29	29	30	0	9	2	0	0.310345	1.03448	15	0.517241	-0.275862	0.377778	----	----	HUnSatLig	----	----	----
5.97636e+06	27	35	36	0	9	2	0	0.333333	1.33333	10	0.37037	-0.518519	0.170732	----	----	HUnSatLig	----	----	----
5.97559e+06	31	30	31	2	3	1	1	0.0967742	1	18	0.580645	-0.548387	0.54902	----	Aromatic	----	----	----	----
5.95642e+06	26	39	40	0	7	2	0	0.269231	1.53846	7	0.269231	-0.846154	0.0731707	----	----	----	AlipatNoN	----	----
5946578	27	39	40	0	8	2	0	0.296296	1.48148	8	0.296296	-0.740741	0.0952381	----	----	HUnSatLig	----	----	----
5.93499e+06	30	33	34	0	9	2	0	0.3	1.13333	14	0.466667	-0.4	0.319149	----	----	HUnSatLig	----	----	----
5.92782e+06	24	20	21	2	4	1	1	0.166667	0.875	16	0.666667	-0.208333	0.638889	CondAr	----	----	----	----	----
5.92723e+06	25	35	36	0	8	2	0	0.32	1.44	8	0.32	-0.64	0.105263	----	----	HUnSatLig	----	----	----
5892201	25	24	25	2	5	1	1	0.2	1	15	0.6	-0.28	0.540541	----	Aromatic	----	----	----	----
5889520	28	27	28	0	9	2	0	0.321429	1	15	0.535714	-0.214286	0.395349	----	----	HUnSatLig	----	----	----
5880459	28	45	46	0	4	2	0	0.142857	1.64286	6	0.214286	-1.21429	0.0833333	----	----	----	AlipatNoN	----	----
5841941	30	43	44	0	8	2	0	0.266667	1.46667	9	0.3	-0.8	0.125	----	----	HUnSatLig	----	----	----
5.82544e+06	26	33	34	0	9	2	0	0.346154	1.30769	10	0.384615	-0.461538	0.179487	----	----	HUnSatLig	----	----	----
5.80388e+06	27	31	32	0	4	2	0	0.148148	1.18519	12	0.444444	-0.740741	0.347826	----	----	HUnSatLig	----	----	----
5.72101e+06	26	27	28	0	9	2	0	0.346154	1.07692	13	0.5	-0.230769	0.333333	----	----	HUnSatLig	----	----	----
5.69645e+06	29	22	23	2	4	1	1	0.137931	0.793103	20	0.689655	-0.241379	0.673913	CondAr	----	----	----	----	----
5.67796e+06	23	18	19	2	3	1	1	0.130435	0.826087	16	0.695652	-0.217391	0.685714	CondAr	----	----	----	----	----
5.66355e+06	25	18	19	2	3	1	1	0.12	0.76	18	0.72	-0.2	0.717949	CondAr	----	----	----	----	----
5.66026e+06	29	39	40	0	9	2	0	0.310345	1.37931	10	0.344828	-0.62069	0.155556	----	----	HUnSatLig	----	----	----
5.65551e+06	30	37	38	0	9	2	0	0.3	1.26667	12	0.4	-0.533333	0.234043	----	----	HUnSatLig	----	----	----
5.63278e+06	31	39	40	0	8	2	0	0.258065	1.29032	12	0.387097	-0.645161	0.24	----	----	HUnSatLig	----	----	----
5591664	30	43	44	0	2	2	0	0.0666667	1.46667	9	0.3	-1.2	0.222222	----	----	HUnSatLig	----	----	----
5581869	31	45	46	0	7	2	0	0.225806	1.48387	9	0.290323	-0.903226	0.137255	----	----	HUnSatLig	----	----	----
5581035	29	29	30	0	7	2	0	0.241379	1.03448	15	0.517241	-0.413793	0.404255	----	----	HUnSatLig	----	----	----
5.57892e+06	30	24	25	2	4	1	1	0.133333	0.833333	20	0.666667	-0.3	0.645833	CondAr	----	----	----	----	----
5.57604e+06	28	41	42	0	8	2	0	0.285714	1.5	8	0.285714	-0.785714	0.0909091	----	----	----	AlipatNoN	----	----
5.5713e+06	31	35	36	0	7	2	0	0.225806	1.16129	14	0.451613	-0.580645	0.333333	----	----	HUnSatLig	----	----	----
5568959	24	36	37	0	4	2	1	0.166667	1.54167	7	0.291667	-1.04167	0.131579	----	----	----	AlipatNoN	----	----
5547507	31	35	36	0	10	2	0	0.322581	1.16129	14	0.451613	-0.387097	0.291667	----	----	HUnSatLig	----	----	----
5537436	40	24	25	0	5	0	1	0.125	0.625	29	0.725	-0.375	0.712329	CondAr	----	----	----	----	----
5.53143e+06	25	29	30	0	9	2	0	0.36	1.2	11	0.44	-0.32	0.243243	----	----	HUnSatLig	----	----	----
5.52366e+06	26	41	42	0	5	2	0	0.192308	1.61538	6	0.230769	-1.07692	0.0697674	----	----	----	AlipatNoN	----	----
5518654	26	23	24	0	8	2	0	0.307692	0.923077	15	0.576923	-0.153846	0.45	----	----	HUnSatLig	----	----	----
5.4714e+06	21	20	21	2	3	1	1	0.142857	1	13	0.619048	-0.333333	0.580645	----	Aromatic	----	----	----	----
5.46812e+06	24	33	34	0	8	2	0	0.333333	1.41667	8	0.333333	-0.583333	0.111111	----	----	HUnSatLig	----	----	----
5450590	26	27	28	0	5	2	0	0.192308	1.07692	13	0.5	-0.538462	0.395349	----	----	HUnSatLig	----	----	----
5447575	41	26	27	0	3	0	1	0.0731707	0.658537	29	0.707317	-0.512195	0.701299	CondAr	----	----	----	----	----
5444098	28	44	45	0	4	2	1	0.142857	1.60714	7	0.25	-1.17857	0.108696	----	----	----	AlipatNoN	----	----
5.41071e+06	40	22	23	0	4	0	1	0.1	0.575	30	0.75	-0.375	0.743243	CondAr	----	----	----	----	----
5.40333e+06	23	20	21	2	4	1	1	0.173913	0.913043	15	0.652174	-0.217391	0.617647	CondAr	----	----	----	----	----
5.40313e+06	28	20	21	2	4	1	1	0.142857	0.75	20	0.714286	-0.178571	0.704545	CondAr	----	----	----	----	----
5401289	25	38	39	0	4	2	1	0.16	1.56	7	0.28	-1.08	0.125	----	----	----	AlipatNoN	----	----
5398233	31	41	42	0	4	2	0	0.129032	1.35484	11	0.354839	-0.967742	0.259259	----	----	HUnSatLig	----	----	----
5380409	27	43	44	0	5	2	0	0.185185	1.62963	6	0.222222	-1.11111	0.0666667	----	----	----	AlipatNoN	----	----
5.36456e+06	30	45	46	0	7	2	0	0.233333	1.53333	8	0.266667	-0.933333	0.102041	----	----	----	AlipatNoN	----	----
5.36141e+06	26	25	26	0	9	2	0	0.346154	1	14	0.538462	-0.153846	0.384615	----	----	HUnSatLig	----	----	----
5.3332e+06	30	37	38	0	5	2	0	0.166667	1.26667	12	0.4	-0.8	0.294118	----	----	HUnSatLig	----	----	----
5.32017e+06	32	60	61	1	5	2	0	0.15625	1.90625	3	0.09375	-1.375	-0.0754717	----	----	----	----	----	Alipat+N
5.31439e+06	25	31	32	0	9	2	0	0.36	1.28	10	0.4	-0.4	0.189189	----	----	HUnSatLig	----	----	----
5.30995e+06	30	39	40	0	9	2	0	0.3	1.33333	11	0.366667	-0.6	0.191489	----	----	HUnSatLig	----	----	----
5.29038e+06	22	18	19	2	3	1	1	0.136364	0.863636	15	0.681818	-0.227273	0.666667	CondAr	----	----	----	----	----
5276844	31	37	38	0	7	2	0	0.225806	1.22581	13	0.419355	-0.645161	0.294118	----	----	HUnSatLig	----	----	----
5273393	28	31	32	0	5	2	0	0.178571	1.14286	13	0.464286	-0.642857	0.361702	----	----	HUnSatLig	----	----	----
5.25046e+06	40	24	25	0	4	0	1	0.1	0.625	29	0.725	-0.425	0.716216	CondAr	----	----	----	----	----
5228870	31	43	44	0	3	2	0	0.0967742	1.41935	10	0.322581	-1.09677	0.236364	----	----	HUnSatLig	----	----	----
5.22369e+06	29	45	46	0	2	2	0	0.0689655	1.58621	7	0.241379	-1.31034	0.153846	----	----	----	AlipatNoN	----	----
5.19007e+06	29	27	28	0	8	2	0	0.275862	0.965517	16	0.551724	-0.275862	0.434783	----	----	HUnSatLig	----	----	----
5184242	27	20	21	2	5	1	1	0.185185	0.777778	19	0.703704	-0.111111	0.682927	CondAr	----	----	----	----	----
5.18183e+06	28	33	34	0	10	2	0	0.357143	1.21429	12	0.428571	-0.357143	0.238095	----	----	HUnSatLig	----	----	----
5166651	37	53	54	0	1	2	0	0.027027	1.45946	11	0.297297	-1.2973	0.246377	----	----	HUnSatLig	----	----	----
5155052	39	20	21	0	4	0	1	0.102564	0.538462	30	0.769231	-0.333333	0.763889	CondAr	----	----	----	----	----
5.13419e+06	28	33	34	0	4	2	0	0.142857	1.21429	12	0.428571	-0.785714	0.333333	----	----	HUnSatLig	----	----	----
5115524	32	41	42	0	7	2	0	0.21875	1.3125	12	0.375	-0.75	0.245283	----	----	HUnSatLig	----	----	----
5113256	26	18	19	2	3	1	1	0.115385	0.730769	19	0.730769	-0.192308	0.731707	CondAr	----	----	----	----	----
5110143	27	42	43	0	4	2	1	0.148148	1.59259	7	0.259259	-1.14815	0.113636	----	----	----	AlipatNoN	----	----
5.08231e+06	27	25	26	0	9	2	0	0.333333	0.962963	15	0.555556	-0.148148	0.414634	----	----	HUnSatLig	----	----	----
5.06258e+06	30	31	32	0	7	2	0	0.233333	1.06667	15	0.5	-0.466667	0.387755	----	----	HUnSatLig	----	----	----
5044505	27	40	41	0	4	2	1	0.148148	1.51852	8	0.296296	-1.07407	0.159091	----	----	----	AlipatNoN	----	----
5.04448e+06	30	47	48	0	5	2	0	0.166667	1.6	7	0.233333	-1.13333	0.0980392	----	----	----	AlipatNoN	----	----
5034840	28	31	32	0	10	2	0	0.357143	1.14286	13	0.464286	-0.285714	0.285714	----	----	HUnSatLig	----	----	----
5034347	32	43	44	0	8	2	0	0.25	1.375	11	0.34375	-0.75	0.192308	----	----	HUnSatLig	----	----	----
5001935	27	41	42	0	7	2	0	0.259259	1.55556	7	0.259259	-0.888889	0.0697674	----	----	----	AlipatNoN	----	----
4995216	41	30	31	0	4	0	1	0.097561	0.756098	27	0.658537	-0.560976	0.644737	CondAr	----	----	----	----	----
4991148	27	40	41	0	5	2	1	0.185185	1.51852	8	0.296296	-1	0.139535	----	----	----	AlipatNoN	----	----
4.98944e+06	32	41	42	0	8	2	0	0.25	1.3125	12	0.375	-0.6875	0.230769	----	----	HUnSatLig	----	----	----
4975851	28	25	26	0	8	2	0	0.285714	0.928571	16	0.571429	-0.214286	0.454545	----	----	HUnSatLig	----	----	----
4.97235e+06	32	30	31	2	4	1	1	0.125	0.96875	19	0.59375	-0.46875	0.557692	----	Aromatic	----	----	----	----
4966117	29	43	44	0	8	2	0	0.275862	1.51724	8	0.275862	-0.827586	0.0869565	----	----	----	AlipatNoN	----	----
4948128	24	30	31	2	3	1	1	0.125	1.29167	11	0.458333	-0.708333	0.378378	----	----	HUnSatLig	----	----	----
4.9448e+06	25	18	19	2	4	1	1	0.16	0.76	18	0.72	-0.12	0.710526	CondAr	----	----	----	----	----
4.9423e+06	28	42	43	0	4	2	1	0.142857	1.53571	8	0.285714	-1.10714	0.152174	----	----	----	AlipatNoN	----	----
4.93402e+06	31	39	40	0	9	2	0	0.290323	1.29032	12	0.387097	-0.580645	0.22449	----	----	HUnSatLig	----	----	----
4.92419e+06	41	24	25	0	5	0	1	0.121951	0.609756	30	0.731707	-0.365854	0.72	CondAr	----	----	----	----	----
4.92284e+06	26	20	21	2	5	1	1	0.192308	0.807692	18	0.692308	-0.115385	0.666667	CondAr	----	----	----	----	----
4.91664e+06	25	27	28	0	9	2	0	0.36	1.12	12	0.48	-0.24	0.297297	----	----	HUnSatLig	----	----	----
4914549	29	37	38	0	3	2	0	0.103448	1.31034	11	0.37931	-0.965517	0.294118	----	----	HUnSatLig	----	----	----
4906758	32	43	44	0	7	2	0	0.21875	1.375	11	0.34375	-0.8125	0.207547	----	----	HUnSatLig	----	----	----
4.89444e+06	30	33	34	0	6	2	0	0.2	1.13333	14	0.466667	-0.6	0.36	----	----	HUnSatLig	----	----	----
4.89177e+06	24	27	28	0	9	2	0	0.375	1.16667	11	0.458333	-0.25	0.257143	----	----	HUnSatLig	----	----	----
4.87884e+06	22	34	35	0	4	2	1	0.181818	1.59091	6	0.272727	-1.04545	0.0882353	----	----	----	AlipatNoN	----	----
4869463	26	40	41	0	4	2	1	0.153846	1.57692	7	0.269231	-1.11538	0.119048	----	----	----	AlipatNoN	----	----
4857198	28	25	26	0	9	2	0	0.321429	0.928571	16	0.571429	-0.142857	0.44186	----	----	HUnSatLig	----	----	----
4.85302e+06	32	45	46	0	6	2	0	0.1875	1.4375	10	0.3125	-0.9375	0.185185	----	----	HUnSatLig	----	----	----
4832239	42	28	29	0	4	0	1	0.0952381	0.690476	29	0.690476	-0.5	0.679487	CondAr	----	----	----	----	----
4.83065e+06	29	31	32	0	10	2	0	0.344828	1.10345	14	0.482759	-0.275862	0.318182	----	----	HUnSatLig	----	----	----
4822074	32	43	44	0	6	2	0	0.1875	1.375	11	0.34375	-0.875	0.222222	----	----	HUnSatLig	----	----	----
4.81651e+06	40	28	29	0	4	0	1	0.1	0.725	27	0.675	-0.525	0.662162	CondAr	----	----	----	----	----
4.80668e+06	31	49	50	0	3	2	0	0.0967742	1.6129	7	0.225806	-1.29032	0.127273	----	----	----	AlipatNoN	----	----
4.78533e+06	27	23	24	0	8	2	0	0.296296	0.888889	16	0.592593	-0.148148	0.47619	----	----	HUnSatLig	----	----	----
4.77723e+06	25	30	31	2	4	1	1	0.16	1.24	12	0.48	-0.6	0.394737	----	----	HUnSatLig	----	----	----
4.77331e+06	30	26	27	2	3	1	1	0.1	0.9	19	0.633333	-0.433333	0.612245	CondAr	----	----	----	----	----
4.76802e+06	21	32	33	0	4	2	1	0.190476	1.57143	6	0.285714	-1	0.09375	----	----	----	AlipatNoN	----	----
4.75928e+06	32	45	46	0	5	2	0	0.15625	1.4375	10	0.3125	-1	0.2	----	----	HUnSatLig	----	----	----
4.75807e+06	23	23	24	0	8	2	0	0.347826	1.04348	12	0.521739	-0.173913	0.352941	----	----	HUnSatLig	----	----	----
4.75039e+06	24	38	39	0	4	2	1	0.166667	1.625	6	0.25	-1.125	0.0789474	----	----	----	AlipatNoN	----	----
4.74839e+06	23	34	35	0	4	2	1	0.173913	1.52174	7	0.304348	-1	0.138889	----	----	----	AlipatNoN	----	----
4.7233e+06	25	32	33	2	3	1	1	0.12	1.32	11	0.44	-0.76	0.358974	----	----	HUnSatLig	----	----	----
4694113	23	31	32	0	8	2	0	0.347826	1.3913	8	0.347826	-0.521739	0.117647	----	----	HUnSatLig	----	----	----
4.67775e+06	31	33	34	0	9	2	0	0.290323	1.09677	15	0.483871	-0.387097	0.346939	----	----	HUnSatLig	----	----	----
4676855	29	46	47	0	4	2	1	0.137931	1.62069	7	0.241379	-1.2069	0.104167	----	----	----	AlipatNoN	----	----
4.65731e+06	30	47	48	0	2	2	0	0.0666667	1.6	7	0.233333	-1.33333	0.148148	----	----	----	AlipatNoN	----	----
4652772	31	28	29	2	3	1	1	0.0967742	0.935484	19	0.612903	-0.483871	0.588235	----	Aromatic	----	----	----	----
4.64022e+06	29	33	34	0	10	2	0	0.344828	1.17241	13	0.448276	-0.344828	0.272727	----	----	HUnSatLig	----	----	----
4634509	27	37	38	0	9	2	0	0.333333	1.40741	9	0.333333	-0.592593	0.121951	----	----	HUnSatLig	----	----	----
4633021	24	38	39	0	3	2	1	0.125	1.625	6	0.25	-1.20833	0.102564	----	----	----	AlipatNoN	----	----
4630580	30	35	36	0	10	2	0	0.333333	1.2	13	0.433333	-0.4	0.26087	----	----	HUnSatLig	----	----	----
4.62527e+06	24	18	19	2	4	1	1	0.166667	0.791667	17	0.708333	-0.125	0.694444	CondAr	----	----	----	----	----
4624746	28	35	36	0	3	2	0	0.107143	1.28571	11	0.392857	-0.928571	0.306122	----	----	HUnSatLig	----	----	----
4606334	21	22	23	2	3	1	1	0.142857	1.09524	12	0.571429	-0.428571	0.516129	----	Aromatic	----	----	----	----
4598287	30	33	34	0	10	2	0	0.333333	1.13333	14	0.466667	-0.333333	0.304348	----	----	HUnSatLig	----	----	----
4594026	31	37	38	0	6	2	0	0.193548	1.22581	13	0.419355	-0.709677	0.307692	----	----	HUnSatLig	----	----	----
4.58674e+06	27	29	30	0	10	2	0	0.37037	1.11111	13	0.481481	-0.222222	0.3	----	----	HUnSatLig	----	----	----
4582196	29	35	36	0	4	2	0	0.137931	1.24138	12	0.413793	-0.827586	0.32	----	----	HUnSatLig	----	----	----
4.57548e+06	28	42	43	0	5	2	1	0.178571	1.53571	8	0.285714	-1.03571	0.133333	----	----	----	AlipatNoN	----	----
4563873	42	28	29	0	5	0	1	0.119048	0.690476	29	0.690476	-0.452381	0.675325	CondAr	----	----	----	----	----
4.56366e+06	26	18	19	2	4	1	1	0.153846	0.730769	19	0.730769	-0.115385	0.725	CondAr	----	----	----	----	----
4.56056e+06	20	32	33	0	3	2	1	0.15	1.65	5	0.25	-1.15	0.0645161	----	----	----	AlipatNoN	----	----
4556686	26	35	36	0	9	2	0	0.346154	1.38462	9	0.346154	-0.538462	0.128205	----	----	HUnSatLig	----	----	----
4.5385e+06	22	34	35	0	3	2	1	0.136364	1.59091	6	0.272727	-1.13636	0.114286	----	----	----	AlipatNoN	----	----
4533316	26	36	37	1	6	2	0	0.230769	1.42308	9	0.346154	-0.692308	0.175	----	----	HUnSatLig	----	----	----
4.52501e+06	30	48	49	0	4	2	1	0.133333	1.63333	7	0.233333	-1.23333	0.1	----	----	----	AlipatNoN	----	----
4.51512e+06	32	45	46	0	7	2	0	0.21875	1.4375	10	0.3125	-0.875	0.169811	----	----	HUnSatLig	----	----	----
4.5004e+06	29	44	45	0	4	2	1	0.137931	1.55172	8	0.275862	-1.13793	0.145833	----	----	----	AlipatNoN	----	----
4.49958e+06	22	32	33	0	4	2	1	0.181818	1.5	7	0.318182	-0.954545	0.147059	----	----	----	AlipatNoN	----	----
4.49391e+06	41	26	27	0	5	0	1	0.121951	0.658537	29	0.707317	-0.414634	0.693333	CondAr	----	----	----	----	----
4.48934e+06	23	36	37	0	3	2	1	0.130435	1.6087	6	0.26087	-1.17391	0.108108	----	----	----	AlipatNoN	----	----
4470700	31	41	42	0	9	2	0	0.290323	1.35484	11	0.354839	-0.645161	0.183673	----	----	HUnSatLig	----	----	----
4.46911e+06	30	41	42	0	9	2	0	0.3	1.4	10	0.333333	-0.666667	0.148936	----	----	HUnSatLig	----	----	----
4.46766e+06	28	29	30	0	10	2	0	0.357143	1.07143	14	0.5	-0.214286	0.333333	----	----	HUnSatLig	----	----	----
4.46003e+06	29	35	36	0	10	2	0	0.344828	1.24138	12	0.413793	-0.413793	0.227273	----	----	HUnSatLig	----	----	----
4.43629e+06	31	35	36	0	11	2	0	0.354839	1.16129	14	0.451613	-0.322581	0.276596	----	----	HUnSatLig	----	----	----
4428808	26	38	39	0	4	2	1	0.153846	1.5	8	0.307692	-1.03846	0.166667	----	----	----	AlipatNoN	----	----
4426883	28	20	21	2	3	1	1	0.107143	0.75	20	0.714286	-0.25	0.711111	CondAr	----	----	----	----	----
4.4213e+06	30	46	47	0	4	2	1	0.133333	1.56667	8	0.266667	-1.16667	0.14	----	----	----	AlipatNoN	----	----
4.40982e+06	29	46	47	0	3	2	1	0.103448	1.62069	7	0.241379	-1.27586	0.122449	----	----	----	AlipatNoN	----	----
4409171	31	33	34	0	7	2	0	0.225806	1.09677	15	0.483871	-0.516129	0.372549	----	----	HUnSatLig	----	----	----
4.4027e+06	23	28	29	2	3	1	1	0.130435	1.26087	11	0.478261	-0.652174	0.4	----	----	HUnSatLig	----	----	----
4.40031e+06	29	47	48	0	3	2	0	0.103448	1.65517	6	0.206897	-1.31034	0.0980392	----	----	----	AlipatNoN	----	----
4.39938e+06	28	39	40	0	9	2	0	0.321429	1.42857	9	0.321429	-0.642857	0.116279	----	----	HUnSatLig	----	----	----
4389606	22	20	21	2	4	1	1	0.181818	0.954545	14	0.636364	-0.227273	0.59375	----	Aromatic	----	----	----	----
4.38951e+06	31	47	48	0	6	2	0	0.193548	1.54839	8	0.258065	-1.03226	0.115385	----	----	----	AlipatNoN	----	----
4.3801e+06	29	47	48	0	4	2	0	0.137931	1.65517	6	0.206897	-1.24138	0.08	----	----	----	AlipatNoN	----	----
4.35487e+06	31	47	48	0	2	2	0	0.0645161	1.54839	8	0.258065	-1.29032	0.178571	----	----	----	AlipatNoN	----	----
4343717	25	40	41	0	4	2	1	0.16	1.64	6	0.24	-1.16	0.075	----	----	----	AlipatNoN	----	----
4.33873e+06	26	38	39	0	5	2	1	0.192308	1.5	8	0.307692	-0.961538	0.146341	----	----	----	AlipatNoN	----	----
4.33471e+06	32	37	38	0	10	2	0	0.3125	1.1875	14	0.4375	-0.4375	0.28	----	----	HUnSatLig	----	----	----
4333542	27	31	32	0	10	2	0	0.37037	1.18519	12	0.444444	-0.296296	0.25	----	----	HUnSatLig	----	----	----
4325692	42	32	33	0	3	0	1	0.0714286	0.785714	27	0.642857	-0.642857	0.632911	CondAr	----	----	----	----	----
4.32303e+06	30	37	38	0	10	2	0	0.333333	1.26667	12	0.4	-0.466667	0.217391	----	----	HUnSatLig	----	----	----
4311486	25	16	17	2	3	1	1	0.12	0.68	19	0.76	-0.12	0.769231	CondAr	----	----	----	----	----
4.31051e+06	25	38	39	0	5	2	1	0.2	1.56	7	0.28	-1	0.102564	----	----	----	AlipatNoN	----	----
4309593	32	32	33	2	3	1	1	0.09375	1.03125	18	0.5625	-0.59375	0.528302	----	Aromatic	----	----	----	----
4.3073e+06	27	18	19	2	4	1	1	0.148148	0.703704	20	0.740741	-0.111111	0.738095	CondAr	----	----	----	----	----
4306867	24	28	29	2	4	1	1	0.166667	1.20833	12	0.5	-0.541667	0.416667	----	----	HUnSatLig	----	----	----
4.30278e+06	28	35	36	0	10	2	0	0.357143	1.28571	11	0.392857	-0.428571	0.190476	----	----	HUnSatLig	----	----	----
4289462	24	36	37	0	3	2	1	0.125	1.54167	7	0.291667	-1.125	0.153846	----	----	----	AlipatNoN	----	----
4.2853e+06	29	39	40	0	2	2	0	0.0689655	1.37931	10	0.344828	-1.10345	0.269231	----	----	HUnSatLig	----	----	----
4.2835e+06	25	40	41	0	3	2	1	0.12	1.64	6	0.24	-1.24	0.097561	----	----	----	AlipatNoN	----	----
4.27279e+06	25	25	26	0	9	2	0	0.36	1.04	13	0.52	-0.16	0.351351	----	----	HUnSatLig	----	----	----
4260062	26	21	22	0	8	2	0	0.307692	0.846154	16	0.615385	-0.0769231	0.5	----	----	HUnSatLig	----	----	----
4.25955e+06	28	43	44	0	7	2	0	0.25	1.57143	7	0.25	-0.928571	0.0666667	----	----	----	AlipatNoN	----	----
4.25934e+06	27	42	43	0	3	2	1	0.111111	1.59259	7	0.259259	-1.22222	0.133333	----	----	----	AlipatNoN	----	----
4257549	23	36	37	0	4	2	1	0.173913	1.6087	6	0.26087	-1.08696	0.0833333	----	----	----	AlipatNoN	----	----
4257200	24	28	29	1	6	2	0	0.25	1.20833	11	0.458333	-0.416667	0.305556	----	----	HUnSatLig	----	----	----
4.25353e+06	33	45	46	0	8	2	0	0.242424	1.39394	11	0.333333	-0.787879	0.185185	----	----	HUnSatLig	----	----	----
4.23899e+06	28	25	26	0	7	2	0	0.25	0.928571	16	0.571429	-0.285714	0.466667	----	----	HUnSatLig	----	----	----
4.2344e+06	25	38	39	0	3	2	1	0.12	1.56	7	0.28	-1.16	0.146341	----	----	----	AlipatNoN	----	----
4.2324e+06	27	42	43	0	5	2	1	0.185185	1.59259	7	0.259259	-1.07407	0.0930233	----	----	----	AlipatNoN	----	----
4.22817e+06	24	36	37	0	5	2	1	0.208333	1.54167	7	0.291667	-0.958333	0.108108	----	----	----	AlipatNoN	----	----
4.22802e+06	25	32	33	1	5	2	0	0.2	1.32	10	0.4	-0.64	0.25641	----	----	HUnSatLig	----	----	----
4220379	26	40	41	0	5	2	1	0.192308	1.57692	7	0.269231	-1.03846	0.097561	----	----	----	AlipatNoN	----	----
4.21458e+06	30	39	40	0	3	2	0	0.1	1.33333	11	0.366667	-1	0.283019	----	----	HUnSatLig	----	----	----
4213992	26	23	24	0	9	2	0	0.346154	0.923077	15	0.576923	-0.0769231	0.435897	----	----	HUnSatLig	----	----	----
4.21131e+06	28	44	45	0	3	2	1	0.107143	1.60714	7	0.25	-1.25	0.12766	----	----	----	AlipatNoN	----	----
4201016	28	44	45	0	5	2	1	0.178571	1.60714	7	0.25	-1.10714	0.0888889	----	----	----	AlipatNoN	----	----
4.19217e+06	23	34	35	0	3	2	1	0.130435	1.52174	7	0.304348	-1.08696	0.162162	----	----	----	AlipatNoN	----	----
4192124	27	45	46	0	4	2	0	0.148148	1.7037	5	0.185185	-1.25926	0.0434783	----	----	----	AlipatNoN	----	----
4.18608e+06	25	36	37	0	4	2	1	0.16	1.48	8	0.32	-1	0.175	----	----	HUnSatLig	----	----	----
4.18577e+06	25	36	37	0	5	2	1	0.2	1.48	8	0.32	-0.92	0.153846	----	----	HUnSatLig	----	----	----
4.18359e+06	27	36	37	2	3	1	1	0.111111	1.37037	11	0.407407	-0.851852	0.325581	----	----	HUnSatLig	----	----	----
4182321	40	22	23	0	5	0	1	0.125	0.575	30	0.75	-0.325	0.739726	CondAr	----	----	----	----	----
4.17757e+06	32	41	42	0	10	2	0	0.3125	1.3125	12	0.375	-0.5625	0.2	----	----	HUnSatLig	----	----	----
4.16647e+06	48	62	63	1	4	0	0	0.0833333	1.3125	18	0.375	-1.08333	0.344444	----	----	HUnSatLig	----	----	----
4.16584e+06	26	34	35	1	6	2	0	0.230769	1.34615	10	0.384615	-0.615385	0.225	----	----	HUnSatLig	----	----	----
4.15727e+06	32	41	42	0	9	2	0	0.28125	1.3125	12	0.375	-0.625	0.215686	----	----	HUnSatLig	----	----	----
4154852	21	32	33	0	3	2	1	0.142857	1.57143	6	0.285714	-1.09524	0.121212	----	----	----	AlipatNoN	----	----
4.14718e+06	33	43	44	0	8	2	0	0.242424	1.33333	12	0.363636	-0.727273	0.222222	----	----	HUnSatLig	----	----	----
4144247	22	22	23	2	4	1	1	0.181818	1.04545	13	0.590909	-0.318182	0.53125	----	Aromatic	----	----	----	----
4.14256e+06	26	41	42	0	6	2	0	0.230769	1.61538	6	0.230769	-1	0.047619	----	----	----	AlipatNoN	----	----
4140960	20	30	31	0	4	2	1	0.2	1.55	6	0.3	-0.95	0.1	----	----	----	AlipatNoN	----	----
4135400	24	32	33	1	6	2	0	0.25	1.375	9	0.375	-0.583333	0.194444	----	----	HUnSatLig	----	----	----
4.13192e+06	31	45	46	0	8	2	0	0.258065	1.48387	9	0.290323	-0.83871	0.12	----	----	HUnSatLig	----	----	----
4126677	24	24	25	2	5	1	1	0.208333	1.04167	14	0.583333	-0.291667	0.514286	----	Aromatic	----	----	----	----
4.11965e+06	31	49	50	0	2	2	0	0.0645161	1.6129	7	0.225806	-1.35484	0.142857	----	----	----	AlipatNoN	----	----
4119267	31	39	40	0	5	2	0	0.16129	1.29032	12	0.387097	-0.83871	0.283019	----	----	HUnSatLig	----	----	----
4.11606e+06	31	49	50	0	4	2	0	0.129032	1.6129	7	0.225806	-1.22581	0.111111	----	----	----	AlipatNoN	----	----
4.10953e+06	26	34	35	2	3	1	1	0.115385	1.34615	11	0.423077	-0.807692	0.341463	----	----	HUnSatLig	----	----	----
4.10355e+06	28	45	46	0	5	2	0	0.178571	1.64286	6	0.214286	-1.14286	0.0638298	----	----	----	AlipatNoN	----	----
4.10201e+06	25	33	34	0	9	2	0	0.36	1.36	9	0.36	-0.48	0.135135	----	----	HUnSatLig	----	----	----
4.10068e+06	27	43	44	0	6	2	0	0.222222	1.62963	6	0.222222	-1.03704	0.0454545	----	----	----	AlipatNoN	----	----
4.09507e+06	25	32	33	1	6	2	0	0.24	1.32	10	0.4	-0.56	0.236842	----	----	HUnSatLig	----	----	----
4.08999e+06	27	18	19	2	3	1	1	0.111111	0.703704	20	0.740741	-0.185185	0.744186	CondAr	----	----	----	----	----
4.08853e+06	24	22	23	2	5	1	1	0.208333	0.958333	15	0.625	-0.208333	0.571429	----	Aromatic	----	----	----	----
4085760	32	35	36	0	9	0	2	0.28125	1.125	16	0.5	-0.5625	0.411765	----	----	HUnSatLig	----	----	----
4083241	26	38	39	1	5	2	0	0.192308	1.5	8	0.307692	-0.846154	0.146341	----	----	----	----	----	Alipat+N
4.08013e+06	33	45	46	0	7	2	0	0.212121	1.39394	11	0.333333	-0.848485	0.2	----	----	HUnSatLig	----	----	----
4078118	25	34	35	1	6	2	0	0.24	1.4	9	0.36	-0.64	0.184211	----	----	HUnSatLig	----	----	----
4.07537e+06	27	27	28	0	5	2	0	0.185185	1.03704	14	0.518519	-0.518519	0.422222	----	----	HUnSatLig	----	----	----
4.05189e+06	30	48	49	0	3	2	1	0.1	1.63333	7	0.233333	-1.3	0.117647	----	----	----	AlipatNoN	----	----
4.05146e+06	32	41	42	0	6	2	0	0.1875	1.3125	12	0.375	-0.8125	0.259259	----	----	HUnSatLig	----	----	----
4.05009e+06	24	16	17	2	3	1	1	0.125	0.708333	18	0.75	-0.125	0.756757	CondAr	----	----	----	----	----
4049326	30	47	48	0	6	2	0	0.2	1.6	7	0.233333	-1.06667	0.08	----	----	----	AlipatNoN	----	----
4.04581e+06	32	47	48	0	5	2	0	0.15625	1.5	9	0.28125	-1.0625	0.163636	----	----	----	AlipatNoN	----	----
4043291	41	24	25	0	3	0	1	0.0731707	0.609756	30	0.731707	-0.463415	0.727273	CondAr	----	----	----	----	----
4.03281e+06	29	44	45	0	5	2	1	0.172414	1.55172	8	0.275862	-1.06897	0.12766	----	----	----	AlipatNoN	----	----
4032786	29	29	30	0	10	2	0	0.344828	1.03448	15	0.517241	-0.206897	0.363636	----	----	HUnSatLig	----	----	----
4.02679e+06	41	24	25	0	4	0	1	0.097561	0.609756	30	0.731707	-0.414634	0.723684	CondAr	----	----	----	----	----
4.02471e+06	33	39	40	0	10	2	0	0.30303	1.21212	14	0.424242	-0.484848	0.269231	----	----	HUnSatLig	----	----	----
4.01719e+06	24	29	30	0	9	2	0	0.375	1.25	10	0.416667	-0.333333	0.2	----	----	HUnSatLig	----	----	----
4.01683e+06	26	32	33	1	5	2	0	0.192308	1.26923	11	0.423077	-0.615385	0.292683	----	----	HUnSatLig	----	----	----
4010538	43	30	31	0	5	0	1	0.116279	0.72093	29	0.674419	-0.488372	0.658228	CondAr	----	----	----	----	----
4.01001e+06	40	20	21	0	4	0	1	0.1	0.525	31	0.775	-0.325	0.77027	CondAr	----	----	----	----	----
4.00738e+06	34	45	46	0	8	2	0	0.235294	1.35294	12	0.352941	-0.764706	0.214286	----	----	HUnSatLig	----	----	----
4.00491e+06	27	33	34	0	10	2	0	0.37037	1.25926	11	0.407407	-0.37037	0.2	----	----	HUnSatLig	----	----	----
3.99703e+06	20	32	33	0	4	2	1	0.2	1.65	5	0.25	-1.05	0.0333333	----	----	----	AlipatNoN	----	----
3987446	27	27	28	0	10	2	0	0.37037	1.03704	14	0.518519	-0.148148	0.35	----	----	HUnSatLig	----	----	----
3986788	24	34	35	1	5	2	0	0.208333	1.45833	8	0.333333	-0.75	0.162162	----	----	HUnSatLig	----	----	----
3985651	42	32	33	0	4	0	1	0.0952381	0.785714	27	0.642857	-0.595238	0.628205	CondAr	----	----	----	----	----
3973319	31	39	40	0	10	2	0	0.322581	1.29032	12	0.387097	-0.516129	0.208333	----	----	HUnSatLig	----	----	----
3.97087e+06	29	41	42	0	9	2	0	0.310345	1.44828	9	0.310345	-0.689655	0.111111	----	----	HUnSatLig	----	----	----
3965750	34	47	48	0	8	2	0	0.235294	1.41176	11	0.323529	-0.823529	0.178571	----	----	HUnSatLig	----	----	----
3.96451e+06	22	32	33	0	5	2	1	0.227273	1.5	7	0.318182	-0.863636	0.121212	----	----	----	AlipatNoN	----	----
3958803	31	47	48	0	7	2	0	0.225806	1.54839	8	0.258065	-0.967742	0.0980392	----	----	----	AlipatNoN	----	----
3956787	32	43	44	0	9	2	0	0.28125	1.375	11	0.34375	-0.6875	0.176471	----	----	HUnSatLig	----	----	----
3941538	32	47	48	0	4	2	0	0.125	1.5	9	0.28125	-1.125	0.178571	----	----	----	AlipatNoN	----	----
3935943	23	25	26	3	3	1	1	0.130435	1.13043	13	0.565217	-0.391304	0.515152	----	Aromatic	----	----	----	----
3.93374e+06	29	33	34	0	5	2	0	0.172414	1.17241	13	0.448276	-0.689655	0.346939	----	----	HUnSatLig	----	----	----
3.93333e+06	29	29	30	0	6	2	0	0.206897	1.03448	15	0.517241	-0.482759	0.416667	----	----	HUnSatLig	----	----	----
3.92826e+06	42	26	27	0	5	0	1	0.119048	0.642857	30	0.714286	-0.404762	0.701299	CondAr	----	----	----	----	----
3.92669e+06	32	47	48	0	6	2	0	0.1875	1.5	9	0.28125	-1	0.148148	----	----	----	AlipatNoN	----	----
3.91808e+06	26	36	37	1	5	2	0	0.192308	1.42308	9	0.346154	-0.769231	0.195122	----	----	HUnSatLig	----	----	----
3.91079e+06	43	34	35	0	3	0	1	0.0697674	0.813953	27	0.627907	-0.674419	0.617284	CondAr	----	----	----	----	----
3.90451e+06	32	39	40	0	10	2	0	0.3125	1.25	13	0.40625	-0.5	0.24	----	----	HUnSatLig	----	----	----
3.90421e+06	29	37	38	0	10	2	0	0.344828	1.31034	11	0.37931	-0.482759	0.181818	----	----	HUnSatLig	----	----	----
3.89987e+06	25	36	37	1	6	2	0	0.24	1.48	8	0.32	-0.72	0.131579	----	----	HUnSatLig	----	----	----
3899367	26	40	41	0	3	2	1	0.115385	1.57692	7	0.269231	-1.19231	0.139535	----	----	----	AlipatNoN	----	----
3892928	28	27	28	0	10	2	0	0.357143	1	15	0.535714	-0.142857	0.380952	----	----	HUnSatLig	----	----	----
3.89003e+06	42	30	31	0	4	0	1	0.0952381	0.738095	28	0.666667	-0.547619	0.653846	CondAr	----	----	----	----	----
3889876	27	23	24	0	9	2	0	0.333333	0.888889	16	0.592593	-0.0740741	0.463415	----	----	HUnSatLig	----	----	----
3.88762e+06	31	37	38	0	10	2	0	0.322581	1.22581	13	0.419355	-0.451613	0.25	----	----	HUnSatLig	----	----	----
3.87861e+06	28	46	47	0	4	2	1	0.142857	1.67857	6	0.214286	-1.25	0.0652174	----	----	----	AlipatNoN	----	----
3.87073e+06	32	39	40	0	7	2	0	0.21875	1.25	13	0.40625	-0.6875	0.283019	----	----	HUnSatLig	----	----	----
3861648	45	50	51	1	6	0	2	0.133333	1.13333	22	0.488889	-0.8	0.448718	----	----	HUnSatLig	----	----	----
3.8615e+06	29	22	23	2	3	1	1	0.103448	0.793103	20	0.689655	-0.310345	0.680851	CondAr	----	----	----	----	----
3.85971e+06	32	45	46	0	8	2	0	0.25	1.4375	10	0.3125	-0.8125	0.153846	----	----	HUnSatLig	----	----	----
3.84871e+06	27	44	45	0	3	2	1	0.111111	1.66667	6	0.222222	-1.2963	0.0888889	----	----	----	AlipatNoN	----	----
3.84749e+06	32	43	44	0	5	2	0	0.15625	1.375	11	0.34375	-0.9375	0.236364	----	----	HUnSatLig	----	----	----
3841344	23	18	19	2	4	1	1	0.173913	0.826087	16	0.695652	-0.130435	0.676471	CondAr	----	----	----	----	----
3841342	29	20	21	2	4	1	1	0.137931	0.724138	21	0.724138	-0.172414	0.717391	CondAr	----	----	----	----	----
3836052	25	30	31	1	6	2	0	0.24	1.24	11	0.44	-0.48	0.289474	----	----	HUnSatLig	----	----	----
3.83349e+06	24	34	35	0	4	2	1	0.166667	1.45833	8	0.333333	-0.958333	0.184211	----	----	HUnSatLig	----	----	----
3.82389e+06	30	24	25	2	3	1	1	0.1	0.833333	20	0.666667	-0.366667	0.653061	CondAr	----	----	----	----	----
3.80976e+06	31	45	46	0	2	2	0	0.0645161	1.48387	9	0.290323	-1.22581	0.214286	----	----	HUnSatLig	----	----	----
3.79582e+06	24	34	35	0	5	2	1	0.208333	1.45833	8	0.333333	-0.875	0.162162	----	----	HUnSatLig	----	----	----
3788924	21	18	19	2	3	1	1	0.142857	0.904762	14	0.666667	-0.238095	0.645161	CondAr	----	----	----	----	----
3.77994e+06	30	33	34	0	11	2	0	0.366667	1.13333	14	0.466667	-0.266667	0.288889	----	----	HUnSatLig	----	----	----
3757243	23	32	33	1	6	2	0	0.26087	1.43478	8	0.347826	-0.608696	0.147059	----	----	HUnSatLig	----	----	----
3756256	29	46	47	0	5	2	1	0.172414	1.62069	7	0.241379	-1.13793	0.0851064	----	----	----	AlipatNoN	----	----
3754162	26	38	39	1	6	2	0	0.230769	1.5	8	0.307692	-0.769231	0.125	----	----	----	----	----	Alipat+N
3747804	27	44	45	0	4	2	1	0.148148	1.66667	6	0.222222	-1.22222	0.0681818	----	----	----	AlipatNoN	----	----
3.74655e+06	24	34	35	1	6	2	0	0.25	1.45833	8	0.333333	-0.666667	0.138889	----	----	HUnSatLig	----	----	----
3737056	25	23	24	0	9	2	0	0.36	0.96	14	0.56	-0.08	0.405405	----	----	HUnSatLig	----	----	----
3.73538e+06	31	24	25	2	4	1	1	0.129032	0.806452	21	0.677419	-0.290323	0.66	CondAr	----	----	----	----	----
3.73161e+06	23	26	27	2	4	1	1	0.173913	1.17391	12	0.521739	-0.478261	0.441176	----	----	HUnSatLig	----	----	----
3.709e+06	42	28	29	0	3	0	1	0.0714286	0.690476	29	0.690476	-0.547619	0.683544	CondAr	----	----	----	----	----
3.70597e+06	42	30	31	0	3	0	1	0.0714286	0.738095	28	0.666667	-0.595238	0.658228	CondAr	----	----	----	----	----
3.69555e+06	40	20	21	0	3	0	1	0.075	0.525	31	0.775	-0.375	0.773333	CondAr	----	----	----	----	----
3.68571e+06	33	43	44	0	9	2	0	0.272727	1.33333	12	0.363636	-0.666667	0.207547	----	----	HUnSatLig	----	----	----
3.67833e+06	31	43	44	0	9	2	0	0.290323	1.41935	10	0.322581	-0.709677	0.142857	----	----	HUnSatLig	----	----	----
3.66779e+06	26	32	33	1	4	2	0	0.153846	1.26923	11	0.423077	-0.692308	0.309524	----	----	HUnSatLig	----	----	----
3.66394e+06	24	31	32	0	9	2	0	0.375	1.33333	9	0.375	-0.416667	0.142857	----	----	HUnSatLig	----	----	----
3.64682e+06	22	36	37	0	3	2	1	0.136364	1.68182	5	0.227273	-1.22727	0.0571429	----	----	----	AlipatNoN	----	----
3.64558e+06	30	45	46	0	8	2	0	0.266667	1.53333	8	0.266667	-0.866667	0.0833333	----	----	----	AlipatNoN	----	----
3.643e+06	21	30	31	0	4	2	1	0.190476	1.47619	7	0.333333	-0.904762	0.15625	----	----	HUnSatLig	----	----	----
3.63697e+06	25	18	19	2	5	1	1	0.2	0.76	18	0.72	-0.04	0.702703	CondAr	----	----	----	----	----
3.63106e+06	30	39	40	0	10	2	0	0.333333	1.33333	11	0.366667	-0.533333	0.173913	----	----	HUnSatLig	----	----	----
3629692	31	35	36	0	6	2	0	0.193548	1.16129	14	0.451613	-0.645161	0.346154	----	----	HUnSatLig	----	----	----
3620371	30	46	47	0	5	2	1	0.166667	1.56667	8	0.266667	-1.1	0.122449	----	----	----	AlipatNoN	----	----
3.6137e+06	30	49	50	0	3	2	0	0.1	1.66667	6	0.2	-1.33333	0.0943396	----	----	----	AlipatNoN	----	----
3.61351e+06	25	28	29	1	7	2	0	0.28	1.16	12	0.48	-0.32	0.324324	----	----	HUnSatLig	----	----	----
3.611e+06	26	42	43	0	3	2	1	0.115385	1.65385	6	0.230769	-1.26923	0.0930233	----	----	----	AlipatNoN	----	----
3.60994e+06	42	26	27	0	4	0	1	0.0952381	0.642857	30	0.714286	-0.452381	0.705128	CondAr	----	----	----	----	----
3.60245e+06	29	25	26	0	8	2	0	0.275862	0.896552	17	0.586207	-0.206897	0.478261	----	----	HUnSatLig	----	----	----
3601571	23	16	17	2	3	1	1	0.130435	0.73913	17	0.73913	-0.130435	0.742857	CondAr	----	----	----	----	----
3.59497e+06	23	34	35	0	5	2	1	0.217391	1.52174	7	0.304348	-0.913043	0.114286	----	----	----	AlipatNoN	----	----
3.59387e+06	24	26	27	1	7	2	0	0.291667	1.125	12	0.5	-0.25	0.342857	----	----	HUnSatLig	----	----	----
3.59087e+06	28	46	47	0	3	2	1	0.107143	1.67857	6	0.214286	-1.32143	0.0851064	----	----	----	AlipatNoN	----	----
3.58868e+06	27	36	37	1	6	2	0	0.222222	1.37037	10	0.37037	-0.666667	0.214286	----	----	HUnSatLig	----	----	----
3582951	26	18	19	2	5	1	1	0.192308	0.730769	19	0.730769	-0.0384615	0.717949	CondAr	----	----	----	----	----
3578527	27	42	43	3	5	0	0	0.185185	1.59259	8	0.296296	-0.888889	0.186047	----	----	----	----	----	Alipat+N
3.56574e+06	29	47	48	0	5	2	0	0.172414	1.65517	6	0.206897	-1.17241	0.0612245	----	----	----	AlipatNoN	----	----
3.56411e+06	27	36	37	1	5	2	0	0.185185	1.37037	10	0.37037	-0.740741	0.232558	----	----	HUnSatLig	----	----	----
3558307	25	16	17	2	4	1	1	0.16	0.68	19	0.76	-0.04	0.763158	CondAr	----	----	----	----	----
3.55655e+06	30	35	36	0	11	2	0	0.366667	1.2	13	0.433333	-0.333333	0.244444	----	----	HUnSatLig	----	----	----
3553449	25	27	28	3	3	1	1	0.12	1.12	14	0.56	-0.44	0.513514	----	Aromatic	----	----	----	----
3.53792e+06	22	16	17	2	3	1	1	0.136364	0.772727	16	0.727273	-0.136364	0.727273	CondAr	----	----	----	----	----
3535867	30	31	32	0	6	2	0	0.2	1.06667	15	0.5	-0.533333	0.4	----	----	HUnSatLig	----	----	----
3.53545e+06	28	40	41	0	5	2	1	0.178571	1.46429	9	0.321429	-0.964286	0.177778	----	----	HUnSatLig	----	----	----
3532377	33	47	48	0	6	2	0	0.181818	1.45455	10	0.30303	-0.969697	0.178571	----	----	HUnSatLig	----	----	----
3.52152e+06	26	42	43	0	4	2	1	0.153846	1.65385	6	0.230769	-1.19231	0.0714286	----	----	----	AlipatNoN	----	----
3.52047e+06	32	37	38	0	11	2	0	0.34375	1.1875	14	0.4375	-0.375	0.265306	----	----	HUnSatLig	----	----	----
3518249	22	46	47	0	15	1	1	0.681818	2.13636	0	0	-0.681818	-0.72	----	----	----	----	SatFACarb	----
3513673	26	32	33	1	6	2	0	0.230769	1.26923	11	0.423077	-0.538462	0.275	----	----	HUnSatLig	----	----	----
3513071	28	18	19	2	4	1	1	0.142857	0.678571	21	0.75	-0.107143	0.75	CondAr	----	----	----	----	----
3510515	30	29	30	0	7	2	0	0.233333	1	16	0.533333	-0.4	0.428571	----	----	HUnSatLig	----	----	----
3507929	28	45	46	0	6	2	0	0.214286	1.64286	6	0.214286	-1.07143	0.0434783	----	----	----	AlipatNoN	----	----
3.50635e+06	30	35	36	0	5	2	0	0.166667	1.2	13	0.433333	-0.733333	0.333333	----	----	HUnSatLig	----	----	----
3502249	21	34	35	0	3	2	1	0.142857	1.66667	5	0.238095	-1.19048	0.0606061	----	----	----	AlipatNoN	----	----
3.49227e+06	27	41	42	0	8	2	0	0.296296	1.55556	7	0.259259	-0.814815	0.047619	----	----	----	AlipatNoN	----	----
3.48432e+06	24	25	26	0	9	2	0	0.375	1.08333	12	0.5	-0.166667	0.314286	----	----	HUnSatLig	----	----	----
3478657	34	45	46	0	7	2	0	0.205882	1.35294	12	0.352941	-0.823529	0.22807	----	----	HUnSatLig	----	----	----
3.47268e+06	26	28	29	1	6	2	0	0.230769	1.11538	13	0.5	-0.384615	0.375	----	----	HUnSatLig	----	----	----
3470308	33	43	44	0	7	2	0	0.212121	1.33333	12	0.363636	-0.787879	0.236364	----	----	HUnSatLig	----	----	----
3.46321e+06	43	32	33	0	3	0	1	0.0697674	0.767442	28	0.651163	-0.627907	0.641975	CondAr	----	----	----	----	----
3.45822e+06	29	48	49	0	3	2	1	0.103448	1.68966	6	0.206897	-1.34483	0.0816327	----	----	----	AlipatNoN	----	----
3458054	27	34	35	1	6	2	0	0.222222	1.2963	11	0.407407	-0.592593	0.261905	----	----	HUnSatLig	----	----	----
3.45396e+06	31	49	50	0	5	2	0	0.16129	1.6129	7	0.225806	-1.16129	0.0943396	----	----	----	AlipatNoN	----	----
3.45385e+06	22	32	33	0	3	2	1	0.136364	1.5	7	0.318182	-1.04545	0.171429	----	----	----	AlipatNoN	----	----
3.45054e+06	28	42	43	0	3	2	1	0.107143	1.53571	8	0.285714	-1.17857	0.170213	----	----	----	AlipatNoN	----	----
3448053	26	27	28	0	10	2	0	0.384615	1.07692	13	0.5	-0.153846	0.315789	----	----	HUnSatLig	----	----	----
3442885	25	36	37	1	5	2	0	0.2	1.48	8	0.32	-0.8	0.153846	----	----	HUnSatLig	----	----	----
3.44148e+06	27	18	19	2	5	1	1	0.185185	0.703704	20	0.740741	-0.037037	0.731707	CondAr	----	----	----	----	----
3.43885e+06	23	32	33	0	4	2	1	0.173913	1.43478	8	0.347826	-0.913043	0.194444	----	----	HUnSatLig	----	----	----
3.43673e+06	25	26	27	1	7	2	0	0.28	1.08	13	0.52	-0.24	0.378378	----	----	HUnSatLig	----	----	----
3.43184e+06	43	28	29	0	4	0	1	0.0930233	0.674419	30	0.697674	-0.488372	0.6875	CondAr	----	----	----	----	----
3431454	25	25	26	3	3	1	1	0.12	1.04	15	0.6	-0.36	0.567568	----	Aromatic	----	----	----	----
3430357	28	23	24	0	9	2	0	0.321429	0.857143	17	0.607143	-0.0714286	0.488372	----	----	HUnSatLig	----	----	----
3.42512e+06	27	40	41	0	3	2	1	0.111111	1.51852	8	0.296296	-1.14815	0.177778	----	----	----	AlipatNoN	----	----
3418709	41	22	23	0	4	0	1	0.097561	0.560976	31	0.756098	-0.365854	0.75	CondAr	----	----	----	----	----
3.41764e+06	32	37	38	0	7	2	0	0.21875	1.1875	14	0.4375	-0.625	0.320755	----	----	HUnSatLig	----	----	----
3410989	23	27	28	0	9	2	0	0.391304	1.21739	10	0.434783	-0.26087	0.212121	----	----	HUnSatLig	----	----	----
3.40647e+06	39	20	21	0	5	0	1	0.128205	0.538462	30	0.769231	-0.282051	0.760563	CondAr	----	----	----	----	----
3.40636e+06	26	27	28	3	3	1	1	0.115385	1.07692	15	0.576923	-0.423077	0.538462	----	Aromatic	----	----	----	----
3.40267e+06	26	16	17	2	4	1	1	0.153846	0.653846	20	0.769231	-0.0384615	0.775	CondAr	----	----	----	----	----
3398365	33	45	46	0	6	2	0	0.181818	1.39394	11	0.333333	-0.909091	0.214286	----	----	HUnSatLig	----	----	----
3.39704e+06	36	70	71	4	10	0	1	0.277778	1.97222	4	0.111111	-1.08333	-0.134615	----	----	----	----	----	Alipat+N
3395530	44	69	70	0	5	3	0	0.113636	1.59091	10	0.227273	-1.22727	0.116883	----	----	----	AlipatNoN	----	----
3.39444e+06	25	23	24	3	3	1	1	0.12	0.96	16	0.64	-0.28	0.621622	CondAr	----	----	----	----	----
3.39426e+06	25	26	27	1	6	2	0	0.24	1.08	13	0.52	-0.32	0.394737	----	----	HUnSatLig	----	----	----
3.39393e+06	29	48	49	0	4	2	1	0.137931	1.68966	6	0.206897	-1.27586	0.0625	----	----	----	AlipatNoN	----	----
3.39366e+06	26	31	32	0	10	2	0	0.384615	1.23077	11	0.423077	-0.307692	0.210526	----	----	HUnSatLig	----	----	----
3.39264e+06	41	26	27	0	6	0	1	0.146341	0.658537	29	0.707317	-0.365854	0.689189	CondAr	----	----	----	----	----
3389785	28	29	30	0	5	2	0	0.178571	1.07143	14	0.5	-0.571429	0.404255	----	----	HUnSatLig	----	----	----
3.38474e+06	26	16	17	2	3	1	1	0.115385	0.653846	20	0.769231	-0.115385	0.780488	CondAr	----	----	----	----	----
3.38041e+06	27	34	35	1	5	2	0	0.185185	1.2963	11	0.407407	-0.666667	0.27907	----	----	HUnSatLig	----	----	----
3377614	22	26	27	2	3	1	1	0.136364	1.22727	11	0.5	-0.590909	0.424242	----	----	HUnSatLig	----	----	----
3.37671e+06	24	24	25	1	6	2	0	0.25	1.04167	13	0.541667	-0.25	0.416667	----	----	HUnSatLig	----	----	----
3.37515e+06	43	32	33	0	4	0	1	0.0930233	0.767442	28	0.651163	-0.581395	0.6375	CondAr	----	----	----	----	----
3368570	29	31	32	0	5	2	0	0.172414	1.10345	14	0.482759	-0.62069	0.387755	----	----	HUnSatLig	----	----	----
3.36137e+06	27	25	26	0	5	2	0	0.185185	0.962963	15	0.555556	-0.444444	0.466667	----	----	HUnSatLig	----	----	----
3359974	32	39	40	0	6	2	0	0.1875	1.25	13	0.40625	-0.75	0.296296	----	----	HUnSatLig	----	----	----
3.35731e+06	30	33	34	0	5	2	0	0.166667	1.13333	14	0.466667	-0.666667	0.372549	----	----	HUnSatLig	----	----	----
3.35581e+06	43	30	31	0	4	0	1	0.0930233	0.72093	29	0.674419	-0.534884	0.6625	CondAr	----	----	----	----	----
3.34918e+06	26	30	31	1	6	2	0	0.230769	1.19231	12	0.461538	-0.461538	0.325	----	----	HUnSatLig	----	----	----
3.34855e+06	30	43	44	0	9	2	0	0.3	1.46667	9	0.3	-0.733333	0.106383	----	----	HUnSatLig	----	----	----
3.34816e+06	33	47	48	0	8	2	0	0.242424	1.45455	10	0.30303	-0.848485	0.148148	----	----	HUnSatLig	----	----	----
3.34732e+06	28	29	30	0	11	2	0	0.392857	1.07143	14	0.5	-0.142857	0.317073	----	----	HUnSatLig	----	----	----
3346403	21	34	35	0	4	2	1	0.190476	1.66667	5	0.238095	-1.09524	0.03125	----	----	----	AlipatNoN	----	----
3345675	41	22	23	0	6	0	1	0.146341	0.560976	31	0.756098	-0.268293	0.743243	CondAr	----	----	----	----	----
3343226	27	38	39	1	6	2	0	0.222222	1.44444	9	0.333333	-0.740741	0.166667	----	----	HUnSatLig	----	----	----
3342936	42	28	29	0	6	0	1	0.142857	0.690476	29	0.690476	-0.404762	0.671053	CondAr	----	----	----	----	----
3.34074e+06	43	34	35	0	4	0	1	0.0930233	0.813953	27	0.627907	-0.627907	0.6125	CondAr	----	----	----	----	----
3336222	29	25	26	0	9	2	0	0.310345	0.896552	17	0.586207	-0.137931	0.466667	----	----	HUnSatLig	----	----	----
3331599	29	42	43	0	5	2	1	0.172414	1.48276	9	0.310345	-1	0.170213	----	----	HUnSatLig	----	----	----
3.33098e+06	41	24	25	0	6	0	1	0.146341	0.609756	30	0.731707	-0.317073	0.716216	CondAr	----	----	----	----	----
3.32957e+06	24	30	31	1	7	2	0	0.291667	1.29167	10	0.416667	-0.416667	0.228571	----	----	HUnSatLig	----	----	----
3.32549e+06	29	45	46	0	7	2	0	0.241379	1.58621	7	0.241379	-0.965517	0.0638298	----	----	----	AlipatNoN	----	----
3.32347e+06	29	44	45	0	3	2	1	0.103448	1.55172	8	0.275862	-1.2069	0.163265	----	----	----	AlipatNoN	----	----
3311512	25	37	38	0	8	2	0	0.32	1.52	7	0.28	-0.72	0.0526316	----	----	----	AlipatNoN	----	----
3.30469e+06	30	50	51	0	3	2	1	0.1	1.7	6	0.2	-1.36667	0.0784314	----	----	----	AlipatNoN	----	----
3304047	27	25	26	0	10	2	0	0.37037	0.962963	15	0.555556	-0.0740741	0.4	----	----	HUnSatLig	----	----	----
3.29489e+06	27	40	41	1	6	2	0	0.222222	1.51852	8	0.296296	-0.814815	0.119048	----	----	----	----	----	Alipat+N
3.28535e+06	26	29	30	0	10	2	0	0.384615	1.15385	12	0.461538	-0.230769	0.263158	----	----	HUnSatLig	----	----	----
3279625	29	42	43	0	4	2	1	0.137931	1.48276	9	0.310345	-1.06897	0.1875	----	----	HUnSatLig	----	----	----
3.27245e+06	22	34	35	0	5	2	1	0.227273	1.59091	6	0.272727	-0.954545	0.0606061	----	----	----	AlipatNoN	----	----
3270663	43	28	29	0	5	0	1	0.116279	0.674419	30	0.697674	-0.44186	0.683544	CondAr	----	----	----	----	----
3.25175e+06	27	25	26	3	3	1	1	0.111111	0.962963	17	0.62963	-0.333333	0.609756	CondAr	----	----	----	----	----
3246850	27	32	33	1	7	2	0	0.259259	1.22222	12	0.444444	-0.444444	0.292683	----	----	HUnSatLig	----	----	----
3.24352e+06	26	30	31	1	7	2	0	0.269231	1.19231	12	0.461538	-0.384615	0.307692	----	----	HUnSatLig	----	----	----
3.23377e+06	21	30	31	0	5	2	1	0.238095	1.47619	7	0.333333	-0.809524	0.129032	----	----	HUnSatLig	----	----	----
3.23371e+06	28	23	24	0	8	2	0	0.285714	0.857143	17	0.607143	-0.142857	0.5	----	----	HUnSatLig	----	----	----
3.23191e+06	31	37	38	0	11	2	0	0.354839	1.22581	13	0.419355	-0.387097	0.234043	----	----	HUnSatLig	----	----	----
3231493	28	38	39	1	6	2	0	0.214286	1.39286	10	0.357143	-0.714286	0.204545	----	----	HUnSatLig	----	----	----
3229828	30	49	50	0	4	2	0	0.133333	1.66667	6	0.2	-1.26667	0.0769231	----	----	----	AlipatNoN	----	----
3.2297e+06	28	25	26	0	10	2	0	0.357143	0.928571	16	0.571429	-0.0714286	0.428571	----	----	HUnSatLig	----	----	----
3.22704e+06	44	36	37	0	3	0	1	0.0681818	0.840909	27	0.613636	-0.704545	0.60241	CondAr	----	----	----	----	----
3.22515e+06	28	18	19	2	3	1	1	0.107143	0.678571	21	0.75	-0.178571	0.755556	CondAr	----	----	----	----	----
3.22136e+06	32	45	46	0	4	2	0	0.125	1.4375	10	0.3125	-1.0625	0.214286	----	----	HUnSatLig	----	----	----
3.20742e+06	43	57	58	4	4	0	0	0.0930233	1.34884	17	0.395349	-0.883721	0.351351	----	----	HUnSatLig	----	----	----
3206108	40	24	25	0	6	0	1	0.15	0.625	29	0.725	-0.325	0.708333	CondAr	----	----	----	----	----
3205306	31	31	32	0	7	2	0	0.225806	1.03226	16	0.516129	-0.451613	0.411765	----	----	HUnSatLig	----	----	----
3.20502e+06	26	41	42	0	7	2	0	0.269231	1.61538	6	0.230769	-0.923077	0.0243902	----	----	----	AlipatNoN	----	----
3201518	42	24	25	0	5	0	1	0.119048	0.595238	31	0.738095	-0.357143	0.727273	CondAr	----	----	----	----	----
3201115	22	30	31	0	5	2	1	0.227273	1.40909	8	0.363636	-0.772727	0.181818	----	----	HUnSatLig	----	----	----
3.19973e+06	26	39	40	0	8	2	0	0.307692	1.53846	7	0.269231	-0.769231	0.05	----	----	----	AlipatNoN	----	----
3.19288e+06	33	47	48	0	7	2	0	0.212121	1.45455	10	0.30303	-0.909091	0.163636	----	----	HUnSatLig	----	----	----
3.18883e+06	28	23	24	0	7	2	0	0.25	0.857143	17	0.607143	-0.214286	0.511111	----	Aromatic	----	----	----	----
3188108	28	42	43	0	6	2	1	0.214286	1.53571	8	0.285714	-0.964286	0.113636	----	----	----	AlipatNoN	----	----
3.18741e+06	30	37	38	0	4	2	0	0.133333	1.26667	12	0.4	-0.866667	0.307692	----	----	HUnSatLig	----	----	----
3.18381e+06	25	36	37	0	3	2	1	0.12	1.48	8	0.32	-1.08	0.195122	----	----	HUnSatLig	----	----	----
3183244	30	44	45	0	5	2	1	0.166667	1.5	9	0.3	-1.03333	0.163265	----	----	----	AlipatNoN	----	----
3177662	27	32	33	1	6	2	0	0.222222	1.22222	12	0.444444	-0.518519	0.309524	----	----	HUnSatLig	----	----	----
3.17282e+06	27	38	39	0	5	2	1	0.185185	1.44444	9	0.333333	-0.925926	0.186047	----	----	HUnSatLig	----	----	----
3172514	27	28	29	1	8	2	0	0.296296	1.07407	14	0.518519	-0.222222	0.375	----	----	HUnSatLig	----	----	----
3.17172e+06	40	22	23	0	6	0	1	0.15	0.575	30	0.75	-0.275	0.736111	CondAr	----	----	----	----	----
3167971	27	40	41	0	6	2	1	0.222222	1.51852	8	0.296296	-0.925926	0.119048	----	----	----	AlipatNoN	----	----
3163017	30	50	51	0	4	2	1	0.133333	1.7	6	0.2	-1.3	0.06	----	----	----	AlipatNoN	----	----
3.16213e+06	22	36	37	0	4	2	1	0.181818	1.68182	5	0.227273	-1.13636	0.0294118	----	----	----	AlipatNoN	----	----
3.15878e+06	28	40	41	0	4	2	1	0.142857	1.46429	9	0.321429	-1.03571	0.195652	----	----	HUnSatLig	----	----	----
3.15843e+06	25	21	22	3	3	1	1	0.12	0.88	17	0.68	-0.2	0.675676	CondAr	----	----	----	----	----
3155362	26	38	39	0	3	2	1	0.115385	1.5	8	0.307692	-1.11538	0.186047	----	----	----	AlipatNoN	----	----
3.15528e+06	29	20	21	2	3	1	1	0.103448	0.724138	21	0.724138	-0.241379	0.723404	CondAr	----	----	----	----	----
3.15526e+06	32	47	48	0	8	2	0	0.25	1.5	9	0.28125	-0.875	0.115385	----	----	----	AlipatNoN	----	----
3154865	29	33	34	0	11	2	0	0.37931	1.17241	13	0.448276	-0.275862	0.255814	----	----	HUnSatLig	----	----	----
3154810	23	25	26	0	9	2	0	0.391304	1.13043	11	0.478261	-0.173913	0.272727	----	----	HUnSatLig	----	----	----
3148531	28	42	43	1	6	2	0	0.214286	1.53571	8	0.285714	-0.857143	0.113636	----	----	----	----	----	Alipat+N
3.14551e+06	33	41	42	0	10	2	0	0.30303	1.27273	13	0.393939	-0.545455	0.230769	----	----	HUnSatLig	----	----	----
3.14324e+06	31	49	50	0	6	2	0	0.193548	1.6129	7	0.225806	-1.09677	0.0769231	----	----	----	AlipatNoN	----	----
3142888	32	49	50	0	5	2	0	0.15625	1.5625	8	0.25	-1.125	0.127273	----	----	----	AlipatNoN	----	----
3131167	24	38	39	0	5	2	1	0.208333	1.625	6	0.25	-1.04167	0.0540541	----	----	----	AlipatNoN	----	----
3129279	30	48	49	0	5	2	1	0.166667	1.63333	7	0.233333	-1.16667	0.0816327	----	----	----	AlipatNoN	----	----
3125277	40	18	19	0	3	0	1	0.075	0.475	32	0.8	-0.325	0.8	CondAr	----	----	----	----	----
3117913	41	22	23	0	5	0	1	0.121951	0.560976	31	0.756098	-0.317073	0.746667	CondAr	----	----	----	----	----
3095362	25	32	33	1	7	2	0	0.28	1.32	10	0.4	-0.48	0.216216	----	----	HUnSatLig	----	----	----
3.09297e+06	26	36	37	1	7	2	0	0.269231	1.42308	9	0.346154	-0.615385	0.153846	----	----	HUnSatLig	----	----	----
3086843	23	38	39	0	3	2	1	0.130435	1.69565	5	0.217391	-1.26087	0.0540541	----	----	----	AlipatNoN	----	----
3.08388e+06	27	30	31	1	6	2	0	0.222222	1.14815	13	0.481481	-0.444444	0.357143	----	----	HUnSatLig	----	----	----
3.08092e+06	42	26	27	0	6	0	1	0.142857	0.642857	30	0.714286	-0.357143	0.697368	CondAr	----	----	----	----	----
3.07754e+06	26	23	24	0	5	2	0	0.192308	0.923077	15	0.576923	-0.384615	0.488372	----	----	HUnSatLig	----	----	----
3.0749e+06	32	47	48	0	7	2	0	0.21875	1.5	9	0.28125	-0.9375	0.132075	----	----	----	AlipatNoN	----	----
3071076	31	41	42	0	10	2	0	0.322581	1.35484	11	0.354839	-0.580645	0.166667	----	----	HUnSatLig	----	----	----
3.07068e+06	26	32	33	1	7	2	0	0.269231	1.26923	11	0.423077	-0.461538	0.25641	----	----	HUnSatLig	----	----	----
3069478	24	24	25	1	7	2	0	0.291667	1.04167	13	0.541667	-0.166667	0.4	----	----	HUnSatLig	----	----	----
3.06837e+06	24	20	21	2	5	1	1	0.208333	0.875	16	0.666667	-0.125	0.628571	CondAr	----	----	----	----	----
3.06806e+06	23	36	37	0	5	2	1	0.217391	1.6087	6	0.26087	-1	0.0571429	----	----	----	AlipatNoN	----	----
3.06121e+06	43	26	27	0	5	0	1	0.116279	0.627907	31	0.72093	-0.395349	0.708861	CondAr	----	----	----	----	----
3058807	28	41	42	0	9	2	0	0.321429	1.5	8	0.285714	-0.714286	0.0697674	----	----	----	AlipatNoN	----	----
3.05856e+06	24	21	22	3	3	1	1	0.125	0.916667	16	0.666667	-0.208333	0.657143	CondAr	----	----	----	----	----
3058467	33	39	40	0	11	2	0	0.333333	1.21212	14	0.424242	-0.424242	0.254902	----	----	HUnSatLig	----	----	----
3.05533e+06	33	47	48	0	5	2	0	0.151515	1.45455	10	0.30303	-1.0303	0.192982	----	----	HUnSatLig	----	----	----
3.05079e+06	27	32	33	1	5	2	0	0.185185	1.22222	12	0.444444	-0.592593	0.325581	----	----	HUnSatLig	----	----	----
3.05028e+06	34	47	48	0	7	2	0	0.205882	1.41176	11	0.323529	-0.882353	0.192982	----	----	HUnSatLig	----	----	----
3.04466e+06	28	37	38	0	10	2	0	0.357143	1.35714	10	0.357143	-0.5	0.142857	----	----	HUnSatLig	----	----	----
3042237	22	44	45	0	15	1	1	0.681818	2.04545	1	0.0454545	-0.590909	-0.64	----	----	----	----	SatFACarb	----
3036697	32	35	36	0	7	2	0	0.21875	1.125	15	0.46875	-0.5625	0.358491	----	----	HUnSatLig	----	----	----
3.0365e+06	27	38	39	0	4	2	1	0.148148	1.44444	9	0.333333	-1	0.204545	----	----	HUnSatLig	----	----	----
3034697	29	39	40	0	10	2	0	0.344828	1.37931	10	0.344828	-0.551724	0.136364	----	----	HUnSatLig	----	----	----
3.03142e+06	35	47	48	0	8	2	0	0.228571	1.37143	12	0.342857	-0.8	0.206897	----	----	HUnSatLig	----	----	----
3027831	28	34	35	1	7	2	0	0.25	1.25	12	0.428571	-0.5	0.27907	----	----	HUnSatLig	----	----	----
3.02569e+06	27	35	36	0	10	2	0	0.37037	1.33333	10	0.37037	-0.444444	0.15	----	----	HUnSatLig	----	----	----
3.02351e+06	24	23	24	3	3	1	1	0.125	1	15	0.625	-0.291667	0.6	----	Aromatic	----	----	----	----
3020687	26	23	24	3	3	1	1	0.115385	0.923077	17	0.653846	-0.269231	0.641026	CondAr	----	----	----	----	----
3.01939e+06	25	40	41	0	5	2	1	0.2	1.64	6	0.24	-1.08	0.0512821	----	----	----	AlipatNoN	----	----
3.00963e+06	30	46	47	0	3	2	1	0.1	1.56667	8	0.266667	-1.23333	0.156863	----	----	----	AlipatNoN	----	----
3.00736e+06	42	26	27	0	3	0	1	0.0714286	0.642857	30	0.714286	-0.5	0.708861	CondAr	----	----	----	----	----
3005736	29	50	51	5	12	0	0	0.413793	1.75862	7	0.241379	-0.413793	-0.0833333	----	----	----	----	----	Alipat+N
3004907	44	28	29	0	5	0	1	0.113636	0.659091	31	0.704545	-0.431818	0.691358	CondAr	----	----	----	----	----
3.00304e+06	25	34	35	1	7	2	0	0.28	1.4	9	0.36	-0.56	0.162162	----	----	HUnSatLig	----	----	----
3000576	28	40	41	1	6	2	0	0.214286	1.46429	9	0.321429	-0.785714	0.159091	----	----	HUnSatLig	----	----	----
3000088	25	30	31	1	7	2	0	0.28	1.24	11	0.44	-0.4	0.27027	----	----	HUnSatLig	----	----	----
2991588	27	28	29	1	7	2	0	0.259259	1.07407	14	0.518519	-0.296296	0.390244	----	----	HUnSatLig	----	----	----
2989137	24	37	38	0	7	2	0	0.291667	1.58333	6	0.25	-0.833333	0.027027	----	----	----	AlipatNoN	----	----
2987433	27	38	39	1	7	2	0	0.259259	1.44444	9	0.333333	-0.666667	0.146341	----	----	HUnSatLig	----	----	----
2.98621e+06	41	22	23	0	3	0	1	0.0731707	0.560976	31	0.756098	-0.414634	0.753247	CondAr	----	----	----	----	----
2983806	33	45	46	0	9	2	0	0.272727	1.39394	11	0.333333	-0.727273	0.169811	----	----	HUnSatLig	----	----	----
2.98318e+06	27	34	35	1	7	2	0	0.259259	1.2963	11	0.407407	-0.518519	0.243902	----	----	HUnSatLig	----	----	----
2978316	29	43	44	0	9	2	0	0.310345	1.51724	8	0.275862	-0.758621	0.0666667	----	----	----	AlipatNoN	----	----
2.97754e+06	24	26	27	2	5	1	1	0.208333	1.125	13	0.541667	-0.375	0.457143	----	----	HUnSatLig	----	----	----
2.97748e+06	26	37	38	0	9	2	0	0.346154	1.46154	8	0.307692	-0.615385	0.0769231	----	----	HUnSatLig	----	----	----
2.97223e+06	28	40	41	1	5	2	0	0.178571	1.46429	9	0.321429	-0.857143	0.177778	----	----	HUnSatLig	----	----	----
2967515	24	36	37	1	5	2	0	0.208333	1.54167	7	0.291667	-0.833333	0.108108	----	----	----	----	----	Alipat+N
2963780	28	21	22	0	5	2	0	0.178571	0.785714	18	0.642857	-0.285714	0.574468	----	Aromatic	----	----	----	----
2.96125e+06	26	30	31	1	5	2	0	0.192308	1.19231	12	0.461538	-0.538462	0.341463	----	----	HUnSatLig	----	----	----
2.95901e+06	30	22	23	2	3	1	1	0.1	0.766667	21	0.7	-0.3	0.693878	CondAr	----	----	----	----	----
2954835	26	28	29	1	7	2	0	0.269231	1.11538	13	0.5	-0.307692	0.358974	----	----	HUnSatLig	----	----	----
2952119	32	45	46	0	9	2	0	0.28125	1.4375	10	0.3125	-0.75	0.137255	----	----	HUnSatLig	----	----	----
2.948e+06	40	20	21	0	5	0	1	0.125	0.525	31	0.775	-0.275	0.767123	CondAr	----	----	----	----	----
2947842	32	43	44	0	10	2	0	0.3125	1.375	11	0.34375	-0.625	0.16	----	----	HUnSatLig	----	----	----
2.94716e+06	24	25	26	3	3	1	1	0.125	1.08333	14	0.583333	-0.375	0.542857	----	Aromatic	----	----	----	----
2.94624e+06	24	40	41	0	3	2	1	0.125	1.70833	5	0.208333	-1.29167	0.0512821	----	----	----	AlipatNoN	----	----
2945195	23	24	25	1	7	2	0	0.304348	1.08696	12	0.521739	-0.173913	0.363636	----	----	HUnSatLig	----	----	----
2.9446e+06	23	22	23	2	5	1	1	0.217391	1	14	0.608696	-0.217391	0.545455	----	Aromatic	----	----	----	----
2.9443e+06	23	19	20	3	3	1	1	0.130435	0.869565	16	0.695652	-0.130435	0.69697	CondAr	----	----	----	----	----
2.93805e+06	27	36	37	1	4	2	0	0.148148	1.37037	10	0.37037	-0.814815	0.25	----	----	HUnSatLig	----	----	----
2932279	42	22	23	0	5	0	1	0.119048	0.547619	32	0.761905	-0.309524	0.753247	CondAr	----	----	----	----	----
2.93053e+06	39	22	23	0	6	0	1	0.153846	0.589744	29	0.74359	-0.282051	0.728571	CondAr	----	----	----	----	----
2.92886e+06	24	32	33	1	7	2	0	0.291667	1.375	9	0.375	-0.5	0.171429	----	----	HUnSatLig	----	----	----
2.92533e+06	26	34	35	1	7	2	0	0.269231	1.34615	10	0.384615	-0.538462	0.205128	----	----	HUnSatLig	----	----	----
2.91282e+06	21	16	17	2	3	1	1	0.142857	0.809524	15	0.714286	-0.142857	0.709677	CondAr	----	----	----	----	----
2.91145e+06	26	21	22	0	9	2	0	0.346154	0.846154	16	0.615385	0	0.487179	----	----	HUnSatLig	----	----	----
2904589	30	49	50	0	2	2	0	0.0666667	1.66667	6	0.2	-1.4	0.111111	----	----	----	AlipatNoN	----	----
2891951	28	31	32	0	11	2	0	0.392857	1.14286	13	0.464286	-0.214286	0.268293	----	----	HUnSatLig	----	----	----
2887484	32	39	40	0	11	2	0	0.34375	1.25	13	0.40625	-0.4375	0.22449	----	----	HUnSatLig	----	----	----
2.88732e+06	44	32	33	0	3	0	1	0.0681818	0.75	29	0.659091	-0.613636	0.650602	CondAr	----	----	----	----	----
2.88535e+06	31	41	42	0	3	2	0	0.0967742	1.35484	11	0.354839	-1.03226	0.272727	----	----	HUnSatLig	----	----	----
2885026	27	21	22	3	4	1	1	0.148148	0.814815	19	0.703704	-0.111111	0.7	CondAr	----	----	----	----	----
2879066	29	47	48	0	2	2	0	0.0689655	1.65517	6	0.206897	-1.37931	0.115385	----	----	----	AlipatNoN	----	----
2.87773e+06	27	45	46	0	3	2	0	0.111111	1.7037	5	0.185185	-1.33333	0.0638298	----	----	----	AlipatNoN	----	----
2875767	25	39	40	0	7	2	0	0.28	1.6	6	0.24	-0.88	0.025641	----	----	----	AlipatNoN	----	----
2.87215e+06	25	34	35	2	3	1	1	0.12	1.4	10	0.4	-0.84	0.307692	----	----	HUnSatLig	----	----	----
2871636	24	16	17	2	4	1	1	0.166667	0.708333	18	0.75	-0.0416667	0.75	CondAr	----	----	----	----	----
2.86955e+06	25	36	37	0	6	2	1	0.24	1.48	8	0.32	-0.84	0.131579	----	----	HUnSatLig	----	----	----
2.86843e+06	26	38	39	0	6	2	1	0.230769	1.5	8	0.307692	-0.884615	0.125	----	----	----	AlipatNoN	----	----
2867425	29	31	32	0	11	2	0	0.37931	1.10345	14	0.482759	-0.206897	0.302326	----	----	HUnSatLig	----	----	----
2.86262e+06	28	43	44	0	8	2	0	0.285714	1.57143	7	0.25	-0.857143	0.0454545	----	----	----	AlipatNoN	----	----
2861537	26	40	41	1	5	2	0	0.192308	1.57692	7	0.269231	-0.923077	0.097561	----	----	----	----	----	Alipat+N
2.85919e+06	33	43	44	0	6	2	0	0.181818	1.33333	12	0.363636	-0.848485	0.25	----	----	HUnSatLig	----	----	----
2.85718e+06	26	25	26	3	4	1	1	0.153846	1	16	0.615385	-0.269231	0.578947	----	Aromatic	----	----	----	----
2.85601e+06	30	44	45	0	4	2	1	0.133333	1.5	9	0.3	-1.1	0.18	----	----	----	AlipatNoN	----	----
2850318	29	42	43	1	6	2	0	0.206897	1.48276	9	0.310345	-0.827586	0.152174	----	----	HUnSatLig	----	----	----
2.84349e+06	21	32	33	0	5	2	1	0.238095	1.57143	6	0.285714	-0.904762	0.0645161	----	----	----	AlipatNoN	----	----
2.84002e+06	23	29	30	0	9	2	0	0.391304	1.30435	9	0.391304	-0.347826	0.151515	----	----	HUnSatLig	----	----	----
2.83456e+06	26	25	26	0	10	2	0	0.384615	1	14	0.538462	-0.0769231	0.368421	----	----	HUnSatLig	----	----	----
2.83421e+06	25	42	43	0	4	2	1	0.16	1.72	5	0.2	-1.24	0.025	----	----	----	AlipatNoN	----	----
2.83227e+06	43	28	29	0	6	0	1	0.139535	0.674419	30	0.697674	-0.395349	0.679487	CondAr	----	----	----	----	----
2.82506e+06	24	19	20	3	3	1	1	0.125	0.833333	17	0.708333	-0.125	0.714286	CondAr	----	----	----	----	----
2820624	26	24	25	1	7	2	0	0.269231	0.961538	15	0.576923	-0.153846	0.461538	----	----	HUnSatLig	----	----	----
2816369	28	46	47	0	5	2	1	0.178571	1.67857	6	0.214286	-1.17857	0.0444444	----	----	----	AlipatNoN	----	----
2.81601e+06	23	32	33	0	5	2	1	0.217391	1.43478	8	0.347826	-0.826087	0.171429	----	----	HUnSatLig	----	----	----
2.81401e+06	32	41	42	0	5	2	0	0.15625	1.3125	12	0.375	-0.875	0.272727	----	----	HUnSatLig	----	----	----
2812629	28	21	22	3	3	1	1	0.107143	0.785714	20	0.714286	-0.178571	0.72093	CondAr	----	----	----	----	----
2810111	22	18	19	2	4	1	1	0.181818	0.863636	15	0.681818	-0.136364	0.65625	CondAr	----	----	----	----	----
2.80724e+06	27	38	39	1	5	2	0	0.185185	1.44444	9	0.333333	-0.814815	0.186047	----	----	HUnSatLig	----	----	----
2806132	25	23	24	3	4	1	1	0.16	0.96	16	0.64	-0.2	0.611111	CondAr	----	----	----	----	----
2797034	23	32	33	1	7	2	0	0.304348	1.43478	8	0.347826	-0.521739	0.121212	----	----	HUnSatLig	----	----	----
2.79594e+06	25	29	30	0	10	2	0	0.4	1.2	11	0.44	-0.24	0.222222	----	----	HUnSatLig	----	----	----
2.79592e+06	26	40	41	0	6	2	1	0.230769	1.57692	7	0.269231	-0.961538	0.075	----	----	----	AlipatNoN	----	----
2.79592e+06	25	42	43	0	3	2	1	0.12	1.72	5	0.2	-1.32	0.0487805	----	----	----	AlipatNoN	----	----
2795646	27	21	22	0	8	2	0	0.296296	0.814815	17	0.62963	-0.0740741	0.52381	----	Aromatic	----	----	----	----
2794972	20	28	29	0	4	2	1	0.2	1.45	7	0.35	-0.85	0.166667	----	----	HUnSatLig	----	----	----
2792410	24	23	24	0	9	2	0	0.375	1	13	0.541667	-0.0833333	0.371429	----	----	HUnSatLig	----	----	----
2.79206e+06	33	49	50	0	6	2	0	0.181818	1.51515	9	0.272727	-1.0303	0.142857	----	----	----	AlipatNoN	----	----
2.78825e+06	27	30	31	1	7	2	0	0.259259	1.14815	13	0.481481	-0.37037	0.341463	----	----	HUnSatLig	----	----	----
2786310	22	24	25	2	4	1	1	0.181818	1.13636	12	0.545455	-0.409091	0.46875	----	----	HUnSatLig	----	----	----
2.78548e+06	27	26	27	1	7	2	0	0.259259	1	15	0.555556	-0.222222	0.439024	----	----	HUnSatLig	----	----	----
2.78457e+06	44	30	31	0	5	0	1	0.113636	0.704545	30	0.681818	-0.477273	0.666667	CondAr	----	----	----	----	----
2.78346e+06	26	28	29	1	5	2	0	0.192308	1.11538	13	0.5	-0.461538	0.390244	----	----	HUnSatLig	----	----	----
2783010	34	45	46	0	9	2	0	0.264706	1.35294	12	0.352941	-0.705882	0.2	----	----	HUnSatLig	----	----	----
2.78221e+06	28	36	37	1	6	2	0	0.214286	1.32143	11	0.392857	-0.642857	0.25	----	----	HUnSatLig	----	----	----
2.77777e+06	21	24	25	2	3	1	1	0.142857	1.19048	11	0.52381	-0.52381	0.451613	----	----	HUnSatLig	----	----	----
2777684	21	43	44	2	7	0	2	0.333333	2.09524	2	0.0952381	-1.14286	-0.259259	----	----	----	----	SatFACarb	----
2.77548e+06	29	30	31	1	8	2	0	0.275862	1.06897	15	0.517241	-0.275862	0.386364	----	----	HUnSatLig	----	----	----
2775325	35	47	48	0	9	2	0	0.257143	1.37143	12	0.342857	-0.742857	0.192982	----	----	HUnSatLig	----	----	----
2.77155e+06	24	27	28	3	3	1	1	0.125	1.16667	13	0.541667	-0.458333	0.485714	----	----	HUnSatLig	----	----	----
2.76314e+06	26	42	43	0	5	2	1	0.192308	1.65385	6	0.230769	-1.11538	0.0487805	----	----	----	AlipatNoN	----	----
2761939	25	31	32	0	10	2	0	0.4	1.28	10	0.4	-0.32	0.166667	----	----	HUnSatLig	----	----	----
2.75886e+06	29	44	45	1	6	2	0	0.206897	1.55172	8	0.275862	-0.896552	0.108696	----	----	----	----	----	Alipat+N
2.75873e+06	29	40	41	1	6	2	0	0.206897	1.41379	10	0.344828	-0.758621	0.195652	----	----	HUnSatLig	----	----	----
2758237	27	36	37	1	7	2	0	0.259259	1.37037	10	0.37037	-0.592593	0.195122	----	----	HUnSatLig	----	----	----
2757343	27	40	41	1	7	2	0	0.259259	1.51852	8	0.296296	-0.740741	0.097561	----	----	----	----	----	Alipat+N
2.75614e+06	28	38	39	1	7	2	0	0.25	1.39286	10	0.357143	-0.642857	0.186047	----	----	HUnSatLig	----	----	----
2.75603e+06	26	36	37	0	5	2	1	0.192308	1.42308	9	0.346154	-0.884615	0.195122	----	----	HUnSatLig	----	----	----
2.75145e+06	42	24	25	0	4	0	1	0.0952381	0.595238	31	0.738095	-0.404762	0.730769	CondAr	----	----	----	----	----
2747878	41	20	21	0	4	0	1	0.097561	0.512195	32	0.780488	-0.317073	0.776316	CondAr	----	----	----	----	----
2.74731e+06	23	38	39	0	4	2	1	0.173913	1.69565	5	0.217391	-1.17391	0.0277778	----	----	----	AlipatNoN	----	----
2745858	31	39	40	0	4	2	0	0.129032	1.29032	12	0.387097	-0.903226	0.296296	----	----	HUnSatLig	----	----	----
2742100	43	30	31	0	3	0	1	0.0697674	0.72093	29	0.674419	-0.581395	0.666667	CondAr	----	----	----	----	----
2.73597e+06	32	45	46	0	10	2	0	0.3125	1.4375	10	0.3125	-0.6875	0.12	----	----	HUnSatLig	----	----	----
2730138	34	49	50	0	8	2	0	0.235294	1.47059	10	0.294118	-0.882353	0.142857	----	----	HUnSatLig	----	----	----
2.72846e+06	42	24	25	0	6	0	1	0.142857	0.595238	31	0.738095	-0.309524	0.723684	CondAr	----	----	----	----	----
2.72152e+06	38	16	17	0	5	0	1	0.131579	0.447368	31	0.815789	-0.184211	0.811594	CondAr	----	----	----	----	----
2.72102e+06	32	49	50	0	3	2	0	0.09375	1.5625	8	0.25	-1.25	0.157895	----	----	----	AlipatNoN	----	----
2.71846e+06	27	38	39	0	6	2	1	0.222222	1.44444	9	0.333333	-0.851852	0.166667	----	----	HUnSatLig	----	----	----
2.7138e+06	27	42	43	0	6	2	1	0.222222	1.59259	7	0.259259	-1	0.0714286	----	----	----	AlipatNoN	----	----
2710481	28	40	41	0	6	2	1	0.214286	1.46429	9	0.321429	-0.892857	0.159091	----	----	HUnSatLig	----	----	----
2705868	32	49	50	0	4	2	0	0.125	1.5625	8	0.25	-1.1875	0.142857	----	----	----	AlipatNoN	----	----
2.70551e+06	27	16	17	2	4	1	1	0.148148	0.62963	21	0.777778	-0.037037	0.785714	CondAr	----	----	----	----	----
2704564	27	42	43	1	5	2	0	0.185185	1.59259	7	0.259259	-0.962963	0.0930233	----	----	----	----	----	Alipat+N
2.70173e+06	44	32	33	0	6	0	1	0.136364	0.75	29	0.659091	-0.477273	0.6375	CondAr	----	----	----	----	----
2.7015e+06	29	23	24	0	9	2	0	0.310345	0.827586	18	0.62069	-0.0689655	0.511111	----	Aromatic	----	----	----	----
2.69699e+06	27	31	32	0	11	2	0	0.407407	1.18519	12	0.444444	-0.222222	0.230769	----	----	HUnSatLig	----	----	----
2693692	28	47	48	0	4	2	0	0.142857	1.71429	5	0.178571	-1.28571	0.0416667	----	----	----	AlipatNoN	----	----
2692698	25	27	28	0	10	2	0	0.4	1.12	12	0.48	-0.16	0.277778	----	----	HUnSatLig	----	----	----
2.6917e+06	28	23	24	3	4	1	1	0.142857	0.857143	19	0.678571	-0.178571	0.666667	CondAr	----	----	----	----	----
2691225	23	24	25	2	5	1	1	0.217391	1.08696	13	0.565217	-0.304348	0.484848	----	----	HUnSatLig	----	----	----
2690056	23	21	22	3	3	1	1	0.130435	0.956522	15	0.652174	-0.217391	0.636364	CondAr	----	----	----	----	----
2684925	24	21	22	0	9	2	0	0.375	0.916667	14	0.583333	0	0.428571	----	----	HUnSatLig	----	----	----
2.68222e+06	44	34	35	0	3	0	1	0.0681818	0.795455	28	0.636364	-0.659091	0.626506	CondAr	----	----	----	----	----
2679182	26	33	34	0	10	2	0	0.384615	1.30769	10	0.384615	-0.384615	0.157895	----	----	HUnSatLig	----	----	----
2.67761e+06	35	47	48	0	7	2	0	0.2	1.37143	12	0.342857	-0.857143	0.220339	----	----	HUnSatLig	----	----	----
2.67697e+06	27	19	20	3	3	1	1	0.111111	0.740741	20	0.740741	-0.111111	0.756098	CondAr	----	----	----	----	----
2.67622e+06	18	28	29	4	11	1	1	0.611111	1.61111	7	0.388889	0.388889	-0.307692	----	----	----	----	----	Alipat+N
2.67428e+06	29	44	45	0	6	2	1	0.206897	1.55172	8	0.275862	-1	0.108696	----	----	----	AlipatNoN	----	----
2.67304e+06	33	45	46	0	10	2	0	0.30303	1.39394	11	0.333333	-0.666667	0.153846	----	----	HUnSatLig	----	----	----
2672954	27	40	41	1	5	2	0	0.185185	1.51852	8	0.296296	-0.888889	0.139535	----	----	----	----	----	Alipat+N
2.67223e+06	28	36	37	1	7	2	0	0.25	1.32143	11	0.392857	-0.571429	0.232558	----	----	HUnSatLig	----	----	----
2671447	24	23	24	3	4	1	1	0.166667	1	15	0.625	-0.208333	0.588235	----	Aromatic	----	----	----	----
2.66919e+06	27	21	22	3	3	1	1	0.111111	0.814815	19	0.703704	-0.185185	0.707317	CondAr	----	----	----	----	----
2.66607e+06	40	18	19	0	5	0	1	0.125	0.475	32	0.8	-0.225	0.794521	CondAr	----	----	----	----	----
2660458	28	42	43	1	5	2	0	0.178571	1.53571	8	0.285714	-0.928571	0.133333	----	----	----	----	----	Alipat+N
2658781	27	34	35	1	4	2	0	0.148148	1.2963	11	0.407407	-0.740741	0.295455	----	----	HUnSatLig	----	----	----
2658451	20	20	21	2	3	1	1	0.15	1.05	12	0.6	-0.35	0.551724	----	Aromatic	----	----	----	----
2653639	29	38	39	1	7	2	0	0.241379	1.34483	11	0.37931	-0.62069	0.222222	----	----	HUnSatLig	----	----	----
2652020	24	35	36	0	8	2	0	0.333333	1.5	7	0.291667	-0.666667	0.0555556	----	----	----	AlipatNoN	----	----
2.65174e+06	25	38	39	1	5	2	0	0.2	1.56	7	0.28	-0.88	0.102564	----	----	----	----	----	Alipat+N
2.65033e+06	45	38	39	0	3	0	1	0.0666667	0.866667	27	0.6	-0.733333	0.588235	----	Aromatic	----	----	----	----
2.6424e+06	41	20	21	0	5	0	1	0.121951	0.512195	32	0.780488	-0.268293	0.773333	CondAr	----	----	----	----	----
2.64119e+06	24	36	37	0	6	2	1	0.25	1.54167	7	0.291667	-0.875	0.0833333	----	----	----	AlipatNoN	----	----
2638214	28	23	24	0	6	2	0	0.214286	0.857143	17	0.607143	-0.285714	0.521739	----	Aromatic	----	----	----	----
2.63814e+06	23	23	24	3	3	1	1	0.130435	1.04348	14	0.608696	-0.304348	0.575758	----	Aromatic	----	----	----	----
2634119	24	34	35	1	7	2	0	0.291667	1.45833	8	0.333333	-0.583333	0.114286	----	----	HUnSatLig	----	----	----
2632576	32	49	50	0	6	2	0	0.1875	1.5625	8	0.25	-1.0625	0.111111	----	----	----	AlipatNoN	----	----
2630995	33	45	46	0	5	2	0	0.151515	1.39394	11	0.333333	-0.969697	0.22807	----	----	HUnSatLig	----	----	----
2625617	32	37	38	0	6	2	0	0.1875	1.1875	14	0.4375	-0.6875	0.333333	----	----	HUnSatLig	----	----	----
2.62421e+06	29	42	43	0	6	2	1	0.206897	1.48276	9	0.310345	-0.931034	0.152174	----	----	HUnSatLig	----	----	----
2619290	32	33	34	0	7	2	0	0.21875	1.0625	16	0.5	-0.5	0.396226	----	----	HUnSatLig	----	----	----
2.61811e+06	43	26	27	0	6	0	1	0.139535	0.627907	31	0.72093	-0.348837	0.705128	CondAr	----	----	----	----	----
2.61742e+06	23	20	21	2	5	1	1	0.217391	0.913043	15	0.652174	-0.130435	0.606061	CondAr	----	----	----	----	----
2.61242e+06	28	28	29	1	8	2	0	0.285714	1.03571	15	0.535714	-0.214286	0.404762	----	----	HUnSatLig	----	----	----
2.61052e+06	25	34	35	0	5	2	1	0.2	1.4	9	0.36	-0.84	0.205128	----	----	HUnSatLig	----	----	----
2609926	31	39	40	0	11	2	0	0.354839	1.29032	12	0.387097	-0.451613	0.191489	----	----	HUnSatLig	----	----	----
2.60759e+06	34	47	48	0	6	2	0	0.176471	1.41176	11	0.323529	-0.941176	0.206897	----	----	HUnSatLig	----	----	----
2605473	28	32	33	1	7	2	0	0.25	1.17857	13	0.464286	-0.428571	0.325581	----	----	HUnSatLig	----	----	----
2604728	21	41	42	0	8	2	0	0.380952	2	1	0.047619	-1.04762	-0.333333	----	----	----	AlipatNoN	----	----
2604614	29	32	33	1	7	2	0	0.241379	1.13793	14	0.482759	-0.413793	0.355556	----	----	HUnSatLig	----	----	----
2601254	34	45	46	0	6	2	0	0.176471	1.35294	12	0.352941	-0.882353	0.241379	----	----	HUnSatLig	----	----	----
2.60118e+06	25	38	39	0	6	2	1	0.24	1.56	7	0.28	-0.92	0.0789474	----	----	----	AlipatNoN	----	----
2.59971e+06	31	29	30	0	7	2	0	0.225806	0.967742	17	0.548387	-0.387097	0.45098	----	----	HUnSatLig	----	----	----
2599625	30	27	28	3	3	1	1	0.1	0.933333	19	0.633333	-0.366667	0.617021	CondAr	----	----	----	----	----
2597900	22	30	31	0	3	2	1	0.136364	1.40909	8	0.363636	-0.954545	0.228571	----	----	HUnSatLig	----	----	----
2592708	33	49	50	0	5	2	0	0.151515	1.51515	9	0.272727	-1.09091	0.157895	----	----	----	AlipatNoN	----	----
2.59242e+06	40	26	27	0	7	0	1	0.175	0.675	28	0.7	-0.325	0.676056	CondAr	----	----	----	----	----
2.5891e+06	26	36	37	0	4	2	1	0.153846	1.42308	9	0.346154	-0.961538	0.214286	----	----	HUnSatLig	----	----	----
2584017	29	47	48	0	6	2	0	0.206897	1.65517	6	0.206897	-1.10345	0.0416667	----	----	----	AlipatNoN	----	----
2.58338e+06	31	45	46	0	9	2	0	0.290323	1.48387	9	0.290323	-0.774194	0.102041	----	----	HUnSatLig	----	----	----
2.58199e+06	30	49	50	0	5	2	0	0.166667	1.66667	6	0.2	-1.2	0.0588235	----	----	----	AlipatNoN	----	----
2574743	27	39	40	0	9	2	0	0.333333	1.48148	8	0.296296	-0.666667	0.0731707	----	----	HUnSatLig	----	----	----
2.57212e+06	28	27	28	0	5	2	0	0.178571	1	15	0.535714	-0.5	0.446809	----	----	HUnSatLig	----	----	----
2571912	44	32	33	0	4	0	1	0.0909091	0.75	29	0.659091	-0.568182	0.646341	CondAr	----	----	----	----	----
2.57099e+06	26	19	20	3	3	1	1	0.115385	0.769231	19	0.730769	-0.115385	0.74359	CondAr	----	----	----	----	----
2.56973e+06	26	36	37	0	6	2	1	0.230769	1.42308	9	0.346154	-0.807692	0.175	----	----	HUnSatLig	----	----	----
2.56774e+06	27	44	45	0	5	2	1	0.185185	1.66667	6	0.222222	-1.14815	0.0465116	----	----	----	AlipatNoN	----	----
2.56744e+06	44	32	33	0	5	0	1	0.113636	0.75	29	0.659091	-0.522727	0.641975	CondAr	----	----	----	----	----
2566824	30	41	42	0	10	2	0	0.333333	1.4	10	0.333333	-0.6	0.130435	----	----	HUnSatLig	----	----	----
2.56625e+06	44	30	31	0	6	0	1	0.136364	0.704545	30	0.681818	-0.431818	0.6625	CondAr	----	----	----	----	----
2.56317e+06	30	37	38	0	11	2	0	0.366667	1.26667	12	0.4	-0.4	0.2	----	----	HUnSatLig	----	----	----
2560552	28	33	34	0	11	2	0	0.392857	1.21429	12	0.428571	-0.285714	0.219512	----	----	HUnSatLig	----	----	----
2.56041e+06	44	36	37	0	4	0	1	0.0909091	0.840909	27	0.613636	-0.659091	0.597561	----	Aromatic	----	----	----	----
2559940	28	30	31	1	7	2	0	0.25	1.10714	14	0.5	-0.357143	0.372093	----	----	HUnSatLig	----	----	----
2.55956e+06	29	35	36	0	11	2	0	0.37931	1.24138	12	0.413793	-0.344828	0.209302	----	----	HUnSatLig	----	----	----
2555831	23	16	17	2	4	1	1	0.173913	0.73913	17	0.73913	-0.0434783	0.735294	CondAr	----	----	----	----	----
2553830	27	30	31	1	8	2	0	0.296296	1.14815	13	0.481481	-0.296296	0.325	----	----	HUnSatLig	----	----	----
2.55272e+06	30	46	47	0	6	2	1	0.2	1.56667	8	0.266667	-1.03333	0.104167	----	----	----	AlipatNoN	----	----
2.5523e+06	24	34	35	0	6	2	1	0.25	1.45833	8	0.333333	-0.791667	0.138889	----	----	HUnSatLig	----	----	----
2.54504e+06	32	41	42	0	11	2	0	0.34375	1.3125	12	0.375	-0.5	0.183673	----	----	HUnSatLig	----	----	----
2.54469e+06	30	27	28	0	7	2	0	0.233333	0.933333	17	0.566667	-0.333333	0.469388	----	----	HUnSatLig	----	----	----
2541244	23	23	24	0	9	2	0	0.391304	1.04348	12	0.521739	-0.0869565	0.333333	----	----	HUnSatLig	----	----	----
2.54058e+06	20	18	19	2	3	1	1	0.15	0.95	13	0.65	-0.25	0.62069	CondAr	----	----	----	----	----
2539606	28	36	37	1	5	2	0	0.178571	1.32143	11	0.392857	-0.714286	0.266667	----	----	HUnSatLig	----	----	----
2538798	29	25	26	0	10	2	0	0.344828	0.896552	17	0.586207	-0.0689655	0.454545	----	----	HUnSatLig	----	----	----
2.53842e+06	31	47	48	0	8	2	0	0.258065	1.54839	8	0.258065	-0.903226	0.08	----	----	----	AlipatNoN	----	----
2.53797e+06	25	26	27	1	8	2	0	0.32	1.08	13	0.52	-0.16	0.361111	----	----	HUnSatLig	----	----	----
2537512	25	19	20	0	8	2	0	0.32	0.8	16	0.64	0	0.526316	----	Aromatic	----	----	----	----
2533279	39	20	21	0	6	0	1	0.153846	0.538462	30	0.769231	-0.230769	0.757143	CondAr	----	----	----	----	----
2.53258e+06	20	30	31	0	5	2	1	0.25	1.55	6	0.3	-0.85	0.0689655	----	----	----	AlipatNoN	----	----
2532514	31	37	38	0	5	2	0	0.16129	1.22581	13	0.419355	-0.774194	0.320755	----	----	HUnSatLig	----	----	----
2.5304e+06	25	34	35	0	4	2	1	0.16	1.4	9	0.36	-0.92	0.225	----	----	HUnSatLig	----	----	----
2530359	30	52	53	0	3	2	1	0.1	1.76667	5	0.166667	-1.43333	0.0392157	----	----	----	AlipatNoN	----	----
2529931	29	46	47	1	6	2	0	0.206897	1.62069	7	0.241379	-0.965517	0.0652174	----	----	----	----	----	Alipat+N
2.52896e+06	30	47	48	0	7	2	0	0.233333	1.6	7	0.233333	-1	0.0612245	----	----	----	AlipatNoN	----	----
2526293	33	47	48	0	9	2	0	0.272727	1.45455	10	0.30303	-0.787879	0.132075	----	----	HUnSatLig	----	----	----
2.52415e+06	28	34	35	1	6	2	0	0.214286	1.25	12	0.428571	-0.571429	0.295455	----	----	HUnSatLig	----	----	----
2520532	31	22	23	2	4	1	1	0.129032	0.741935	22	0.709677	-0.225806	0.7	CondAr	----	----	----	----	----
2.52036e+06	24	27	28	2	6	2	0	0.25	1.16667	12	0.5	-0.25	0.352941	----	----	HUnSatLig	----	----	----
2.51978e+06	27	24	25	1	8	2	0	0.296296	0.925926	16	0.592593	-0.0740741	0.475	----	----	HUnSatLig	----	----	----
2.51032e+06	55	75	76	2	2	1	0	0.0363636	1.38182	19	0.345455	-1.16364	0.313725	----	----	HUnSatLig	----	----	----
2508021	24	40	41	0	4	2	1	0.166667	1.70833	5	0.208333	-1.20833	0.0263158	----	----	----	AlipatNoN	----	----
2.50543e+06	40	20	21	0	6	0	1	0.15	0.525	31	0.775	-0.225	0.763889	CondAr	----	----	----	----	----
2497860	29	32	33	1	9	2	0	0.310345	1.13793	14	0.482759	-0.275862	0.325581	----	----	HUnSatLig	----	----	----
2.49643e+06	32	39	40	0	5	2	0	0.15625	1.25	13	0.40625	-0.8125	0.309091	----	----	HUnSatLig	----	----	----
2.4953e+06	33	43	44	0	10	2	0	0.30303	1.33333	12	0.363636	-0.606061	0.192308	----	----	HUnSatLig	----	----	----
2.49444e+06	28	32	33	1	6	2	0	0.214286	1.17857	13	0.464286	-0.5	0.340909	----	----	HUnSatLig	----	----	----
2.49109e+06	32	43	44	0	4	2	0	0.125	1.375	11	0.34375	-1	0.25	----	----	HUnSatLig	----	----	----
2489420	25	19	20	3	3	1	1	0.12	0.8	18	0.72	-0.12	0.72973	CondAr	----	----	----	----	----
2.48881e+06	23	30	31	1	7	2	0	0.304348	1.34783	9	0.391304	-0.434783	0.181818	----	----	HUnSatLig	----	----	----
2488574	24	34	35	0	3	2	1	0.125	1.45833	8	0.333333	-1.04167	0.205128	----	----	HUnSatLig	----	----	----
2.48797e+06	27	29	30	0	11	2	0	0.407407	1.11111	13	0.481481	-0.148148	0.282051	----	----	HUnSatLig	----	----	----
2.48535e+06	31	51	52	0	3	2	0	0.0967742	1.67742	6	0.193548	-1.35484	0.0909091	----	----	----	AlipatNoN	----	----
2.48189e+06	30	25	26	0	9	2	0	0.3	0.866667	18	0.6	-0.133333	0.489362	----	----	HUnSatLig	----	----	----
2.48055e+06	27	28	29	1	9	2	0	0.333333	1.07407	14	0.518519	-0.148148	0.358974	----	----	HUnSatLig	----	----	----
2480508	24	19	20	3	4	1	1	0.166667	0.833333	17	0.708333	-0.0416667	0.705882	CondAr	----	----	----	----	----
2.47994e+06	28	40	41	1	7	2	0	0.25	1.46429	9	0.321429	-0.714286	0.139535	----	----	HUnSatLig	----	----	----
2.47328e+06	28	44	45	0	6	2	1	0.214286	1.60714	7	0.25	-1.03571	0.0681818	----	----	----	AlipatNoN	----	----
2473253	25	28	29	3	5	2	0	0.2	1.16	13	0.52	-0.24	0.4	----	----	HUnSatLig	----	----	----
2469628	28	28	29	1	9	2	0	0.321429	1.03571	15	0.535714	-0.142857	0.390244	----	----	HUnSatLig	----	----	----
2468336	25	32	33	2	4	1	1	0.16	1.32	11	0.44	-0.68	0.342105	----	----	HUnSatLig	----	----	----
2468306	27	36	37	1	8	2	0	0.296296	1.37037	10	0.37037	-0.518519	0.175	----	----	HUnSatLig	----	----	----
2.46542e+06	21	34	35	2	4	1	1	0.190476	1.66667	6	0.285714	-0.904762	0.1	----	----	----	----	----	Alipat+N
2.46488e+06	24	14	15	2	3	1	1	0.125	0.625	19	0.791667	-0.0416667	0.810811	CondAr	----	----	----	----	----
2.46122e+06	39	21	22	1	3	0	1	0.0769231	0.564103	30	0.769231	-0.333333	0.774648	CondAr	----	----	----	----	----
2460650	20	28	29	0	3	2	1	0.15	1.45	7	0.35	-0.95	0.193548	----	----	HUnSatLig	----	----	----
2.46009e+06	24	29	30	3	3	1	1	0.125	1.25	12	0.5	-0.541667	0.428571	----	----	HUnSatLig	----	----	----
2460033	26	19	20	3	4	1	1	0.153846	0.769231	19	0.730769	-0.0384615	0.736842	CondAr	----	----	----	----	----
2454898	29	35	36	0	3	2	0	0.103448	1.24138	12	0.413793	-0.896552	0.333333	----	----	HUnSatLig	----	----	----
2454157	19	30	31	2	3	1	1	0.157895	1.63158	6	0.315789	-0.894737	0.148148	----	----	----	----	----	Alipat+N
2.45133e+06	28	38	39	1	8	2	0	0.285714	1.39286	10	0.357143	-0.571429	0.166667	----	----	HUnSatLig	----	----	----
2448823	24	27	28	0	10	2	0	0.416667	1.16667	11	0.458333	-0.166667	0.235294	----	----	HUnSatLig	----	----	----
2447814	45	36	37	0	3	0	1	0.0666667	0.822222	28	0.622222	-0.688889	0.611765	CondAr	----	----	----	----	----
2.4467e+06	34	47	48	0	9	2	0	0.264706	1.41176	11	0.323529	-0.764706	0.163636	----	----	HUnSatLig	----	----	----
2444882	33	49	50	0	7	2	0	0.212121	1.51515	9	0.272727	-0.969697	0.127273	----	----	----	AlipatNoN	----	----
2.44475e+06	43	24	25	0	4	0	1	0.0930233	0.581395	32	0.744186	-0.395349	0.7375	CondAr	----	----	----	----	----
2.44386e+06	26	28	29	1	8	2	0	0.307692	1.11538	13	0.5	-0.230769	0.342105	----	----	HUnSatLig	----	----	----
2.44052e+06	28	38	39	1	5	2	0	0.178571	1.39286	10	0.357143	-0.785714	0.222222	----	----	HUnSatLig	----	----	----
2438463	41	28	29	0	7	0	1	0.170732	0.707317	28	0.682927	-0.365854	0.657534	CondAr	----	----	----	----	----
2437380	25	25	26	0	10	2	0	0.4	1.04	13	0.52	-0.08	0.333333	----	----	HUnSatLig	----	----	----
2.43734e+06	42	26	27	0	7	0	1	0.166667	0.642857	30	0.714286	-0.309524	0.693333	CondAr	----	----	----	----	----
2435112	23	32	33	0	3	2	1	0.130435	1.43478	8	0.347826	-1	0.216216	----	----	HUnSatLig	----	----	----
2.43233e+06	24	17	18	3	3	1	1	0.125	0.75	18	0.75	-0.0416667	0.771429	CondAr	----	----	----	----	----
2.42642e+06	21	20	21	2	4	1	1	0.190476	1	13	0.619048	-0.238095	0.566667	----	Aromatic	----	----	----	----
2423030	24	39	40	0	6	2	0	0.25	1.66667	5	0.208333	-1	0	----	----	----	AlipatNoN	----	----
2422083	28	21	22	0	8	2	0	0.285714	0.785714	18	0.642857	-0.0714286	0.545455	----	Aromatic	----	----	----	----
2.42085e+06	29	45	46	0	8	2	0	0.275862	1.58621	7	0.241379	-0.896552	0.0434783	----	----	----	AlipatNoN	----	----
2.42076e+06	33	47	48	0	4	2	0	0.121212	1.45455	10	0.30303	-1.09091	0.206897	----	----	HUnSatLig	----	----	----
2419393	27	40	41	1	4	2	0	0.148148	1.51852	8	0.296296	-0.962963	0.159091	----	----	----	----	----	Alipat+N
2416835	30	45	46	0	1	2	0	0.0333333	1.53333	8	0.266667	-1.33333	0.2	----	----	----	AlipatNoN	----	----
2411195	23	14	15	2	3	1	1	0.130435	0.652174	18	0.782609	-0.0434783	0.8	CondAr	----	----	----	----	----
2.41036e+06	29	38	39	1	6	2	0	0.206897	1.34483	11	0.37931	-0.689655	0.23913	----	----	HUnSatLig	----	----	----
2409852	23	48	49	0	15	1	1	0.652174	2.13043	0	0	-0.73913	-0.666667	----	----	----	----	SatFACarb	----
2409174	24	26	27	3	5	2	0	0.208333	1.125	13	0.541667	-0.166667	0.424242	----	----	HUnSatLig	----	----	----
2407134	27	21	22	3	5	1	1	0.185185	0.814815	19	0.703704	-0.037037	0.692308	CondAr	----	----	----	----	----
2402481	25	24	25	1	5	2	0	0.2	1	14	0.56	-0.32	0.461538	----	----	HUnSatLig	----	----	----
2.40134e+06	25	14	15	2	3	1	1	0.12	0.6	20	0.8	-0.04	0.820513	CondAr	----	----	----	----	----
2398564	26	28	29	3	6	2	0	0.230769	1.11538	14	0.538462	-0.153846	0.416667	----	----	HUnSatLig	----	----	----
2.3973e+06	23	34	35	0	6	2	1	0.26087	1.52174	7	0.304348	-0.826087	0.0882353	----	----	----	AlipatNoN	----	----
2.39721e+06	27	27	28	0	11	2	0	0.407407	1.03704	14	0.518519	-0.0740741	0.333333	----	----	HUnSatLig	----	----	----
2.39165e+06	45	42	43	0	4	0	1	0.0888889	0.955556	25	0.555556	-0.777778	0.535714	----	Aromatic	----	----	----	----
2390505	28	36	37	1	8	2	0	0.285714	1.32143	11	0.392857	-0.5	0.214286	----	----	HUnSatLig	----	----	----
2.38723e+06	28	34	35	1	8	2	0	0.285714	1.25	12	0.428571	-0.428571	0.261905	----	----	HUnSatLig	----	----	----
2383599	25	35	36	0	9	2	0	0.36	1.44	8	0.32	-0.56	0.0810811	----	----	HUnSatLig	----	----	----
2383082	32	47	48	0	3	2	0	0.09375	1.5	9	0.28125	-1.1875	0.192982	----	----	----	AlipatNoN	----	----
2382312	31	43	44	0	10	2	0	0.322581	1.41935	10	0.322581	-0.645161	0.125	----	----	HUnSatLig	----	----	----
2.38196e+06	27	30	31	1	5	2	0	0.185185	1.14815	13	0.481481	-0.518519	0.372093	----	----	HUnSatLig	----	----	----
2380744	26	22	23	1	8	2	0	0.307692	0.884615	16	0.615385	0	0.5	----	----	HUnSatLig	----	----	----
2.37709e+06	46	40	41	0	3	0	1	0.0652174	0.891304	27	0.586957	-0.76087	0.574713	----	Aromatic	----	----	----	----
2375007	31	49	50	0	1	2	0	0.0322581	1.6129	7	0.225806	-1.41935	0.157895	----	----	----	AlipatNoN	----	----
2.37393e+06	27	26	27	1	8	2	0	0.296296	1	15	0.555556	-0.148148	0.425	----	----	HUnSatLig	----	----	----
2.36924e+06	35	49	50	0	8	2	0	0.228571	1.42857	11	0.314286	-0.857143	0.172414	----	----	HUnSatLig	----	----	----
2363342	42	20	21	0	5	0	1	0.119048	0.5	33	0.785714	-0.261905	0.779221	CondAr	----	----	----	----	----
2362857	25	28	29	3	4	2	0	0.16	1.16	13	0.52	-0.32	0.416667	----	----	HUnSatLig	----	----	----
2.36273e+06	24	22	23	2	6	1	1	0.25	0.958333	15	0.625	-0.125	0.558824	----	Aromatic	----	----	----	----
2361819	44	30	31	0	4	0	1	0.0909091	0.704545	30	0.681818	-0.522727	0.670732	CondAr	----	----	----	----	----
2.3608e+06	28	47	48	0	5	2	0	0.178571	1.71429	5	0.178571	-1.21429	0.0212766	----	----	----	AlipatNoN	----	----
2360739	27	21	22	0	9	2	0	0.333333	0.814815	17	0.62963	0	0.512195	----	Aromatic	----	----	----	----
2358649	26	26	27	1	9	2	0	0.346154	1.03846	14	0.538462	-0.0769231	0.378378	----	----	HUnSatLig	----	----	----
2358068	24	32	33	0	5	2	1	0.208333	1.375	9	0.375	-0.791667	0.216216	----	----	HUnSatLig	----	----	----
2.35691e+06	31	51	52	0	5	2	0	0.16129	1.67742	6	0.193548	-1.22581	0.0566038	----	----	----	AlipatNoN	----	----
2.35648e+06	34	43	44	0	11	2	0	0.323529	1.29412	13	0.382353	-0.529412	0.207547	----	----	HUnSatLig	----	----	----
2353900	27	32	33	1	4	2	0	0.148148	1.22222	12	0.444444	-0.666667	0.340909	----	----	HUnSatLig	----	----	----
2.35156e+06	28	46	47	0	6	2	1	0.214286	1.67857	6	0.214286	-1.10714	0.0227273	----	----	----	AlipatNoN	----	----
2.35093e+06	28	40	41	1	4	2	0	0.142857	1.46429	9	0.321429	-0.928571	0.195652	----	----	HUnSatLig	----	----	----
2346283	33	49	50	0	8	2	0	0.242424	1.51515	9	0.272727	-0.909091	0.111111	----	----	----	AlipatNoN	----	----
2345219	25	29	30	2	6	2	0	0.24	1.2	12	0.48	-0.32	0.333333	----	----	HUnSatLig	----	----	----
2345076	27	26	27	1	9	2	0	0.333333	1	15	0.555556	-0.0740741	0.410256	----	----	HUnSatLig	----	----	----
2.34328e+06	42	30	31	0	7	0	1	0.166667	0.738095	28	0.666667	-0.404762	0.64	CondAr	----	----	----	----	----
2.34132e+06	29	34	35	1	8	2	0	0.275862	1.2069	13	0.448276	-0.413793	0.295455	----	----	HUnSatLig	----	----	----
2335759	20	28	29	0	5	2	1	0.25	1.45	7	0.35	-0.75	0.137931	----	----	HUnSatLig	----	----	----
2333406	28	48	49	0	3	2	1	0.107143	1.75	5	0.178571	-1.39286	0.0425532	----	----	----	AlipatNoN	----	----
2333336	33	41	42	0	11	2	0	0.333333	1.27273	13	0.393939	-0.484848	0.215686	----	----	HUnSatLig	----	----	----
2332466	23	17	18	3	3	1	1	0.130435	0.782609	17	0.73913	-0.0434783	0.757576	CondAr	----	----	----	----	----
2.32933e+06	23	32	33	0	6	2	1	0.26087	1.43478	8	0.347826	-0.73913	0.147059	----	----	HUnSatLig	----	----	----
2328173	23	23	24	3	4	1	1	0.173913	1.04348	14	0.608696	-0.217391	0.5625	----	Aromatic	----	----	----	----
2323494	43	30	31	0	6	0	1	0.139535	0.72093	29	0.674419	-0.44186	0.653846	CondAr	----	----	----	----	----
2322973	28	19	20	3	3	1	1	0.107143	0.714286	21	0.75	-0.107143	0.767442	CondAr	----	----	----	----	----
2321481	28	23	24	3	3	1	1	0.107143	0.857143	19	0.678571	-0.25	0.674419	CondAr	----	----	----	----	----
2.32029e+06	29	36	37	1	6	2	0	0.206897	1.27586	12	0.413793	-0.62069	0.282609	----	----	HUnSatLig	----	----	----
2317296	27	43	44	0	7	2	0	0.259259	1.62963	6	0.222222	-0.962963	0.0232558	----	----	----	AlipatNoN	----	----
2.315e+06	27	21	22	0	6	2	0	0.222222	0.814815	17	0.62963	-0.222222	0.545455	----	Aromatic	----	----	----	----
2.3145e+06	26	32	33	1	8	2	0	0.307692	1.26923	11	0.423077	-0.384615	0.236842	----	----	HUnSatLig	----	----	----
2.31289e+06	26	24	25	1	8	2	0	0.307692	0.961538	15	0.576923	-0.0769231	0.447368	----	----	HUnSatLig	----	----	----
2.31088e+06	42	22	23	0	4	0	1	0.0952381	0.547619	32	0.761905	-0.357143	0.75641	CondAr	----	----	----	----	----
2309171	29	18	19	2	4	1	1	0.137931	0.655172	22	0.758621	-0.103448	0.76087	CondAr	----	----	----	----	----
2303854	24	18	19	2	5	1	1	0.208333	0.791667	17	0.708333	-0.0416667	0.685714	CondAr	----	----	----	----	----
2.30385e+06	24	36	37	0	7	1	1	0.291667	1.54167	7	0.291667	-0.875	0.108108	----	----	----	AlipatNoN	----	----
2301775	33	41	42	0	5	2	0	0.151515	1.27273	13	0.393939	-0.848485	0.298246	----	----	HUnSatLig	----	----	----
2.29983e+06	30	44	45	0	6	2	1	0.2	1.5	9	0.3	-0.966667	0.145833	----	----	----	AlipatNoN	----	----
2299516	30	35	36	0	4	2	0	0.133333	1.2	13	0.433333	-0.8	0.346154	----	----	HUnSatLig	----	----	----
2.29703e+06	29	23	24	0	8	2	0	0.275862	0.827586	18	0.62069	-0.137931	0.521739	----	Aromatic	----	----	----	----
2293931	26	17	18	3	3	1	1	0.115385	0.692308	20	0.769231	-0.0384615	0.794872	CondAr	----	----	----	----	----
2292738	43	32	33	0	7	0	1	0.162791	0.767442	28	0.651163	-0.44186	0.623377	CondAr	----	----	----	----	----
2290890	28	32	33	1	8	2	0	0.285714	1.17857	13	0.464286	-0.357143	0.309524	----	----	HUnSatLig	----	----	----
2.29069e+06	44	28	29	0	6	0	1	0.136364	0.659091	31	0.704545	-0.386364	0.6875	CondAr	----	----	----	----	----
2.2889e+06	28	30	31	1	9	2	0	0.321429	1.10714	14	0.5	-0.214286	0.341463	----	----	HUnSatLig	----	----	----
2.2866e+06	28	34	35	1	5	2	0	0.178571	1.25	12	0.428571	-0.642857	0.311111	----	----	HUnSatLig	----	----	----
2284666	26	43	44	0	6	2	0	0.230769	1.69231	5	0.192308	-1.07692	0	----	----	----	AlipatNoN	----	----
2282708	25	21	22	0	9	2	0	0.36	0.88	15	0.6	0	0.459459	----	----	HUnSatLig	----	----	----
2282110	35	49	50	0	6	2	0	0.171429	1.42857	11	0.314286	-0.971429	0.2	----	----	HUnSatLig	----	----	----
2276836	33	43	44	0	5	2	0	0.151515	1.33333	12	0.363636	-0.909091	0.263158	----	----	HUnSatLig	----	----	----
2276217	26	44	45	0	4	2	1	0.153846	1.73077	5	0.192308	-1.26923	0.0238095	----	----	----	AlipatNoN	----	----
2273530	31	51	52	0	4	2	0	0.129032	1.67742	6	0.193548	-1.29032	0.0740741	----	----	----	AlipatNoN	----	----
2273344	26	27	28	2	6	2	0	0.230769	1.07692	14	0.538462	-0.230769	0.421053	----	----	HUnSatLig	----	----	----
2.2724e+06	36	16	17	0	5	0	1	0.138889	0.472222	29	0.805556	-0.194444	0.8	CondAr	----	----	----	----	----
2272107	28	21	22	2	4	0	0	0.142857	0.785714	19	0.678571	-0.285714	0.666667	CondAr	----	----	----	----	----
2271628	41	24	25	0	7	0	1	0.170732	0.609756	30	0.731707	-0.268293	0.712329	CondAr	----	----	----	----	----
2.26985e+06	41	30	31	0	7	0	1	0.170732	0.756098	27	0.658537	-0.414634	0.630137	CondAr	----	----	----	----	----
2.26408e+06	33	51	52	0	5	2	0	0.151515	1.57576	8	0.242424	-1.15152	0.122807	----	----	----	AlipatNoN	----	----
2.26216e+06	42	28	29	0	7	0	1	0.166667	0.690476	29	0.690476	-0.357143	0.666667	CondAr	----	----	----	----	----
2261254	29	29	30	0	5	2	0	0.172414	1.03448	15	0.517241	-0.551724	0.428571	----	----	HUnSatLig	----	----	----
2.25364e+06	32	49	50	0	7	2	0	0.21875	1.5625	8	0.25	-1	0.0943396	----	----	----	AlipatNoN	----	----
2.25248e+06	29	34	35	1	6	2	0	0.206897	1.2069	13	0.448276	-0.551724	0.326087	----	----	HUnSatLig	----	----	----
2251549	40	16	17	0	4	0	1	0.1	0.425	33	0.825	-0.225	0.824324	CondAr	----	----	----	----	----
2.24937e+06	23	17	18	2	8	0	0	0.347826	0.782609	16	0.695652	0.173913	0.647059	CondAr	----	----	----	----	----
2.24745e+06	29	34	35	1	7	2	0	0.241379	1.2069	13	0.448276	-0.482759	0.311111	----	----	HUnSatLig	----	----	----
2.24629e+06	29	48	49	0	5	2	1	0.172414	1.68966	6	0.206897	-1.2069	0.0425532	----	----	----	AlipatNoN	----	----
2246198	46	38	39	0	3	0	1	0.0652174	0.847826	28	0.608696	-0.717391	0.597701	----	Aromatic	----	----	----	----
2.23375e+06	24	33	34	0	9	2	0	0.375	1.41667	8	0.333333	-0.5	0.0857143	----	----	HUnSatLig	----	----	----
2233428	22	28	29	0	5	2	1	0.227273	1.31818	9	0.409091	-0.681818	0.242424	----	----	HUnSatLig	----	----	----
2232752	44	28	29	0	4	0	1	0.0909091	0.659091	31	0.704545	-0.477273	0.695122	CondAr	----	----	----	----	----
2.23271e+06	30	37	38	0	3	2	0	0.1	1.26667	12	0.4	-0.933333	0.320755	----	----	HUnSatLig	----	----	----
2.23242e+06	33	45	46	0	4	2	0	0.121212	1.39394	11	0.333333	-1.0303	0.241379	----	----	HUnSatLig	----	----	----
2.22591e+06	29	38	39	1	5	2	0	0.172414	1.34483	11	0.37931	-0.758621	0.255319	----	----	HUnSatLig	----	----	----
2224949	42	22	23	0	6	0	1	0.142857	0.547619	32	0.761905	-0.261905	0.75	CondAr	----	----	----	----	----
2223576	27	16	17	2	3	1	1	0.111111	0.62963	21	0.777778	-0.111111	0.790698	CondAr	----	----	----	----	----
2222677	25	41	42	0	6	2	0	0.24	1.68	5	0.2	-1.04	0	----	----	----	AlipatNoN	----	----
2.22195e+06	25	34	35	0	6	2	1	0.24	1.4	9	0.36	-0.76	0.184211	----	----	HUnSatLig	----	----	----
2.22038e+06	27	45	46	0	5	2	0	0.185185	1.7037	5	0.185185	-1.18519	0.0222222	----	----	----	AlipatNoN	----	----
2.21875e+06	34	49	50	0	7	2	0	0.205882	1.47059	10	0.294118	-0.941176	0.157895	----	----	HUnSatLig	----	----	----
2217646	24	30	31	1	8	2	0	0.333333	1.29167	10	0.416667	-0.333333	0.205882	----	----	HUnSatLig	----	----	----
2.2167e+06	26	34	35	1	8	2	0	0.307692	1.34615	10	0.384615	-0.461538	0.184211	----	----	HUnSatLig	----	----	----
2.21636e+06	23	46	47	0	15	1	1	0.652174	2.04348	1	0.0434783	-0.652174	-0.592593	----	----	----	----	SatFACarb	----
2214664	22	30	31	1	7	2	0	0.318182	1.40909	8	0.363636	-0.454545	0.129032	----	----	HUnSatLig	----	----	----
2.21329e+06	25	17	18	3	3	1	1	0.12	0.72	19	0.76	-0.04	0.783784	CondAr	----	----	----	----	----
2.21199e+06	26	16	17	2	5	1	1	0.192308	0.653846	20	0.769231	0.0384615	0.769231	CondAr	----	----	----	----	----
2.21057e+06	34	49	50	0	6	2	0	0.176471	1.47059	10	0.294118	-1	0.172414	----	----	HUnSatLig	----	----	----
2.20979e+06	28	16	17	2	4	1	1	0.142857	0.607143	22	0.785714	-0.0357143	0.795455	CondAr	----	----	----	----	----
2.2097e+06	34	43	44	0	10	2	0	0.294118	1.29412	13	0.382353	-0.588235	0.222222	----	----	HUnSatLig	----	----	----
2206206	26	44	45	0	3	2	1	0.115385	1.73077	5	0.192308	-1.34615	0.0465116	----	----	----	AlipatNoN	----	----
2205183	29	46	47	0	6	2	1	0.206897	1.62069	7	0.241379	-1.06897	0.0652174	----	----	----	AlipatNoN	----	----
2203464	26	28	29	1	9	2	0	0.346154	1.11538	13	0.5	-0.153846	0.324324	----	----	HUnSatLig	----	----	----
2.20255e+06	43	24	25	0	5	0	1	0.116279	0.581395	32	0.744186	-0.348837	0.734177	CondAr	----	----	----	----	----
2201533	25	30	31	3	5	2	0	0.2	1.24	12	0.48	-0.32	0.342857	----	----	HUnSatLig	----	----	----
2201408	30	36	37	1	7	2	0	0.233333	1.23333	13	0.433333	-0.533333	0.297872	----	----	HUnSatLig	----	----	----
2200763	24	16	17	2	5	1	1	0.208333	0.708333	18	0.75	0.0416667	0.742857	CondAr	----	----	----	----	----
2.20005e+06	41	20	21	0	6	0	1	0.146341	0.512195	32	0.780488	-0.219512	0.77027	CondAr	----	----	----	----	----
2199964	28	29	30	0	4	2	0	0.142857	1.07143	14	0.5	-0.642857	0.416667	----	----	HUnSatLig	----	----	----
2199563	25	42	43	0	5	2	1	0.2	1.72	5	0.2	-1.16	0	----	----	----	AlipatNoN	----	----
2.19892e+06	25	19	20	3	4	1	1	0.16	0.8	18	0.72	-0.04	0.722222	CondAr	----	----	----	----	----
2.19813e+06	30	50	51	0	5	2	1	0.166667	1.7	6	0.2	-1.23333	0.0408163	----	----	----	AlipatNoN	----	----
2.19739e+06	28	40	41	0	3	2	1	0.107143	1.46429	9	0.321429	-1.10714	0.212766	----	----	HUnSatLig	----	----	----
2.19481e+06	26	30	31	3	6	2	0	0.230769	1.19231	13	0.5	-0.230769	0.361111	----	----	HUnSatLig	----	----	----
2.19126e+06	43	22	23	0	6	0	1	0.139535	0.534884	33	0.767442	-0.255814	0.75641	CondAr	----	----	----	----	----
2191254	32	47	48	0	9	2	0	0.28125	1.5	9	0.28125	-0.8125	0.0980392	----	----	----	AlipatNoN	----	----
2.191e+06	29	33	34	0	4	2	0	0.137931	1.17241	13	0.448276	-0.758621	0.36	----	----	HUnSatLig	----	----	----
2.18748e+06	34	49	50	0	5	2	0	0.147059	1.47059	10	0.294118	-1.05882	0.186441	----	----	HUnSatLig	----	----	----
2.18602e+06	32	51	52	0	4	2	0	0.125	1.625	7	0.21875	-1.25	0.107143	----	----	----	AlipatNoN	----	----
2.18491e+06	22	21	22	3	3	1	1	0.136364	1	14	0.636364	-0.227273	0.612903	CondAr	----	----	----	----	----
2180321	41	18	19	0	5	0	1	0.121951	0.463415	33	0.804878	-0.219512	0.8	CondAr	----	----	----	----	----
2179999	21	28	29	0	5	2	1	0.238095	1.38095	8	0.380952	-0.714286	0.193548	----	----	HUnSatLig	----	----	----
2179165	22	27	28	0	9	2	0	0.409091	1.27273	9	0.409091	-0.272727	0.16129	----	----	HUnSatLig	----	----	----
2178749	29	40	41	1	7	2	0	0.241379	1.41379	10	0.344828	-0.689655	0.177778	----	----	HUnSatLig	----	----	----
2178381	24	21	22	3	4	1	1	0.166667	0.916667	16	0.666667	-0.125	0.647059	CondAr	----	----	----	----	----
2.1766e+06	29	42	43	1	7	2	0	0.241379	1.48276	9	0.310345	-0.758621	0.133333	----	----	HUnSatLig	----	----	----
2175696	36	49	50	0	8	2	0	0.222222	1.38889	12	0.333333	-0.833333	0.2	----	----	HUnSatLig	----	----	----
2.17556e+06	43	28	29	0	3	0	1	0.0697674	0.674419	30	0.697674	-0.534884	0.691358	CondAr	----	----	----	----	----
2169834	28	48	49	0	4	2	1	0.142857	1.75	5	0.178571	-1.32143	0.0217391	----	----	----	AlipatNoN	----	----
2168816	28	23	24	3	5	1	1	0.178571	0.857143	19	0.678571	-0.107143	0.658537	CondAr	----	----	----	----	----
2.1658e+06	22	30	31	0	6	2	1	0.272727	1.40909	8	0.363636	-0.681818	0.15625	----	----	HUnSatLig	----	----	----
2162736	44	34	35	0	5	0	1	0.113636	0.795455	28	0.636364	-0.568182	0.617284	CondAr	----	----	----	----	----
2.16211e+06	38	28	29	0	6	0	1	0.157895	0.763158	25	0.657895	-0.447368	0.632353	CondAr	----	----	----	----	----
2.16151e+06	45	34	35	0	3	0	1	0.0666667	0.777778	29	0.644444	-0.644444	0.635294	CondAr	----	----	----	----	----
2157936	25	22	23	1	8	2	0	0.32	0.92	15	0.6	0	0.472222	----	----	HUnSatLig	----	----	----
2.15725e+06	24	32	33	2	3	1	1	0.125	1.375	10	0.416667	-0.791667	0.324324	----	----	HUnSatLig	----	----	----
2155587	33	49	50	0	4	2	0	0.121212	1.51515	9	0.272727	-1.15152	0.172414	----	----	----	AlipatNoN	----	----
2.1554e+06	28	34	35	1	4	2	0	0.142857	1.25	12	0.428571	-0.714286	0.326087	----	----	HUnSatLig	----	----	----
2.15536e+06	27	17	18	3	3	1	1	0.111111	0.666667	21	0.777778	-0.037037	0.804878	CondAr	----	----	----	----	----
2154170	31	24	25	2	3	1	1	0.0967742	0.806452	21	0.677419	-0.354839	0.666667	CondAr	----	----	----	----	----
2153420	40	27	28	1	3	0	1	0.075	0.7	28	0.7	-0.475	0.69863	CondAr	----	----	----	----	----
2.15326e+06	29	42	43	0	3	2	1	0.103448	1.48276	9	0.310345	-1.13793	0.204082	----	----	HUnSatLig	----	----	----
2152454	24	38	39	0	6	2	1	0.25	1.625	6	0.25	-0.958333	0.0277778	----	----	----	AlipatNoN	----	----
2.15243e+06	40	32	33	0	6	0	1	0.15	0.825	25	0.625	-0.525	0.597222	----	Aromatic	----	----	----	----
2.14901e+06	23	18	19	2	5	1	1	0.217391	0.826087	16	0.695652	-0.0434783	0.666667	CondAr	----	----	----	----	----
2144467	44	32	33	0	7	0	1	0.159091	0.75	29	0.659091	-0.431818	0.632911	CondAr	----	----	----	----	----
2.14274e+06	29	37	38	0	2	2	0	0.0689655	1.31034	11	0.37931	-1.03448	0.307692	----	----	HUnSatLig	----	----	----
2142130	29	44	45	1	5	2	0	0.172414	1.55172	8	0.275862	-0.965517	0.12766	----	----	----	----	----	Alipat+N
2.13943e+06	29	25	26	0	6	2	0	0.206897	0.896552	17	0.586207	-0.344828	0.5	----	----	HUnSatLig	----	----	----
2.13937e+06	41	26	27	0	7	0	1	0.170732	0.658537	29	0.707317	-0.317073	0.684932	CondAr	----	----	----	----	----
2.139e+06	29	50	51	0	3	2	1	0.103448	1.75862	5	0.172414	-1.41379	0.0408163	----	----	----	AlipatNoN	----	----
2.13881e+06	34	51	52	0	7	2	0	0.205882	1.52941	9	0.264706	-1	0.122807	----	----	----	AlipatNoN	----	----
2.13881e+06	25	16	17	2	5	1	1	0.2	0.68	19	0.76	0.04	0.756757	CondAr	----	----	----	----	----
2.1388e+06	22	28	29	0	6	2	1	0.272727	1.31818	9	0.409091	-0.590909	0.21875	----	----	HUnSatLig	----	----	----
2.1384e+06	23	26	27	1	8	2	0	0.347826	1.17391	11	0.478261	-0.173913	0.28125	----	----	HUnSatLig	----	----	----
2136662	28	32	33	1	9	2	0	0.321429	1.17857	13	0.464286	-0.285714	0.292683	----	----	HUnSatLig	----	----	----
2133436	27	23	24	0	10	2	0	0.37037	0.888889	16	0.592593	0	0.45	----	----	HUnSatLig	----	----	----
2132242	26	28	29	3	5	2	0	0.192308	1.11538	14	0.538462	-0.230769	0.432432	----	----	HUnSatLig	----	----	----
2.12919e+06	28	36	37	1	4	2	0	0.142857	1.32143	11	0.392857	-0.785714	0.282609	----	----	HUnSatLig	----	----	----
2.1287e+06	22	32	33	0	6	2	1	0.272727	1.5	7	0.318182	-0.772727	0.09375	----	----	----	AlipatNoN	----	----
2.12849e+06	27	38	39	0	7	2	1	0.259259	1.44444	9	0.333333	-0.777778	0.146341	----	----	HUnSatLig	----	----	----
2127919	41	20	21	0	3	0	1	0.0731707	0.512195	32	0.780488	-0.365854	0.779221	CondAr	----	----	----	----	----
2.12774e+06	27	37	38	0	10	2	0	0.37037	1.40741	9	0.333333	-0.518519	0.1	----	----	HUnSatLig	----	----	----
2.12705e+06	22	14	15	2	3	1	1	0.136364	0.681818	17	0.772727	-0.0454545	0.787879	CondAr	----	----	----	----	----
2126950	34	51	52	0	6	2	0	0.176471	1.52941	9	0.264706	-1.05882	0.137931	----	----	----	AlipatNoN	----	----
2.12501e+06	24	30	31	2	4	1	1	0.166667	1.29167	11	0.458333	-0.625	0.361111	----	----	HUnSatLig	----	----	----
2.12244e+06	26	26	27	3	6	2	0	0.230769	1.03846	15	0.576923	-0.0769231	0.472222	----	----	HUnSatLig	----	----	----
2119101	25	28	29	3	6	2	0	0.24	1.16	13	0.52	-0.16	0.382353	----	----	HUnSatLig	----	----	----
2.11664e+06	28	21	22	0	7	2	0	0.25	0.785714	18	0.642857	-0.142857	0.555556	----	Aromatic	----	----	----	----
2.11637e+06	28	39	40	0	10	2	0	0.357143	1.42857	9	0.321429	-0.571429	0.0952381	----	----	HUnSatLig	----	----	----
2116245	34	45	46	0	10	2	0	0.294118	1.35294	12	0.352941	-0.647059	0.185185	----	----	HUnSatLig	----	----	----
2.11596e+06	35	49	50	0	7	2	0	0.2	1.42857	11	0.314286	-0.914286	0.186441	----	----	HUnSatLig	----	----	----
2114166	41	18	19	0	4	0	1	0.097561	0.463415	33	0.804878	-0.268293	0.802632	CondAr	----	----	----	----	----
2110932	22	22	23	2	5	1	1	0.227273	1.04545	13	0.590909	-0.227273	0.516129	----	Aromatic	----	----	----	----
2.10968e+06	34	51	52	0	5	2	0	0.147059	1.52941	9	0.264706	-1.11765	0.152542	----	----	----	AlipatNoN	----	----
2.10963e+06	24	28	29	3	5	2	0	0.208333	1.20833	12	0.5	-0.25	0.363636	----	----	HUnSatLig	----	----	----
2.10826e+06	45	32	33	0	7	0	1	0.155556	0.733333	30	0.666667	-0.422222	0.641975	CondAr	----	----	----	----	----
2107658	30	48	49	0	6	2	1	0.2	1.63333	7	0.233333	-1.1	0.0625	----	----	----	AlipatNoN	----	----
2.10408e+06	25	30	31	1	8	2	0	0.32	1.24	11	0.44	-0.32	0.25	----	----	HUnSatLig	----	----	----
2101665	29	36	37	1	7	2	0	0.241379	1.27586	12	0.413793	-0.551724	0.266667	----	----	HUnSatLig	----	----	----
2.10125e+06	25	26	27	1	9	2	0	0.36	1.08	13	0.52	-0.08	0.342857	----	----	HUnSatLig	----	----	----
2.09948e+06	27	24	25	1	9	2	0	0.333333	0.925926	16	0.592593	0	0.461538	----	----	HUnSatLig	----	----	----
2097472	24	28	29	1	8	2	0	0.333333	1.20833	11	0.458333	-0.25	0.264706	----	----	HUnSatLig	----	----	----
2.09704e+06	28	30	31	1	8	2	0	0.285714	1.10714	14	0.5	-0.285714	0.357143	----	----	HUnSatLig	----	----	----
2.0966e+06	27	24	25	1	7	2	0	0.259259	0.925926	16	0.592593	-0.148148	0.487805	----	----	HUnSatLig	----	----	----
2096058	23	48	49	0	14	1	1	0.608696	2.13043	0	0	-0.826087	-0.607143	----	----	----	----	SatFACarb	----
2095845	23	30	31	2	3	1	1	0.130435	1.34783	10	0.434783	-0.73913	0.342857	----	----	HUnSatLig	----	----	----
2093867	25	31	32	2	5	2	0	0.2	1.28	11	0.44	-0.48	0.297297	----	----	HUnSatLig	----	----	----
2091388	45	34	35	0	7	0	1	0.155556	0.777778	29	0.644444	-0.466667	0.617284	CondAr	----	----	----	----	----
2091139	25	26	27	3	5	2	0	0.2	1.08	14	0.56	-0.16	0.457143	----	----	HUnSatLig	----	----	----
2.08911e+06	21	28	29	0	4	2	1	0.190476	1.38095	8	0.380952	-0.809524	0.21875	----	----	HUnSatLig	----	----	----
2.08612e+06	24	24	25	3	5	2	0	0.208333	1.04167	14	0.583333	-0.0833333	0.484848	----	----	HUnSatLig	----	----	----
2084169	26	36	37	0	3	2	1	0.115385	1.42308	9	0.346154	-1.03846	0.232558	----	----	HUnSatLig	----	----	----
2083992	19	26	27	0	5	2	1	0.263158	1.42105	7	0.368421	-0.684211	0.148148	----	----	HUnSatLig	----	----	----
2083616	39	16	17	0	5	0	1	0.128205	0.435897	32	0.820513	-0.179487	0.816901	CondAr	----	----	----	----	----
2081987	25	52	53	0	15	1	1	0.6	2.12	0	0	-0.84	-0.580645	----	----	----	----	SatFACarb	----
2081005	26	30	31	3	5	2	0	0.192308	1.19231	13	0.5	-0.307692	0.378378	----	----	HUnSatLig	----	----	----
2.08046e+06	30	38	39	1	7	2	0	0.233333	1.3	12	0.4	-0.6	0.255319	----	----	HUnSatLig	----	----	----
2.08001e+06	34	47	48	0	5	2	0	0.147059	1.41176	11	0.323529	-1	0.220339	----	----	HUnSatLig	----	----	----
2079425	29	40	41	1	4	2	0	0.137931	1.41379	10	0.344828	-0.896552	0.229167	----	----	HUnSatLig	----	----	----
2078616	24	48	49	0	15	1	1	0.625	2.04167	1	0.0416667	-0.708333	-0.551724	----	----	----	----	SatFACarb	----
2078508	25	40	41	1	6	2	0	0.24	1.64	6	0.24	-0.88	0.0263158	----	----	----	----	----	Alipat+N
2077473	36	49	50	0	7	2	0	0.194444	1.38889	12	0.333333	-0.888889	0.213115	----	----	HUnSatLig	----	----	----
2076824	27	33	34	0	11	2	0	0.407407	1.25926	11	0.407407	-0.296296	0.179487	----	----	HUnSatLig	----	----	----
2076758	26	29	30	0	11	2	0	0.423077	1.15385	12	0.461538	-0.153846	0.243243	----	----	HUnSatLig	----	----	----
2.07564e+06	43	28	29	0	7	0	1	0.162791	0.674419	30	0.697674	-0.348837	0.675325	CondAr	----	----	----	----	----
2073182	29	42	43	1	5	2	0	0.172414	1.48276	9	0.310345	-0.896552	0.170213	----	----	HUnSatLig	----	----	----
2.07129e+06	27	19	20	3	4	1	1	0.148148	0.740741	20	0.740741	-0.037037	0.75	CondAr	----	----	----	----	----
2.07069e+06	21	18	19	2	4	1	1	0.190476	0.904762	14	0.666667	-0.142857	0.633333	CondAr	----	----	----	----	----
2.06861e+06	27	32	33	1	8	2	0	0.296296	1.22222	12	0.444444	-0.37037	0.275	----	----	HUnSatLig	----	----	----
2.06754e+06	45	30	31	0	7	0	1	0.155556	0.688889	31	0.688889	-0.377778	0.666667	CondAr	----	----	----	----	----
2066865	36	45	46	0	10	2	0	0.277778	1.27778	14	0.388889	-0.611111	0.241379	----	----	HUnSatLig	----	----	----
2.06653e+06	30	49	50	0	6	2	0	0.2	1.66667	6	0.2	-1.13333	0.04	----	----	----	AlipatNoN	----	----
2066437	29	23	24	0	7	2	0	0.241379	0.827586	18	0.62069	-0.206897	0.531915	----	Aromatic	----	----	----	----
2066222	45	32	33	0	5	0	1	0.111111	0.733333	30	0.666667	-0.511111	0.650602	CondAr	----	----	----	----	----
2065905	44	34	35	0	6	0	1	0.136364	0.795455	28	0.636364	-0.522727	0.6125	CondAr	----	----	----	----	----
2064691	35	51	52	0	7	2	0	0.2	1.48571	10	0.285714	-0.971429	0.152542	----	----	HUnSatLig	----	----	----
2.06141e+06	30	31	32	0	5	2	0	0.166667	1.06667	15	0.5	-0.6	0.411765	----	----	HUnSatLig	----	----	----
2.06106e+06	29	31	32	0	4	2	0	0.137931	1.10345	14	0.482759	-0.689655	0.4	----	----	HUnSatLig	----	----	----
2058640	34	45	46	0	5	2	0	0.147059	1.35294	12	0.352941	-0.941176	0.254237	----	----	HUnSatLig	----	----	----
2.05679e+06	40	25	26	1	3	0	1	0.075	0.65	29	0.725	-0.425	0.726027	CondAr	----	----	----	----	----
2.05647e+06	30	52	53	0	4	2	1	0.133333	1.76667	5	0.166667	-1.36667	0.02	----	----	----	AlipatNoN	----	----
2.05624e+06	27	34	35	1	8	2	0	0.296296	1.2963	11	0.407407	-0.444444	0.225	----	----	HUnSatLig	----	----	----
2055659	22	38	39	0	3	2	1	0.136364	1.77273	4	0.181818	-1.31818	0	----	----	----	AlipatNoN	----	----
2.05553e+06	25	26	27	3	4	2	0	0.16	1.08	14	0.56	-0.24	0.472222	----	----	HUnSatLig	----	----	----
2.05545e+06	28	42	43	1	4	2	0	0.142857	1.53571	8	0.285714	-1	0.152174	----	----	----	----	----	Alipat+N
2.05532e+06	23	25	26	2	6	2	0	0.26087	1.13043	12	0.521739	-0.173913	0.375	----	----	HUnSatLig	----	----	----
2.05481e+06	31	51	52	0	2	2	0	0.0645161	1.67742	6	0.193548	-1.41935	0.107143	----	----	----	AlipatNoN	----	----
2.05473e+06	27	46	47	0	3	2	1	0.111111	1.74074	5	0.185185	-1.37037	0.0444444	----	----	----	AlipatNoN	----	----
2.0534e+06	28	40	41	1	8	2	0	0.285714	1.46429	9	0.321429	-0.642857	0.119048	----	----	HUnSatLig	----	----	----
2.05327e+06	44	26	27	0	5	0	1	0.113636	0.613636	32	0.727273	-0.386364	0.716049	CondAr	----	----	----	----	----
2.05325e+06	36	51	52	0	7	2	0	0.194444	1.44444	11	0.305556	-0.944444	0.180328	----	----	HUnSatLig	----	----	----
2052093	23	38	39	0	5	2	1	0.217391	1.69565	5	0.217391	-1.08696	0	----	----	----	AlipatNoN	----	----
2051524	24	24	25	1	8	2	0	0.333333	1.04167	13	0.541667	-0.0833333	0.382353	----	----	HUnSatLig	----	----	----
2.0511e+06	27	46	47	0	4	2	1	0.148148	1.74074	5	0.185185	-1.2963	0.0227273	----	----	----	AlipatNoN	----	----
2.051e+06	43	26	27	0	4	0	1	0.0930233	0.627907	31	0.72093	-0.44186	0.7125	CondAr	----	----	----	----	----
2.04898e+06	43	30	31	0	7	0	1	0.162791	0.72093	29	0.674419	-0.395349	0.649351	CondAr	----	----	----	----	----
2.04627e+06	22	19	20	3	3	1	1	0.136364	0.909091	15	0.681818	-0.136364	0.677419	CondAr	----	----	----	----	----
2046172	30	25	26	3	4	1	1	0.133333	0.866667	20	0.666667	-0.233333	0.652174	CondAr	----	----	----	----	----
2.04459e+06	28	45	46	0	7	2	0	0.25	1.64286	6	0.214286	-1	0.0222222	----	----	----	AlipatNoN	----	----
2.04426e+06	41	34	35	0	6	0	1	0.146341	0.853659	25	0.609756	-0.560976	0.581081	----	Aromatic	----	----	----	----
2.0431e+06	24	23	24	2	6	2	0	0.25	1	14	0.583333	-0.0833333	0.470588	----	----	HUnSatLig	----	----	----
2.04098e+06	41	18	19	0	3	0	1	0.0731707	0.463415	33	0.804878	-0.317073	0.805195	CondAr	----	----	----	----	----
2040234	29	25	26	3	3	1	1	0.103448	0.896552	19	0.655172	-0.310345	0.644444	CondAr	----	----	----	----	----
2038835	35	51	52	0	8	2	0	0.228571	1.48571	10	0.285714	-0.914286	0.137931	----	----	HUnSatLig	----	----	----
2.03824e+06	43	24	25	0	6	0	1	0.139535	0.581395	32	0.744186	-0.302326	0.730769	CondAr	----	----	----	----	----
2.03712e+06	29	40	41	1	5	2	0	0.172414	1.41379	10	0.344828	-0.827586	0.212766	----	----	HUnSatLig	----	----	----
2.03698e+06	26	14	15	2	3	1	1	0.115385	0.576923	21	0.807692	-0.0384615	0.829268	CondAr	----	----	----	----	----
2035743	26	35	36	0	10	2	0	0.384615	1.38462	9	0.346154	-0.461538	0.105263	----	----	HUnSatLig	----	----	----
2.03173e+06	28	40	41	0	7	2	1	0.25	1.46429	9	0.321429	-0.821429	0.139535	----	----	HUnSatLig	----	----	----
2.03055e+06	25	24	25	3	5	2	0	0.2	1	15	0.6	-0.08	0.514286	----	Aromatic	----	----	----	----
2029544	45	32	33	0	4	0	1	0.0888889	0.733333	30	0.666667	-0.555556	0.654762	CondAr	----	----	----	----	----
2.02879e+06	27	30	31	3	7	2	0	0.259259	1.14815	14	0.518519	-0.148148	0.378378	----	----	HUnSatLig	----	----	----
2028774	42	36	37	0	6	0	1	0.142857	0.880952	25	0.595238	-0.595238	0.565789	----	Aromatic	----	----	----	----
2026509	42	20	21	0	6	0	1	0.142857	0.5	33	0.785714	-0.214286	0.776316	CondAr	----	----	----	----	----
2.02569e+06	26	28	29	3	4	2	0	0.153846	1.11538	14	0.538462	-0.307692	0.447368	----	----	HUnSatLig	----	----	----
2.02369e+06	40	28	29	0	7	0	1	0.175	0.725	27	0.675	-0.375	0.647887	CondAr	----	----	----	----	----
2022218	27	30	31	1	9	2	0	0.333333	1.14815	13	0.481481	-0.222222	0.307692	----	----	HUnSatLig	----	----	----
2.01875e+06	23	36	37	0	6	2	1	0.26087	1.6087	6	0.26087	-0.913043	0.0294118	----	----	----	AlipatNoN	----	----
2018131	25	22	23	1	5	2	0	0.2	0.92	15	0.6	-0.24	0.512821	----	Aromatic	----	----	----	----
2015855	33	51	52	0	4	2	0	0.121212	1.57576	8	0.242424	-1.21212	0.137931	----	----	----	AlipatNoN	----	----
2.0148e+06	22	17	18	3	3	1	1	0.136364	0.818182	16	0.727273	-0.0454545	0.741935	CondAr	----	----	----	----	----
2.01455e+06	40	24	25	0	7	0	1	0.175	0.625	29	0.725	-0.275	0.704225	CondAr	----	----	----	----	----
2014535	28	28	29	1	10	2	0	0.357143	1.03571	15	0.535714	-0.0714286	0.375	----	----	HUnSatLig	----	----	----
2.01364e+06	39	24	25	0	7	0	1	0.179487	0.641026	28	0.717949	-0.282051	0.695652	CondAr	----	----	----	----	----
2010510	31	49	50	0	7	2	0	0.225806	1.6129	7	0.225806	-1.03226	0.0588235	----	----	----	AlipatNoN	----	----
2.0101e+06	20	34	35	0	4	2	1	0.2	1.75	4	0.2	-1.15	-0.0333333	----	----	----	AlipatNoN	----	----
2.00352e+06	26	27	28	2	7	2	0	0.269231	1.07692	14	0.538462	-0.153846	0.405405	----	----	HUnSatLig	----	----	----
2001817	26	36	37	1	8	2	0	0.307692	1.42308	9	0.346154	-0.538462	0.131579	----	----	HUnSatLig	----	----	----
2.00079e+06	37	18	19	0	6	0	1	0.162162	0.513514	29	0.783784	-0.189189	0.772727	CondAr	----	----	----	----	----
1999575	24	32	33	0	4	2	1	0.166667	1.375	9	0.375	-0.875	0.236842	----	----	HUnSatLig	----	----	----
1998103	22	16	17	2	4	1	1	0.181818	0.772727	16	0.727273	-0.0454545	0.71875	CondAr	----	----	----	----	----
1.99762e+06	29	50	51	0	4	2	1	0.137931	1.75862	5	0.172414	-1.34483	0.0208333	----	----	----	AlipatNoN	----	----
1997573	32	51	52	0	3	2	0	0.09375	1.625	7	0.21875	-1.3125	0.122807	----	----	----	AlipatNoN	----	----
1.99424e+06	42	24	25	0	3	0	1	0.0714286	0.595238	31	0.738095	-0.452381	0.734177	CondAr	----	----	----	----	----
1993224	23	30	31	0	5	2	1	0.217391	1.34783	9	0.391304	-0.73913	0.228571	----	----	HUnSatLig	----	----	----
1992876	43	36	37	0	6	0	1	0.139535	0.860465	26	0.604651	-0.581395	0.576923	----	Aromatic	----	----	----	----
1990585	34	49	50	0	9	2	0	0.264706	1.47059	10	0.294118	-0.823529	0.127273	----	----	HUnSatLig	----	----	----
1990497	25	15	16	3	3	1	1	0.12	0.64	20	0.8	0.04	0.837838	CondAr	----	----	----	----	----
1.99015e+06	25	23	24	0	10	2	0	0.4	0.96	14	0.56	0	0.388889	----	----	HUnSatLig	----	----	----
1.98983e+06	24	14	15	2	4	1	1	0.166667	0.625	19	0.791667	0.0416667	0.805556	CondAr	----	----	----	----	----
1.98791e+06	25	32	33	1	8	2	0	0.32	1.32	10	0.4	-0.4	0.194444	----	----	HUnSatLig	----	----	----
1984113	25	30	31	2	5	1	1	0.2	1.24	12	0.48	-0.52	0.378378	----	----	HUnSatLig	----	----	----
1.98042e+06	44	26	27	0	6	0	1	0.136364	0.613636	32	0.727273	-0.340909	0.7125	CondAr	----	----	----	----	----
1980212	39	18	19	0	6	0	1	0.153846	0.487179	31	0.794872	-0.179487	0.785714	CondAr	----	----	----	----	----
1979727	45	34	35	0	5	0	1	0.111111	0.777778	29	0.644444	-0.555556	0.626506	CondAr	----	----	----	----	----
1978556	26	27	28	0	11	2	0	0.423077	1.07692	13	0.5	-0.0769231	0.297297	----	----	HUnSatLig	----	----	----
1977260	26	17	18	3	4	1	1	0.153846	0.692308	20	0.769231	0.0384615	0.789474	CondAr	----	----	----	----	----
1.97655e+06	22	23	24	0	9	2	0	0.409091	1.09091	11	0.5	-0.0909091	0.290323	----	----	HUnSatLig	----	----	----
1975770	29	49	50	0	5	2	0	0.172414	1.72414	5	0.172414	-1.24138	0.0204082	----	----	----	AlipatNoN	----	----
1.97561e+06	26	19	20	0	6	2	0	0.230769	0.769231	17	0.653846	-0.153846	0.571429	----	Aromatic	----	----	----	----
1974901	46	34	35	0	5	0	1	0.108696	0.76087	30	0.652174	-0.543478	0.635294	CondAr	----	----	----	----	----
1.97337e+06	28	25	26	0	5	2	0	0.178571	0.928571	16	0.571429	-0.428571	0.489362	----	----	HUnSatLig	----	----	----
1.97315e+06	30	40	41	1	6	2	0	0.2	1.36667	11	0.366667	-0.733333	0.229167	----	----	HUnSatLig	----	----	----
1.97143e+06	36	49	50	0	10	2	0	0.277778	1.38889	12	0.333333	-0.722222	0.172414	----	----	HUnSatLig	----	----	----
1971092	46	36	37	0	5	0	1	0.108696	0.804348	29	0.630435	-0.586957	0.611765	CondAr	----	----	----	----	----
1.96786e+06	45	30	31	0	5	0	1	0.111111	0.688889	31	0.688889	-0.466667	0.674699	CondAr	----	----	----	----	----
1966292	29	42	43	1	8	2	0	0.275862	1.48276	9	0.310345	-0.689655	0.113636	----	----	HUnSatLig	----	----	----
1963441	22	45	46	2	7	0	2	0.318182	2.09091	2	0.0909091	-1.18182	-0.241379	----	----	----	----	SatFACarb	----
1.96343e+06	25	14	15	2	4	1	1	0.16	0.6	20	0.8	0.04	0.815789	CondAr	----	----	----	----	----
1961170	22	36	37	0	5	2	1	0.227273	1.68182	5	0.227273	-1.04545	0	----	----	----	AlipatNoN	----	----
1.95922e+06	16	23	24	0	2	0	0	0.125	1.5	5	0.3125	-1.25	0.266667	----	----	----	AlipatNoN	----	----
1957463	29	40	41	1	8	2	0	0.275862	1.41379	10	0.344828	-0.62069	0.159091	----	----	HUnSatLig	----	----	----
1957235	42	22	23	0	3	0	1	0.0714286	0.547619	32	0.761905	-0.404762	0.759494	CondAr	----	----	----	----	----
1956201	28	21	22	0	9	2	0	0.321429	0.785714	18	0.642857	0	0.534884	----	Aromatic	----	----	----	----
1.9556e+06	32	51	52	0	6	2	0	0.1875	1.625	7	0.21875	-1.125	0.0740741	----	----	----	AlipatNoN	----	----
1.95529e+06	21	30	31	0	7	1	1	0.333333	1.47619	7	0.333333	-0.714286	0.129032	----	----	HUnSatLig	----	----	----
1.95438e+06	23	24	25	3	5	2	0	0.217391	1.08696	13	0.565217	-0.0869565	0.451613	----	----	HUnSatLig	----	----	----
1954043	27	36	37	0	6	2	1	0.222222	1.37037	10	0.37037	-0.777778	0.214286	----	----	HUnSatLig	----	----	----
1951461	29	36	37	1	5	2	0	0.172414	1.27586	12	0.413793	-0.689655	0.297872	----	----	HUnSatLig	----	----	----
1.95074e+06	28	32	33	1	5	2	0	0.178571	1.17857	13	0.464286	-0.571429	0.355556	----	----	HUnSatLig	----	----	----
1947665	26	30	31	1	9	2	0	0.346154	1.19231	12	0.461538	-0.230769	0.27027	----	----	HUnSatLig	----	----	----
1.94678e+06	23	45	46	0	9	2	0	0.391304	2	1	0.0434783	-1.04348	-0.333333	----	----	----	AlipatNoN	----	----
1946218	40	30	31	0	7	0	1	0.175	0.775	26	0.65	-0.425	0.619718	CondAr	----	----	----	----	----
1944506	29	28	29	1	9	2	0	0.310345	1	16	0.551724	-0.137931	0.418605	----	----	HUnSatLig	----	----	----
1.9437e+06	24	40	41	0	5	2	1	0.208333	1.70833	5	0.208333	-1.125	0	----	----	----	AlipatNoN	----	----
1943309	38	19	20	1	4	0	1	0.105263	0.526316	30	0.789474	-0.236842	0.794118	CondAr	----	----	----	----	----
1.94274e+06	29	49	50	0	4	2	0	0.137931	1.72414	5	0.172414	-1.31034	0.04	----	----	----	AlipatNoN	----	----
1.94095e+06	25	25	26	2	6	2	0	0.24	1.04	14	0.56	-0.16	0.444444	----	----	HUnSatLig	----	----	----
1.93971e+06	31	35	36	0	5	2	0	0.16129	1.16129	14	0.451613	-0.709677	0.358491	----	----	HUnSatLig	----	----	----
1938668	44	34	35	0	7	0	1	0.159091	0.795455	28	0.636364	-0.477273	0.607595	CondAr	----	----	----	----	----
1938645	28	24	25	1	8	2	0	0.285714	0.892857	17	0.607143	-0.0714286	0.5	----	----	HUnSatLig	----	----	----
1.93834e+06	26	28	29	3	7	2	0	0.269231	1.11538	14	0.538462	-0.0769231	0.4	----	----	HUnSatLig	----	----	----
1.9381e+06	30	34	35	1	7	2	0	0.233333	1.16667	14	0.466667	-0.466667	0.340426	----	----	HUnSatLig	----	----	----
1937248	29	30	31	4	4	1	1	0.137931	1.06897	17	0.586207	-0.310345	0.547619	----	Aromatic	----	----	----	----
1932920	46	38	39	0	6	0	1	0.130435	0.847826	28	0.608696	-0.586957	0.583333	----	Aromatic	----	----	----	----
1930152	32	49	50	0	8	2	0	0.25	1.5625	8	0.25	-0.9375	0.0769231	----	----	----	AlipatNoN	----	----
1.9293e+06	30	40	41	1	7	2	0	0.233333	1.36667	11	0.366667	-0.666667	0.212766	----	----	HUnSatLig	----	----	----
1.92815e+06	26	36	37	0	7	2	1	0.269231	1.42308	9	0.346154	-0.730769	0.153846	----	----	HUnSatLig	----	----	----
1928057	45	30	31	0	6	0	1	0.133333	0.688889	31	0.688889	-0.422222	0.670732	CondAr	----	----	----	----	----
1.92763e+06	35	47	48	0	10	2	0	0.285714	1.37143	12	0.342857	-0.685714	0.178571	----	----	HUnSatLig	----	----	----
1.92737e+06	24	28	29	2	5	1	1	0.208333	1.20833	12	0.5	-0.458333	0.4	----	----	HUnSatLig	----	----	----
1.92377e+06	26	24	25	1	9	2	0	0.346154	0.961538	15	0.576923	0	0.432432	----	----	HUnSatLig	----	----	----
1.92294e+06	30	43	44	0	10	2	0	0.333333	1.46667	9	0.3	-0.666667	0.0869565	----	----	HUnSatLig	----	----	----
1922271	19	28	29	0	5	2	1	0.263158	1.52632	6	0.315789	-0.789474	0.0740741	----	----	----	AlipatNoN	----	----
1.92182e+06	20	32	33	0	5	2	1	0.25	1.65	5	0.25	-0.95	0	----	----	----	AlipatNoN	----	----
1.92098e+06	33	51	52	0	6	2	0	0.181818	1.57576	8	0.242424	-1.09091	0.107143	----	----	----	AlipatNoN	----	----
1.91895e+06	35	45	46	0	11	2	0	0.314286	1.31429	13	0.371429	-0.571429	0.2	----	----	HUnSatLig	----	----	----
1.91869e+06	46	36	37	0	6	0	1	0.130435	0.804348	29	0.630435	-0.543478	0.607143	CondAr	----	----	----	----	----
1.91815e+06	24	25	26	2	6	2	0	0.25	1.08333	13	0.541667	-0.166667	0.411765	----	----	HUnSatLig	----	----	----
1917505	44	24	25	0	5	0	1	0.113636	0.568182	33	0.75	-0.340909	0.740741	CondAr	----	----	----	----	----
1.9169e+06	23	19	20	3	4	1	1	0.173913	0.869565	16	0.695652	-0.0434783	0.6875	CondAr	----	----	----	----	----
1.91583e+06	32	51	52	0	5	2	0	0.15625	1.625	7	0.21875	-1.1875	0.0909091	----	----	----	AlipatNoN	----	----
1914372	27	19	20	0	7	2	0	0.259259	0.740741	18	0.666667	-0.0740741	0.581395	----	Aromatic	----	----	----	----
1.91383e+06	28	42	43	0	7	1	1	0.25	1.53571	8	0.285714	-0.964286	0.133333	----	----	----	AlipatNoN	----	----
1.90939e+06	28	30	31	3	6	2	0	0.214286	1.10714	15	0.535714	-0.214286	0.425	----	----	HUnSatLig	----	----	----
1.90919e+06	29	41	42	0	10	2	0	0.344828	1.44828	9	0.310345	-0.62069	0.0909091	----	----	HUnSatLig	----	----	----
1.90537e+06	27	28	29	1	5	2	0	0.185185	1.07407	14	0.518519	-0.444444	0.418605	----	----	HUnSatLig	----	----	----
1.90359e+06	35	51	52	0	6	2	0	0.171429	1.48571	10	0.285714	-1.02857	0.166667	----	----	HUnSatLig	----	----	----
1.90098e+06	26	38	39	0	7	2	1	0.269231	1.5	8	0.307692	-0.807692	0.102564	----	----	----	AlipatNoN	----	----
1900336	41	22	23	0	7	0	1	0.170732	0.560976	31	0.756098	-0.219512	0.739726	CondAr	----	----	----	----	----
1.90007e+06	30	45	46	0	9	2	0	0.3	1.53333	8	0.266667	-0.8	0.0638298	----	----	----	AlipatNoN	----	----
1.8997e+06	29	40	41	0	6	2	1	0.206897	1.41379	10	0.344828	-0.862069	0.195652	----	----	HUnSatLig	----	----	----
1.89852e+06	36	51	52	0	8	2	0	0.222222	1.44444	11	0.305556	-0.888889	0.166667	----	----	HUnSatLig	----	----	----
1.89798e+06	27	46	47	0	5	2	1	0.185185	1.74074	5	0.185185	-1.22222	0	----	----	----	AlipatNoN	----	----
1.89749e+06	31	48	49	0	5	2	1	0.16129	1.58065	8	0.258065	-1.12903	0.117647	----	----	----	AlipatNoN	----	----
1.89691e+06	25	40	41	0	6	2	1	0.24	1.64	6	0.24	-1	0.0263158	----	----	----	AlipatNoN	----	----
1.896e+06	42	22	23	0	7	0	1	0.166667	0.547619	32	0.761905	-0.214286	0.746667	CondAr	----	----	----	----	----
1891957	42	20	21	0	4	0	1	0.0952381	0.5	33	0.785714	-0.309524	0.782051	CondAr	----	----	----	----	----
1891584	43	26	27	0	7	0	1	0.162791	0.627907	31	0.72093	-0.302326	0.701299	CondAr	----	----	----	----	----
1.88992e+06	40	22	23	0	7	0	1	0.175	0.575	30	0.75	-0.225	0.732394	CondAr	----	----	----	----	----
1.88665e+06	20	16	17	2	3	1	1	0.15	0.85	14	0.7	-0.15	0.689655	CondAr	----	----	----	----	----
1.88664e+06	30	38	39	1	8	2	0	0.266667	1.3	12	0.4	-0.533333	0.23913	----	----	HUnSatLig	----	----	----
1885866	46	36	37	0	4	0	1	0.0869565	0.804348	29	0.630435	-0.630435	0.616279	CondAr	----	----	----	----	----
1883413	31	47	48	0	9	2	0	0.290323	1.54839	8	0.258065	-0.83871	0.0612245	----	----	----	AlipatNoN	----	----
1881887	39	14	15	0	4	0	1	0.102564	0.384615	33	0.846154	-0.179487	0.847222	CondAr	----	----	----	----	----
1.88157e+06	26	31	32	2	6	2	0	0.230769	1.23077	12	0.461538	-0.384615	0.315789	----	----	HUnSatLig	----	----	----
1879642	27	38	39	1	8	2	0	0.296296	1.44444	9	0.333333	-0.592593	0.125	----	----	HUnSatLig	----	----	----
1.87888e+06	29	21	22	0	8	2	0	0.275862	0.758621	19	0.655172	-0.0689655	0.565217	----	Aromatic	----	----	----	----
1.87888e+06	29	32	33	1	6	2	0	0.206897	1.13793	14	0.482759	-0.482759	0.369565	----	----	HUnSatLig	----	----	----
1.87778e+06	29	38	39	1	8	2	0	0.275862	1.34483	11	0.37931	-0.551724	0.204545	----	----	HUnSatLig	----	----	----
1.87705e+06	45	28	29	0	7	0	1	0.155556	0.644444	32	0.711111	-0.333333	0.691358	CondAr	----	----	----	----	----
1.87533e+06	25	34	35	1	8	2	0	0.32	1.4	9	0.36	-0.48	0.138889	----	----	HUnSatLig	----	----	----
1.87472e+06	24	15	16	3	3	1	1	0.125	0.666667	19	0.791667	0.0416667	0.828571	CondAr	----	----	----	----	----
1.87458e+06	25	44	45	0	4	2	1	0.16	1.8	4	0.16	-1.32	-0.025	----	----	----	AlipatNoN	----	----
1.87444e+06	44	28	29	0	7	0	1	0.159091	0.659091	31	0.704545	-0.340909	0.683544	CondAr	----	----	----	----	----
1.87353e+06	44	26	27	0	7	0	1	0.159091	0.613636	32	0.727273	-0.295455	0.708861	CondAr	----	----	----	----	----
1.86848e+06	22	20	21	2	5	1	1	0.227273	0.954545	14	0.636364	-0.136364	0.580645	----	Aromatic	----	----	----	----
1.8667e+06	30	51	52	0	5	2	0	0.166667	1.73333	5	0.166667	-1.26667	0.0196078	----	----	----	AlipatNoN	----	----
1.86618e+06	26	45	46	0	4	2	0	0.153846	1.76923	4	0.153846	-1.30769	0	----	----	----	AlipatNoN	----	----
1.86582e+06	26	38	39	0	8	1	1	0.307692	1.5	8	0.307692	-0.807692	0.125	----	----	----	AlipatNoN	----	----
1864511	31	40	41	1	7	2	0	0.225806	1.32258	12	0.387097	-0.645161	0.244898	----	----	HUnSatLig	----	----	----
1.86326e+06	32	45	46	0	3	2	0	0.09375	1.4375	10	0.3125	-1.125	0.22807	----	----	HUnSatLig	----	----	----
1.86138e+06	23	30	31	0	4	2	1	0.173913	1.34783	9	0.391304	-0.826087	0.25	----	----	HUnSatLig	----	----	----
1.85796e+06	13	20	21	4	6	1	1	0.461538	1.61538	6	0.461538	0.384615	-0.125	----	----	----	----	----	Alipat+N
1.85794e+06	31	37	38	0	4	2	0	0.129032	1.22581	13	0.419355	-0.83871	0.333333	----	----	HUnSatLig	----	----	----
1.85763e+06	41	29	30	1	3	0	1	0.0731707	0.731707	28	0.682927	-0.512195	0.68	CondAr	----	----	----	----	----
1856681	24	42	43	0	4	2	1	0.166667	1.79167	4	0.166667	-1.29167	-0.0263158	----	----	----	AlipatNoN	----	----
1.85543e+06	28	38	39	1	4	2	0	0.142857	1.39286	10	0.357143	-0.857143	0.23913	----	----	HUnSatLig	----	----	----
1.85418e+06	40	16	17	0	5	0	1	0.125	0.425	33	0.825	-0.175	0.821918	CondAr	----	----	----	----	----
1.85303e+06	39	26	27	0	7	0	1	0.179487	0.692308	27	0.692308	-0.333333	0.666667	CondAr	----	----	----	----	----
1.85257e+06	45	32	33	0	6	0	1	0.133333	0.733333	30	0.666667	-0.466667	0.646341	CondAr	----	----	----	----	----
1.85231e+06	42	24	25	0	7	0	1	0.166667	0.595238	31	0.738095	-0.261905	0.72	CondAr	----	----	----	----	----
1852214	27	31	32	2	7	2	0	0.259259	1.18519	13	0.481481	-0.296296	0.333333	----	----	HUnSatLig	----	----	----
1.85142e+06	29	47	48	0	7	2	0	0.241379	1.65517	6	0.206897	-1.03448	0.0212766	----	----	----	AlipatNoN	----	----
1848761	44	30	31	0	7	0	1	0.159091	0.704545	30	0.681818	-0.386364	0.658228	CondAr	----	----	----	----	----
1.84732e+06	28	25	26	0	11	2	0	0.392857	0.928571	16	0.571429	0	0.414634	----	----	HUnSatLig	----	----	----
1845849	23	40	41	0	4	2	1	0.173913	1.78261	4	0.173913	-1.26087	-0.0277778	----	----	----	AlipatNoN	----	----
1844965	27	32	33	3	5	2	0	0.185185	1.22222	13	0.481481	-0.37037	0.358974	----	----	HUnSatLig	----	----	----
1.84445e+06	25	36	37	1	8	2	0	0.32	1.48	8	0.32	-0.56	0.0833333	----	----	HUnSatLig	----	----	----
1.84176e+06	30	25	26	0	7	2	0	0.233333	0.866667	18	0.6	-0.266667	0.510204	----	Aromatic	----	----	----	----
1840707	23	44	45	0	15	1	1	0.652174	1.95652	2	0.0869565	-0.565217	-0.518519	----	----	----	AlipatNoN	----	----
1840679	43	22	23	0	5	0	1	0.116279	0.534884	33	0.767442	-0.302326	0.759494	CondAr	----	----	----	----	----
1840308	27	29	30	2	7	2	0	0.259259	1.11111	14	0.518519	-0.222222	0.384615	----	----	HUnSatLig	----	----	----
1.84014e+06	23	28	29	3	4	2	0	0.173913	1.26087	11	0.478261	-0.347826	0.34375	----	----	HUnSatLig	----	----	----
1839357	34	51	52	0	8	2	0	0.235294	1.52941	9	0.264706	-0.941176	0.107143	----	----	----	AlipatNoN	----	----
1838839	25	22	23	1	9	2	0	0.36	0.92	15	0.6	0.08	0.457143	----	----	HUnSatLig	----	----	----
1838455	30	39	40	0	2	2	0	0.0666667	1.33333	11	0.366667	-1.06667	0.296296	----	----	HUnSatLig	----	----	----
1.83796e+06	23	17	18	3	4	1	1	0.173913	0.782609	17	0.73913	0.0434783	0.75	CondAr	----	----	----	----	----
1837133	44	40	41	0	6	0	1	0.136364	0.931818	25	0.568182	-0.659091	0.5375	----	Aromatic	----	----	----	----
1836836	45	26	27	0	7	0	1	0.155556	0.6	33	0.733333	-0.288889	0.716049	CondAr	----	----	----	----	----
1835101	24	23	24	0	10	2	0	0.416667	1	13	0.541667	0	0.352941	----	----	HUnSatLig	----	----	----
1832645	30	36	37	1	6	2	0	0.2	1.23333	13	0.433333	-0.6	0.3125	----	----	HUnSatLig	----	----	----
1.83155e+06	45	34	35	0	6	0	1	0.133333	0.777778	29	0.644444	-0.511111	0.621951	CondAr	----	----	----	----	----
1.83141e+06	27	22	23	1	8	2	0	0.296296	0.851852	17	0.62963	0	0.525	----	Aromatic	----	----	----	----
1831125	25	44	45	0	3	2	1	0.12	1.8	4	0.16	-1.4	0	----	----	----	AlipatNoN	----	----
1830777	40	23	24	1	4	0	1	0.1	0.6	30	0.75	-0.325	0.75	CondAr	----	----	----	----	----
1829034	24	50	51	0	14	1	1	0.583333	2.125	0	0	-0.875	-0.566667	----	----	----	----	SatFACarb	----
1.82355e+06	33	30	31	2	3	1	1	0.0909091	0.939394	20	0.606061	-0.515152	0.581818	----	Aromatic	----	----	----	----
1817962	24	19	20	0	9	2	0	0.375	0.833333	15	0.625	0.0833333	0.485714	----	----	HUnSatLig	----	----	----
1817557	30	42	43	1	7	2	0	0.233333	1.43333	10	0.333333	-0.733333	0.170213	----	----	HUnSatLig	----	----	----
1.81561e+06	33	51	52	0	7	2	0	0.212121	1.57576	8	0.242424	-1.0303	0.0909091	----	----	----	AlipatNoN	----	----
1.81455e+06	39	32	33	0	6	0	1	0.153846	0.846154	24	0.615385	-0.538462	0.585714	----	Aromatic	----	----	----	----
1.81435e+06	21	17	18	3	3	1	1	0.142857	0.857143	15	0.714286	-0.047619	0.724138	CondAr	----	----	----	----	----
1812788	25	33	34	0	10	2	0	0.4	1.36	9	0.36	-0.4	0.111111	----	----	HUnSatLig	----	----	----
1.81211e+06	24	25	26	0	10	2	0	0.416667	1.08333	12	0.5	-0.0833333	0.294118	----	----	HUnSatLig	----	----	----
1810905	27	42	43	0	7	1	1	0.259259	1.59259	7	0.259259	-1	0.0930233	----	----	----	AlipatNoN	----	----
1.80923e+06	46	34	35	0	6	0	1	0.130435	0.76087	30	0.652174	-0.5	0.630952	CondAr	----	----	----	----	----
1808348	43	26	27	0	3	0	1	0.0697674	0.627907	31	0.72093	-0.488372	0.716049	CondAr	----	----	----	----	----
1.80345e+06	32	35	36	0	6	2	0	0.1875	1.125	15	0.46875	-0.625	0.37037	----	----	HUnSatLig	----	----	----
1.80145e+06	29	45	46	0	1	2	0	0.0344828	1.58621	7	0.241379	-1.37931	0.169811	----	----	----	AlipatNoN	----	----
1800672	25	27	28	2	5	2	0	0.2	1.12	13	0.52	-0.32	0.405405	----	----	HUnSatLig	----	----	----
1800416	24	42	43	0	3	2	1	0.125	1.79167	4	0.166667	-1.375	0	----	----	----	AlipatNoN	----	----
1.79931e+06	30	47	48	0	8	2	0	0.266667	1.6	7	0.233333	-0.933333	0.0416667	----	----	----	AlipatNoN	----	----
1.79814e+06	43	22	23	0	7	0	1	0.162791	0.534884	33	0.767442	-0.209302	0.753247	CondAr	----	----	----	----	----
1.79515e+06	39	23	24	1	5	0	1	0.128205	0.615385	29	0.74359	-0.282051	0.73913	CondAr	----	----	----	----	----
1.79346e+06	24	32	33	0	6	2	1	0.25	1.375	9	0.375	-0.708333	0.194444	----	----	HUnSatLig	----	----	----
1792908	27	43	44	0	8	2	0	0.296296	1.62963	6	0.222222	-0.888889	0	----	----	----	AlipatNoN	----	----
1.7926e+06	28	36	37	1	9	2	0	0.321429	1.32143	11	0.392857	-0.428571	0.195122	----	----	HUnSatLig	----	----	----
1792008	29	42	43	1	4	2	0	0.137931	1.48276	9	0.310345	-0.965517	0.1875	----	----	HUnSatLig	----	----	----
1.78852e+06	19	28	29	0	7	1	1	0.368421	1.52632	6	0.315789	-0.684211	0.0740741	----	----	----	AlipatNoN	----	----
1788448	30	40	41	1	5	2	0	0.166667	1.36667	11	0.366667	-0.8	0.244898	----	----	HUnSatLig	----	----	----
1787901	36	49	50	0	6	2	0	0.166667	1.38889	12	0.333333	-0.944444	0.225806	----	----	HUnSatLig	----	----	----
1787085	22	32	33	0	7	1	1	0.318182	1.5	7	0.318182	-0.772727	0.121212	----	----	----	AlipatNoN	----	----
1.78202e+06	40	34	35	0	6	0	1	0.15	0.875	24	0.6	-0.575	0.569444	----	Aromatic	----	----	----	----
1.77773e+06	29	44	45	1	4	2	0	0.137931	1.55172	8	0.275862	-1.03448	0.145833	----	----	----	----	----	Alipat+N
1776471	24	29	30	0	10	2	0	0.416667	1.25	10	0.416667	-0.25	0.176471	----	----	HUnSatLig	----	----	----
1.77582e+06	46	40	41	0	5	0	1	0.108696	0.891304	27	0.586957	-0.673913	0.564706	----	Aromatic	----	----	----	----
1773569	30	46	47	1	6	2	0	0.2	1.56667	8	0.266667	-0.933333	0.104167	----	----	----	----	----	Alipat+N
1.77326e+06	31	38	39	1	7	2	0	0.225806	1.25806	13	0.419355	-0.580645	0.285714	----	----	HUnSatLig	----	----	----
1.77118e+06	47	42	43	0	4	0	1	0.0851064	0.914894	27	0.574468	-0.744681	0.556818	----	Aromatic	----	----	----	----
1.77041e+06	28	42	43	1	8	2	0	0.285714	1.53571	8	0.285714	-0.714286	0.0714286	----	----	----	----	----	Alipat+N
1.76946e+06	24	34	35	0	7	1	1	0.291667	1.45833	8	0.333333	-0.791667	0.162162	----	----	HUnSatLig	----	----	----
1768481	27	32	33	3	6	2	0	0.222222	1.22222	13	0.481481	-0.296296	0.342105	----	----	HUnSatLig	----	----	----
1.76702e+06	28	42	43	0	8	1	1	0.285714	1.53571	8	0.285714	-0.892857	0.113636	----	----	----	AlipatNoN	----	----
1.76564e+06	28	48	49	0	5	2	1	0.178571	1.75	5	0.178571	-1.25	0	----	----	----	AlipatNoN	----	----
1763531	27	41	42	0	9	2	0	0.333333	1.55556	7	0.259259	-0.740741	0.0243902	----	----	----	AlipatNoN	----	----
1.76323e+06	21	14	15	2	3	1	1	0.142857	0.714286	16	0.761905	-0.047619	0.774194	CondAr	----	----	----	----	----
1763017	29	34	35	1	9	2	0	0.310345	1.2069	13	0.448276	-0.344828	0.27907	----	----	HUnSatLig	----	----	----
1762775	26	25	26	2	7	2	0	0.269231	1	15	0.576923	-0.0769231	0.459459	----	----	HUnSatLig	----	----	----
1761865	27	30	31	3	5	2	0	0.185185	1.14815	14	0.518519	-0.296296	0.410256	----	----	HUnSatLig	----	----	----
1.76036e+06	41	25	26	1	4	0	1	0.097561	0.634146	30	0.731707	-0.365854	0.72973	CondAr	----	----	----	----	----
1760111	25	36	37	0	7	2	1	0.28	1.48	8	0.32	-0.76	0.108108	----	----	HUnSatLig	----	----	----
1759694	23	34	35	0	8	1	1	0.347826	1.52174	7	0.304348	-0.73913	0.0882353	----	----	----	AlipatNoN	----	----
1756652	43	38	39	0	6	0	1	0.139535	0.906977	25	0.581395	-0.627907	0.551282	----	Aromatic	----	----	----	----
1.75649e+06	30	36	37	1	8	2	0	0.266667	1.23333	13	0.433333	-0.466667	0.282609	----	----	HUnSatLig	----	----	----
1755058	27	42	43	0	8	1	1	0.296296	1.59259	7	0.259259	-0.925926	0.0714286	----	----	----	AlipatNoN	----	----
1754277	27	28	29	3	5	2	0	0.185185	1.07407	15	0.555556	-0.222222	0.461538	----	----	HUnSatLig	----	----	----
1.75218e+06	25	30	31	1	9	2	0	0.36	1.24	11	0.44	-0.24	0.228571	----	----	HUnSatLig	----	----	----
1751275	40	21	22	1	5	0	1	0.125	0.55	31	0.775	-0.225	0.774648	CondAr	----	----	----	----	----
1.75098e+06	23	30	31	0	6	2	1	0.26087	1.34783	9	0.391304	-0.652174	0.205882	----	----	HUnSatLig	----	----	----
1750901	40	20	21	0	7	0	1	0.175	0.525	31	0.775	-0.175	0.760563	CondAr	----	----	----	----	----
1.75063e+06	33	49	50	0	9	2	0	0.272727	1.51515	9	0.272727	-0.848485	0.0943396	----	----	----	AlipatNoN	----	----
1747185	32	37	38	0	5	2	0	0.15625	1.1875	14	0.4375	-0.75	0.345455	----	----	HUnSatLig	----	----	----
1743057	27	26	27	1	10	2	0	0.37037	1	15	0.555556	0	0.394737	----	----	HUnSatLig	----	----	----
1742138	41	18	19	0	6	0	1	0.146341	0.463415	33	0.804878	-0.170732	0.797297	CondAr	----	----	----	----	----
1.74183e+06	26	42	43	0	6	2	1	0.230769	1.65385	6	0.230769	-1.03846	0.025	----	----	----	AlipatNoN	----	----
1.73966e+06	26	40	41	0	7	2	1	0.269231	1.57692	7	0.269231	-0.884615	0.0512821	----	----	----	AlipatNoN	----	----
1738536	19	30	31	0	5	2	1	0.263158	1.63158	5	0.263158	-0.894737	0	----	----	----	AlipatNoN	----	----
1.73644e+06	30	38	39	1	6	2	0	0.2	1.3	12	0.4	-0.666667	0.270833	----	----	HUnSatLig	----	----	----
1733568	34	54	55	1	7	0	0	0.205882	1.61765	8	0.235294	-1.11765	0.135593	----	----	----	----	----	Alipat+N
1.73348e+06	23	28	29	2	4	1	1	0.173913	1.26087	11	0.478261	-0.565217	0.382353	----	----	HUnSatLig	----	----	----
1732966	22	34	35	0	6	1	1	0.272727	1.59091	6	0.272727	-0.954545	0.0882353	----	----	----	AlipatNoN	----	----
1726549	30	44	45	1	7	2	0	0.233333	1.5	9	0.3	-0.8	0.12766	----	----	----	----	----	Alipat+N
1726020	14	23	24	2	10	1	0	0.714286	1.71429	4	0.285714	0.285714	-0.5	----	----	----	----	----	Alipat+N
1.72543e+06	27	47	48	0	4	2	0	0.148148	1.77778	4	0.148148	-1.33333	0	----	----	----	AlipatNoN	----	----
1.72421e+06	45	26	27	0	6	0	1	0.133333	0.6	33	0.733333	-0.333333	0.719512	CondAr	----	----	----	----	----
1.72297e+06	20	22	23	2	3	1	1	0.15	1.15	11	0.55	-0.45	0.482759	----	----	HUnSatLig	----	----	----
1719934	27	40	41	0	8	1	1	0.296296	1.51852	8	0.296296	-0.851852	0.119048	----	----	----	AlipatNoN	----	----
1.7188e+06	30	23	24	0	7	2	0	0.233333	0.8	19	0.633333	-0.2	0.55102	----	Aromatic	----	----	----	----
1716629	21	32	33	0	7	1	1	0.333333	1.57143	6	0.285714	-0.809524	0.0645161	----	----	----	AlipatNoN	----	----
1714909	23	29	30	2	6	2	0	0.26087	1.30435	10	0.434783	-0.347826	0.25	----	----	HUnSatLig	----	----	----
1713675	25	31	32	2	6	2	0	0.24	1.28	11	0.44	-0.4	0.277778	----	----	HUnSatLig	----	----	----
1.71216e+06	21	36	37	0	4	2	1	0.190476	1.7619	4	0.190476	-1.19048	-0.03125	----	----	----	AlipatNoN	----	----
1.71184e+06	29	23	24	0	6	2	0	0.206897	0.827586	18	0.62069	-0.275862	0.541667	----	Aromatic	----	----	----	----
1711049	29	24	25	1	7	2	0	0.241379	0.862069	18	0.62069	-0.137931	0.533333	----	Aromatic	----	----	----	----
1.71084e+06	25	43	44	0	5	2	0	0.2	1.76	4	0.16	-1.2	-0.0243902	----	----	----	AlipatNoN	----	----
1.70705e+06	30	40	41	1	8	2	0	0.266667	1.36667	11	0.366667	-0.6	0.195652	----	----	HUnSatLig	----	----	----
1.70656e+06	24	24	25	1	9	2	0	0.375	1.04167	13	0.541667	0	0.363636	----	----	HUnSatLig	----	----	----
1704884	25	36	37	0	7	1	1	0.28	1.48	8	0.32	-0.84	0.153846	----	----	HUnSatLig	----	----	----
1.70247e+06	27	28	29	3	6	2	0	0.222222	1.07407	15	0.555556	-0.148148	0.447368	----	----	HUnSatLig	----	----	----
1700641	23	40	41	0	3	2	1	0.130435	1.78261	4	0.173913	-1.34783	0	----	----	----	AlipatNoN	----	----
1.70037e+06	25	25	26	2	7	2	0	0.28	1.04	14	0.56	-0.08	0.428571	----	----	HUnSatLig	----	----	----
1698407	23	15	16	3	3	1	1	0.130435	0.695652	18	0.782609	0.0434783	0.818182	CondAr	----	----	----	----	----
1694942	29	53	54	2	12	2	0	0.413793	1.86207	4	0.137931	-0.689655	-0.263158	----	----	----	----	----	Alipat+N
1.69456e+06	27	19	20	0	8	2	0	0.296296	0.740741	18	0.666667	0	0.571429	----	Aromatic	----	----	----	----
1693691	26	42	43	1	4	2	0	0.153846	1.65385	6	0.230769	-1.07692	0.0714286	----	----	----	----	----	Alipat+N
1690290	31	42	43	1	7	2	0	0.225806	1.3871	11	0.354839	-0.709677	0.204082	----	----	HUnSatLig	----	----	----
1.68509e+06	46	36	37	0	3	0	1	0.0652174	0.804348	29	0.630435	-0.673913	0.62069	CondAr	----	----	----	----	----
1683952	28	47	48	0	6	2	0	0.214286	1.71429	5	0.178571	-1.14286	0	----	----	----	AlipatNoN	----	----
1.68127e+06	30	49	50	0	7	2	0	0.233333	1.66667	6	0.2	-1.06667	0.0204082	----	----	----	AlipatNoN	----	----
1678360	25	38	39	0	8	1	1	0.32	1.56	7	0.28	-0.84	0.0789474	----	----	----	AlipatNoN	----	----
1678245	28	28	29	1	6	2	0	0.214286	1.03571	15	0.535714	-0.357143	0.431818	----	----	HUnSatLig	----	----	----
1676292	45	32	33	0	3	0	1	0.0666667	0.733333	30	0.666667	-0.6	0.658824	CondAr	----	----	----	----	----
1.67431e+06	28	40	41	1	3	2	0	0.107143	1.46429	9	0.321429	-1	0.212766	----	----	HUnSatLig	----	----	----
1672833	23	14	15	2	4	1	1	0.173913	0.652174	18	0.782609	0.0434783	0.794118	CondAr	----	----	----	----	----
1.67214e+06	23	21	22	3	4	1	1	0.173913	0.956522	15	0.652174	-0.130435	0.625	CondAr	----	----	----	----	----
1.67165e+06	44	26	27	0	3	0	1	0.0681818	0.613636	32	0.727273	-0.477273	0.722892	CondAr	----	----	----	----	----
1.67162e+06	37	51	52	0	9	2	0	0.243243	1.40541	12	0.324324	-0.810811	0.180328	----	----	HUnSatLig	----	----	----
1668503	35	53	54	0	7	2	0	0.2	1.54286	9	0.257143	-1.02857	0.118644	----	----	----	AlipatNoN	----	----
1667040	26	24	25	1	5	2	0	0.192308	0.961538	15	0.576923	-0.307692	0.487805	----	----	HUnSatLig	----	----	----
1665077	43	24	25	0	7	0	1	0.162791	0.581395	32	0.744186	-0.255814	0.727273	CondAr	----	----	----	----	----
1661080	22	42	43	0	14	1	1	0.636364	1.95455	2	0.0909091	-0.590909	-0.5	----	----	----	AlipatNoN	----	----
1657994	41	29	30	1	5	0	1	0.121951	0.731707	28	0.682927	-0.414634	0.671233	CondAr	----	----	----	----	----
1.65351e+06	31	45	46	0	10	2	0	0.322581	1.48387	9	0.290323	-0.709677	0.0833333	----	----	HUnSatLig	----	----	----
1653042	45	28	29	0	5	0	1	0.111111	0.644444	32	0.711111	-0.422222	0.698795	CondAr	----	----	----	----	----
1.64539e+06	41	20	21	0	7	0	1	0.170732	0.512195	32	0.780488	-0.170732	0.767123	CondAr	----	----	----	----	----
1644990	31	40	41	1	6	2	0	0.193548	1.32258	12	0.387097	-0.709677	0.26	----	----	HUnSatLig	----	----	----
1642360	46	32	33	0	7	0	1	0.152174	0.717391	31	0.673913	-0.413043	0.650602	CondAr	----	----	----	----	----
1.6413e+06	21	16	17	2	4	1	1	0.190476	0.809524	15	0.714286	-0.047619	0.7	CondAr	----	----	----	----	----
1.641e+06	19	30	31	0	7	1	1	0.368421	1.63158	5	0.263158	-0.789474	0	----	----	----	AlipatNoN	----	----
1.63769e+06	44	24	25	0	6	0	1	0.136364	0.568182	33	0.75	-0.295455	0.7375	CondAr	----	----	----	----	----
1.63627e+06	25	22	23	3	6	2	0	0.24	0.92	16	0.64	0.08	0.558824	----	Aromatic	----	----	----	----
1.6346e+06	22	28	29	0	4	2	1	0.181818	1.31818	9	0.409091	-0.772727	0.264706	----	----	HUnSatLig	----	----	----
1.63307e+06	43	34	35	0	7	0	1	0.162791	0.813953	27	0.627907	-0.488372	0.597403	----	Aromatic	----	----	----	----
1.62984e+06	40	25	26	1	6	0	1	0.15	0.65	29	0.725	-0.275	0.714286	CondAr	----	----	----	----	----
1.62541e+06	23	29	30	2	5	2	0	0.217391	1.30435	10	0.434783	-0.434783	0.272727	----	----	HUnSatLig	----	----	----
1618150	27	42	43	0	6	1	1	0.222222	1.59259	7	0.259259	-1.07407	0.113636	----	----	----	AlipatNoN	----	----
1615840	26	25	26	2	6	2	0	0.230769	1	15	0.576923	-0.153846	0.473684	----	----	HUnSatLig	----	----	----
1610366	31	39	40	0	3	2	0	0.0967742	1.29032	12	0.387097	-0.967742	0.309091	----	----	HUnSatLig	----	----	----
1.60737e+06	26	15	16	3	3	1	1	0.115385	0.615385	21	0.807692	0.0384615	0.846154	CondAr	----	----	----	----	----
1606975	40	25	26	1	5	0	1	0.125	0.65	29	0.725	-0.325	0.71831	CondAr	----	----	----	----	----
1606947	38	17	18	1	4	0	1	0.105263	0.473684	31	0.815789	-0.184211	0.823529	CondAr	----	----	----	----	----
1.60293e+06	25	38	39	0	6	1	1	0.24	1.56	7	0.28	-1	0.125	----	----	----	AlipatNoN	----	----
1600152	24	34	35	0	8	1	1	0.333333	1.45833	8	0.333333	-0.708333	0.138889	----	----	HUnSatLig	----	----	----
1600064	44	24	25	0	4	0	1	0.0909091	0.568182	33	0.75	-0.386364	0.743902	CondAr	----	----	----	----	----
1598244	41	27	28	1	5	0	1	0.121951	0.682927	29	0.707317	-0.365854	0.69863	CondAr	----	----	----	----	----
1596564	47	44	45	0	3	0	1	0.0638298	0.957447	26	0.553191	-0.829787	0.539326	----	Aromatic	----	----	----	----
1.59184e+06	42	25	26	1	5	0	1	0.119048	0.619048	31	0.738095	-0.309524	0.733333	CondAr	----	----	----	----	----
1.58869e+06	46	28	29	0	7	0	1	0.152174	0.630435	33	0.717391	-0.326087	0.698795	CondAr	----	----	----	----	----
1.5879e+06	39	25	26	1	5	0	1	0.128205	0.666667	28	0.717949	-0.333333	0.710145	CondAr	----	----	----	----	----
1584490	44	28	29	0	8	0	1	0.181818	0.659091	31	0.704545	-0.295455	0.679487	CondAr	----	----	----	----	----
1.58283e+06	41	32	33	0	7	0	1	0.170732	0.804878	26	0.634146	-0.463415	0.60274	CondAr	----	----	----	----	----
1578365	46	30	31	0	8	0	1	0.173913	0.673913	32	0.695652	-0.326087	0.670732	CondAr	----	----	----	----	----
1.5768e+06	30	11	12	0	2	0	0	0.0666667	0.4	25	0.833333	-0.266667	0.827586	CondAr	----	----	----	----	----
1574098	45	28	29	0	6	0	1	0.133333	0.644444	32	0.711111	-0.377778	0.695122	CondAr	----	----	----	----	----
1.57385e+06	42	26	27	0	8	0	1	0.190476	0.642857	30	0.714286	-0.261905	0.689189	CondAr	----	----	----	----	----
1.56873e+06	36	53	54	0	7	2	0	0.194444	1.5	10	0.277778	-1	0.147541	----	----	----	AlipatNoN	----	----
1.56858e+06	47	38	39	0	5	0	1	0.106383	0.829787	29	0.617021	-0.617021	0.597701	----	Aromatic	----	----	----	----
1561934	41	59	60	0	17	0	0	0.414634	1.46341	12	0.292683	-0.634146	0.107692	----	----	HUnSatLig	----	----	----
1.56073e+06	47	36	37	0	8	0	1	0.170213	0.787234	30	0.638298	-0.446809	0.607143	CondAr	----	----	----	----	----
1554862	45	38	39	0	7	0	1	0.155556	0.866667	27	0.6	-0.555556	0.567901	----	Aromatic	----	----	----	----
1554525	37	47	48	0	10	2	0	0.27027	1.2973	14	0.378378	-0.648649	0.233333	----	----	HUnSatLig	----	----	----
1.55288e+06	45	26	27	0	5	0	1	0.111111	0.6	33	0.733333	-0.377778	0.722892	CondAr	----	----	----	----	----
1.5508e+06	23	36	37	0	6	1	1	0.26087	1.6087	6	0.26087	-1	0.0833333	----	----	----	AlipatNoN	----	----
1550420	44	26	27	0	8	0	1	0.181818	0.613636	32	0.727273	-0.25	0.705128	CondAr	----	----	----	----	----
1.54006e+06	38	17	18	1	5	0	1	0.131579	0.473684	31	0.815789	-0.131579	0.820896	CondAr	----	----	----	----	----
1.53925e+06	39	22	23	0	7	0	1	0.179487	0.589744	29	0.74359	-0.230769	0.724638	CondAr	----	----	----	----	----
1536374	22	40	41	0	4	2	1	0.181818	1.86364	3	0.136364	-1.31818	-0.0882353	----	----	----	AlipatNoN	----	----
1.53599e+06	46	30	31	0	7	0	1	0.152174	0.673913	32	0.695652	-0.369565	0.674699	CondAr	----	----	----	----	----
1528760	46	34	35	0	7	0	1	0.152174	0.76087	30	0.652174	-0.456522	0.626506	CondAr	----	----	----	----	----
1.51894e+06	42	29	30	1	5	0	1	0.119048	0.714286	29	0.690476	-0.404762	0.68	CondAr	----	----	----	----	----
1514024	20	14	15	2	3	1	1	0.15	0.75	15	0.75	-0.05	0.758621	CondAr	----	----	----	----	----
1504938	42	18	19	0	6	0	1	0.142857	0.452381	34	0.809524	-0.166667	0.802632	CondAr	----	----	----	----	----
1492995	44	36	37	0	7	0	1	0.159091	0.840909	27	0.613636	-0.522727	0.582278	----	Aromatic	----	----	----	----
1.46431e+06	46	26	27	0	6	0	1	0.130435	0.586957	34	0.73913	-0.326087	0.72619	CondAr	----	----	----	----	----
1.43854e+06	21	15	16	3	3	1	1	0.142857	0.761905	16	0.761905	0.047619	0.793103	CondAr	----	----	----	----	----
1.42996e+06	47	46	47	0	3	0	1	0.0638298	1	25	0.531915	-0.87234	0.516854	----	Aromatic	----	----	----	----
1418084	45	32	33	0	8	0	1	0.177778	0.733333	30	0.666667	-0.377778	0.6375	CondAr	----	----	----	----	----
1407380	45	36	37	0	7	0	1	0.155556	0.822222	28	0.622222	-0.511111	0.592593	----	Aromatic	----	----	----	----
1.35299e+06	46	63	64	4	5	0	0	0.108696	1.3913	17	0.369565	-0.913043	0.316456	----	----	HUnSatLig	----	----	----
