# Supplementary material for: Iron-mediated organic matter decomposition in humid soils can counteract protection
Source: Nat Commun. 2020 May 7;11:2255. doi: 10.1038/s41467-020-16071-5 (PMC7206102; doi:10.1038/s41467-020-16071-5)
Supplement: Supplementary file 3 — Source Data [file 41467_2020_16071_MOESM3_ESM.zip › Supplemental data/DOC and solid-phase 13C.xlsx]

## Sheet: DOC
Dissolved organic carbon (DOC) concentration (MES buffer concentration was subtracted)(mmol C L-1)
Time(d)	Static Oxic treatment												Redox-fluctuating treatment
	DOM-added soils						DOM- and Fe-added soils						DOM-added soils						DOM- and Fe-added soils
	Relicates #1	Relicates #2	Replicates #3	Average	SE		Relicates #1	Relicates #2	Replicates #3	Average	SE		Relicates #1	Relicates #2	Replicates #3	Average	SE		Relicates #1	Relicates #2	Replicates #3	Average	SE
0	16.52	13.6	14.6	14.9067	1.48396		16.52	13.6	14.6	14.9067	1.48396		16.52	13.6	14.6	14.9067	1.48396		16.52	13.6	14.6	14.9067	1.48396
1	13.6	11	12.4	12.3333	1.30128		12	9.2	10.4	10.5333	1.40475		14.6	9.8	12	12.1333	2.40278		8.6	10.2	12.2	10.3333	1.8037
6	9.6	7.9	8.3	8.6	0.888819		3.5	2.5	3.2	3.06667	0.51316		9.6	7.4	8.2	8.4	1.11355		2	4.4	2.3	2.9	1.30767
17	7.3	5.6	6.9	6.6	0.888819		2.6	2.4	2.8	2.6	0.2		9.4	6.9	7.7	8	1.27671		9.9	8.1	11.8	9.93333	1.85023
22	7.1	5.5	6.3	6.3	0.8		2.2	1.4	2	1.86667	0.416333		5.2	4.2	3.7	4.36667	0.763763		2.2	3	2.2	2.46667	0.46188

## Sheet: solid-phase C-13
Solid-phase 13C atom fraction (%) from 13C-DOM addition treatments
Time(d)	Static Oxic treatment												Redox-fluctuating treatment
	DOM-added soils						DOM- and Fe-added soils						DOM-added soils						DOM- and Fe-added soils
	Relicates #1	Relicates #2	Replicates #3	Average	SE		Relicates #1	Relicates #2	Replicates #3	Average	SE		Relicates #1	Relicates #2	Replicates #3	Average	SE		Relicates #1	Relicates #2	Replicates #3	Average	SE
0	1.08	1.11	1.05	1.08	0.03		1.08	1.11	1.05	1.08	0.03		1.08	1.11	1.05	1.08	0.03		1.08	1.11	1.05	1.08	0.03
1	1.22	1.28	1.26	1.25333	0.0305505		1.24	1.32	1.3	1.28667	0.0416333		1.22	1.24	1.31	1.25667	0.0472582		1.29	1.33	1.3	1.30667	0.0208167
6	1.36	1.35	1.32	1.34333	0.0208167		1.54	1.48	1.5	1.50667	0.0305505		1.36	1.35	1.34	1.35	0.01		1.54	1.51	1.53	1.52667	0.0152753
17	1.36	1.38	1.4	1.38	0.02		1.52	1.57	1.51	1.53333	0.0321455		1.33	1.38	1.36	1.35667	0.0251661		1.3	1.32	1.33	1.31667	0.0152753
22	1.45	1.36	1.38	1.39667	0.0472582		1.58	1.49	1.5	1.52333	0.0493288		1.41	1.44	1.43	1.42667	0.0152753		1.45	1.48	1.47	1.46667	0.0152753
