# Supplementary material for: Iron-mediated organic matter decomposition in humid soils can counteract protection
Source: Nat Commun. 2020 May 7;11:2255. doi: 10.1038/s41467-020-16071-5 (PMC7206102; doi:10.1038/s41467-020-16071-5)
Supplement: Supplementary file 3 — Source Data [file 41467_2020_16071_MOESM3_ESM.zip › Supplemental data/CO2 production.xlsx]

## Sheet: contribution of DOM to CO2
The percent contribution of 13C-labeled DOM to total CO2 production (% of total CO2)
Time(d)	Static Oxic treatment												Redox-fluctuating treatment
	DOM-added soils						DOM- and Fe-added soils						DOM-added soils						DOM- and Fe-added soils
	Relicates #1	Relicates #2	Replicates #3	Average	SE		Relicates #1	Relicates #2	Replicates #3	Average	SE		Relicates #1	Relicates #2	Replicates #3	Average	SE		Relicates #1	Relicates #2	Replicates #3	Average	SE
1.12	72.22	72.02	78.26	74.1667	3.54634		50.58	49.95	50.95	50.4933	0.505602		75.63	75.62	72.18	74.4767	1.98898		49.5	51.06	51.51	50.69	1.05485
1.5	87.71	86.2	81.46	85.1233	3.26114		72.95	69.21	74.77	72.31	2.83471		86.14	79.68	83.91	83.2433	3.28119		72.57	76.99	67.04	72.2	4.98531
2	76.47	76.24	73.45	75.3867	1.68114		73.31	76.21	74.54	74.6867	1.45555		72.91	73.01	74.66	73.5267	0.982768		73.46	75.18	75.01	74.55	0.947787
3	54.59	56.39	55.63	55.5367	0.903622		52.71	50.97	53.19	52.29	1.16808		57.29	55.87	56.92	56.6933	0.736637		54.79	55.27	53.73	54.5967	0.787993
4	45.05	43.41	46.56	45.0067	1.57545		44.76	45.52	44.49	44.9233	0.534072		45.14	43.51	44.15	44.2667	0.821239		47.49	47.27	46.33	47.03	0.616117
6	28.64	29.95	29.69	29.4267	0.693566		34.62	38.48	36.73	36.61	1.9328		31.44	31.32	27.71	30.1567	2.11972		38.31	37.35	37.45	37.7033	0.527763
8	18.71	19.92	20.51	19.7133	0.917624		19.08	18.12	17.92	18.3733	0.620108		42.75	42.25	42.44	42.48	0.252389		41.54	44.41	45.42	43.79	2.01293
10	19.14	18.8	19.71	19.2167	0.459819		17.22	17.88	16.42	17.1733	0.731118		44.73	47.47	43.93	45.3767	1.85648		49.67	50.76	47.77	49.4	1.51318
12	17.51	17.45	18.08	17.68	0.347707		13.85	14.26	15.06	14.39	0.615386		39.82	40.35	40.16	40.11	0.268514		46.84	46.24	46.12	46.4	0.385746
15	15.32	16.92	17.08	16.44	0.973242		14.36	14.25	13.58	14.0633	0.422177		39.8	39.49	38.77	39.3533	0.528425		51.97	47.59	49.66	49.74	2.1911
17	12.29	14.41	13.87	13.5233	1.1017		8.46	10.05	7.06	8.52333	1.49601		40.33	39.34	38.24	39.3033	1.04548		47.68	46.65	46.71	47.0133	0.578129
17.5	11.13	12.75	11.94	11.94	0.81		7.89	9.22	9.01	8.70667	0.715006		14.85	14.01	15.56	14.8067	0.775908		16.58	18.5	18.51	17.8633	1.11141
18	11.03	11.75	11.65	11.4767	0.390043		7.81	8.98	8.32	8.37	0.5866		12.24	13.25	14.43	13.3067	1.0961		19.09	16.71	17.41	17.7367	1.22317
19	11.63	11.11	11.02	11.2533	0.329292		7.05	7.03	7.18	7.08667	0.0814453		11.48	13.34	14.94	13.2533	1.73163		14.63	14.77	17.43	15.61	1.57772
20	12	11.64	11.08	11.5733	0.463609		6.96	6.59	7.66	7.07	0.543415		11.92	12.13	12.39	12.1467	0.235443		13.57	12.42	11.76	12.5833	0.915988
21	11.06	10.99	11.28	11.11	0.151327		7.19	7.99	7.01	7.39667	0.521664		11.14	13.5	13.02	12.5533	1.24729		13.47	13.45	11.66	12.86	1.03928
22	10.42	9.12	12.26	10.6	1.57772		7.59	7.04	7.06	7.23	0.311929		14.39	13.89	12.02	13.4333	1.24925		11.09	14.82	13.35	13.0867	1.87889

## Sheet: Temporal DOM-derived CO2
Temporal CO2 production from 13C-labeled DOM (mmol C kg-1 d-1)
Time(d)	Static Oxic treatment												Redox-fluctuating treatment
	DOM-added soils						DOM- and Fe-added soils						DOM-added soils						DOM- and Fe-added soils
	Relicates #1	Relicates #2	Replicates #3	Average	SE		Relicates #1	Relicates #2	Replicates #3	Average	SE		Relicates #1	Relicates #2	Replicates #3	Average	SE		Relicates #1	Relicates #2	Replicates #3	Average	SE
1.12	21.3385	21.178	22.0134	21.51	0.443307		6.21999	7.14838	6.76163	6.71	0.466345		22.1608	24.3509	20.0883	22.2	2.1316		6.55541	7.3184	6.28619	6.72	0.535428
1.5	26.6637	27.4222	28.5641	27.55	0.956594		10.5175	11.1396	11.9429	11.2	0.714572		27.9061	25.3563	26.1123	26.4582	1.30965		9.8165	11.1445	10.449	10.47	0.664238
2	12.6832	15.5578	13.309	13.85	1.51174		10.6809	9.90783	10.2513	10.28	0.387326		13.3164	12.7541	13.2894	13.12	0.317133		10.6605	7.20411	11.8054	9.89	2.39546
3	6.40836	5.80252	5.93911	6.05	0.317777		4.62234	3.97386	5.9238	4.84	0.993024		6.03709	5.91721	7.41571	6.45667	0.832712		5.61639	4.99061	4.99299	5.2	0.360607
4	2.87426	3.05047	2.65527	2.86	0.197983		1.78801	2.80086	2.43113	2.34	0.51254		2.82646	2.25335	3.05019	2.71	0.410987		2.07144	2.67751	2.54105	2.43	0.317929
6	1.24793	1.44965	1.63242	1.44333	0.19232		1.48218	1.45653	1.38129	1.44	0.0524393		1.52979	1.40739	1.27283	1.40333	0.128528		1.45538	1.38966	1.37496	1.40667	0.0428265
8	0.693107	0.658269	0.658625	0.67	0.0200118		0.49533	0.626255	0.468414	0.53	0.084439		0.538346	0.484412	0.417243	0.48	0.0606719		0.623596	0.752076	0.784328	0.72	0.0850312
10	0.632342	0.611677	0.675982	0.64	0.0328295		0.520999	0.530664	0.418337	0.49	0.06225		0.509187	0.560001	0.470812	0.513333	0.0447386		0.816915	0.739165	0.693919	0.75	0.0622096
12	0.509324	0.586846	0.643829	0.58	0.0675133		0.406992	0.39562	0.397388	0.4	0.00611948		0.615723	0.583187	0.58109	0.593333	0.0194185		1.04255	0.949812	0.977634	0.99	0.0475921
15	0.480938	0.510704	0.538358	0.51	0.0287165		0.433796	0.407016	0.329188	0.39	0.0543402		0.314791	0.329905	0.255304	0.3	0.0394386		0.608668	0.587158	0.644174	0.613333	0.0287931
17	0.365597	0.443335	0.421068	0.41	0.0400331		0.23522	0.210491	0.18429	0.21	0.0254686		0.411672	0.351139	0.317189	0.36	0.047861		0.716077	0.570158	0.573765	0.62	0.0832246
17.5	0.294298	0.388086	0.371215	0.3512	0.0499949		0.194511	0.226887	0.219702	0.2137	0.017002		0.330835	0.321637	0.361528	0.338	0.0208886		0.377903	0.368696	0.482201	0.4096	0.0630427
18	0.361944	0.286742	0.347514	0.332067	0.0399099		0.183414	0.198594	0.234792	0.2056	0.0263958		0.268359	0.331416	0.333225	0.311	0.0369396		0.335732	0.390026	0.280741	0.3355	0.054643
19	0.352488	0.316922	0.33259	0.334	0.0178249		0.186803	0.175049	0.190149	0.184	0.00793052		0.27326	0.308075	0.366665	0.316	0.047204		0.38365	0.31706	0.190291	0.297	0.0982279
20	0.370094	0.33288	0.305027	0.336	0.0326457		0.168526	0.162332	0.176142	0.169	0.006917		0.291584	0.281232	0.303184	0.292	0.0109816		0.233499	0.232764	0.208737	0.225	0.0140894
21	0.332752	0.284078	0.33777	0.3182	0.0296565		0.180511	0.198965	0.145524	0.175	0.0271431		0.204522	0.273212	0.252765	0.2435	0.0352698		0.2491	0.272108	0.231792	0.251	0.0202251
22	0.267557	0.245115	0.357328	0.29	0.0593778		0.172754	0.156947	0.135299	0.155	0.0188032		0.260718	0.260665	0.237617	0.253	0.0133222		0.219913	0.24729	0.228797	0.232	0.0139665

## Sheet: Cumulative DOM-derived CO2
Cumulative CO2 production from 13C-labeled DOM (mmol C kg-1)
Time(d)	Static Oxic treatment												Redox-fluctuating treatment
	DOM-added soils						DOM- and Fe-added soils						DOM-added soils						DOM- and Fe-added soils
	Relicates #1	Relicates #2	Replicates #3	Average	SE		Relicates #1	Relicates #2	Replicates #3	Average	SE		Relicates #1	Relicates #2	Replicates #3	Average	SE		Relicates #1	Relicates #2	Replicates #3	Average	SE
1.12	2.56062	2.54136	2.64161	2.5812	0.0531968		0.746399	0.857806	0.811395	0.8052	0.0559614		2.6593	2.92211	2.41059	2.664	0.255792		0.786649	0.878208	0.754343	0.8064	0.0642513
1.5	12.6928	12.9618	13.496	13.0502	0.40879		4.74306	5.09086	5.34968	5.0612	0.304393		13.2636	12.5575	12.3332	12.7181	0.485545		4.51692	5.11311	4.72497	4.785	0.302595
2	19.0344	20.7407	20.1505	19.9752	0.866536		10.0835	10.0448	10.4753	10.2012	0.238185		19.9219	18.9346	18.978	19.2781	0.557901		9.84717	8.71516	10.6277	9.73	0.961622
3	25.4428	26.5432	26.0896	26.0252	0.553037		14.7058	14.0186	16.3991	15.0412	1.22517		25.9589	24.8518	26.3937	25.7348	0.795003		15.4636	13.7058	15.6207	14.93	1.06311
4	28.317	29.5937	28.7449	28.8852	0.649794		16.4939	16.8195	18.8303	17.3812	1.26543		28.7854	27.1051	29.4439	28.4448	1.20599		17.535	16.3833	18.1617	17.36	0.902037
6	30.8129	32.493	32.0097	31.7719	0.864922		19.4582	19.7326	21.5928	20.2612	1.16135		31.845	29.9199	31.9895	31.2515	1.15542		20.4458	19.1626	20.9116	20.1733	0.905778
8	32.1991	33.8095	33.3269	33.1119	0.826466		20.4489	20.9851	22.5297	21.3212	1.08035		32.8217	30.7887	32.724	32.1115	1.14656		21.693	20.6668	22.4803	21.6133	0.909381
10	33.4638	35.0329	34.6789	34.3919	0.822978		21.4909	22.0464	23.3663	22.3012	0.963341		33.84	31.9087	33.6256	33.1248	1.05858		23.3268	22.1451	23.8681	23.1133	0.881126
12	34.4825	36.2066	35.9666	35.5519	0.933878		22.3049	22.8376	24.1611	23.1012	0.955778		35.0715	33.0751	34.7878	34.3115	1.08007		25.4119	24.0447	25.8234	25.0933	0.931148
15	35.9253	37.7387	37.5816	37.0819	1.00471		23.6062	24.0587	25.1487	24.2712	0.792868		36.0159	34.0648	35.5537	35.2115	1.01955		27.3879	25.8062	27.7559	26.9833	1.03591
17	36.6565	38.6254	38.4238	37.9019	1.08325		24.0767	24.4797	25.5172	24.6912	0.743213		36.8392	34.7671	36.1881	35.9315	1.05961		28.8201	26.9465	28.9034	28.2233	1.10655
17.5	36.8036	38.8194	38.6094	38.0775	1.10817		24.1739	24.5931	25.6271	24.798	0.747942		37.0046	34.9279	36.3689	36.1005	1.06404		29.009	27.1309	29.1445	28.4281	1.12552
18	36.9846	38.9628	38.7831	38.2435	1.09394		24.2656	24.6924	25.7445	24.9008	0.76114		37.1388	35.0936	36.5355	36.256	1.05084		29.1769	27.3259	29.2849	28.5959	1.1012
19	37.3371	39.2797	39.1157	38.5775	1.07736		24.4524	24.8675	25.9346	25.0848	0.764637		37.4121	35.4017	36.9021	36.572	1.04505		29.5605	27.6429	29.4752	28.8929	1.08334
20	37.7072	39.6126	39.4208	38.9135	1.04911		24.621	25.0298	26.1108	25.2538	0.769764		37.7036	35.6829	37.2053	36.864	1.05271		29.794	27.8757	29.6839	29.1179	1.07718
21	38.0399	39.8967	39.7585	39.2317	1.03442		24.8015	25.2288	26.2563	25.4288	0.747768		37.9082	35.9562	37.4581	37.1075	1.02215		30.0431	28.1478	29.9157	29.3689	1.05941
22	38.2075	40.1418	40.2159	39.5217	1.13875		24.9742	25.2857	26.4916	25.5839	0.801418		38.1689	36.2168	37.6957	37.3605	1.01829		30.263	28.3951	30.1445	29.6009	1.04593

## Sheet: Temporal SOM-derived CO2_Oxic
Temporal CO2 production from native SOM (mmol C kg-1 d-1) under static oxic conditions
Time(d)	Soil only						Fe-added soils						DOM-added soils						DOM- and Fe-added soils
	Replicate #1	Replicate #2	Replicate #3	Average	SE		Replicate #1	Replicate #2	Replicate #3	Average	SE		Replicate #1	Replicate #2	Replicate #3	Average	SE		Replicate #1	Replicate #2	Replicate #3	Average	SE
1.12	6.62041	7.74694	6.07347	6.81361	0.853299		8.93878	10.6122	8.62857	9.3932	1.06706		8.20804	8.22773	6.11515	7.51698	1.21405		6.50948	7.16269	6.07734	6.58317	0.546416
1.5	3.4449	3.05306	3.21361	3.23719	0.19698		7.00136	4.98503	4.26939	5.41859	1.41665		3.73614	4.3901	6.50108	4.87577	1.44503		3.89993	4.95576	4.02993	4.29521	0.57574
2	2.35429	2.77878	2.00163	2.37823	0.389124		3.65061	3.92816	2.97469	3.51782	0.490409		3.90264	4.84855	4.81082	4.52067	0.53556		3.88859	3.09287	3.50144	3.4943	0.397912
3	2.56054	1.73061	2.23401	2.17506	0.418095		2.2585	2.4898	3.15102	2.63311	0.463196		5.33072	4.48746	4.73698	4.85172	0.433177		4.14704	3.82261	5.21326	4.3943	0.72755
4	1.9572	1.97502	1.73754	1.88992	0.132266		2.59839	2.78639	2.24811	2.5443	0.273187		3.50589	3.97664	3.04763	3.51006	0.464518		2.20665	2.90966	3.49463	2.87031	0.64489
6	2.07827	1.73445	2.23385	2.01553	0.255544		1.63953	2.28228	2.12245	2.01475	0.334636		3.10938	3.39058	3.86579	3.45525	0.382331		2.7991	2.32863	2.37936	2.50237	0.25823
8	2.06939	1.81429	1.95306	1.94558	0.127716		2.26735	2.23265	1.6102	2.03673	0.369793		3.01137	2.64629	2.55261	2.73676	0.242387		2.10074	2.8299	2.1455	2.35872	0.408672
10	2.19592	1.8351	1.8498	1.96027	0.204208		1.75837	2.23837	2.17959	2.05878	0.261816		2.67143	2.64192	2.75366	2.689	0.057903		2.50455	2.43726	2.12939	2.35706	0.200021
12	2.15329	2.10068	2.04807	2.10068	0.0526077		1.75601	2.56145	1.92834	2.08193	0.424119		2.39944	2.77617	2.91717	2.69759	0.267662		2.53158	2.37871	2.24131	2.38387	0.145202
15	1.72154	1.9229	2.2059	1.95011	0.243321		1.81043	1.83039	2.15329	1.93137	0.192447		2.65834	2.50764	2.61362	2.5932	0.0773981		2.58707	2.44924	2.09488	2.37706	0.253909
17	1.89585	2.10748	1.94857	1.98397	0.110167		1.94694	1.93116	2.2098	2.0293	0.156516		2.60916	2.63324	2.61475	2.61905	0.0126053		2.54516	1.88394	2.42604	2.28505	0.352434
17.5	1.88299	1.85034	2.07673	1.93669	0.122377		1.83293	2.47075	1.83728	2.04698	0.366997		2.34989	2.65573	2.73779	2.58114	0.204424		2.27078	2.23393	2.21872	2.24114	0.026767
18	1.93469	2.03741	2.22082	2.06431	0.144945		1.9019	2.03741	2.24626	2.06186	0.173473		2.9195	2.15361	2.63544	2.56952	0.387177		2.16503	2.01292	2.58723	2.25506	0.297547
19	1.8872	2.0084	2.12163	2.00575	0.117237		1.80108	2.03343	2.34065	2.05839	0.270648		2.67836	2.53566	2.68546	2.63316	0.0845134		2.46288	2.31498	2.45816	2.41201	0.0840634
20	1.93265	2.06327	2.15857	2.0515	0.113418		1.83673	2.04082	2.28694	2.05483	0.225429		2.71402	2.52691	2.44792	2.56295	0.136662		2.25282	2.30098	2.12336	2.22572	0.0918583
21	1.90918	2.00626	2.06599	1.99381	0.0791392		1.91619	2.0681	2.19007	2.05812	0.137211		2.67585	2.3008	2.65665	2.54443	0.211209		2.33008	2.29121	1.93043	2.1839	0.220375
22	1.78068	2.13333	2.16163	2.02522	0.212246		1.95265	1.9766	1.97442	1.96789	0.0132414		2.30017	2.44255	2.55726	2.43332	0.128791		2.10332	2.07242	1.78112	1.98562	0.177776

## Sheet: Temporal SOM-derived CO2_Redox
Temporal CO2 production from native SOM (mmol C kg-1 d-1) under redox-fluctuating conditions
Time(d)	Soil only						Fe-added soils						DOM-added soils						DOM- and Fe-added soils
	Replicate #1	Replicate #2	Replicate #3	Average	SE		Replicate #1	Replicate #2	Replicate #3	Average	SE		Replicate #1	Replicate #2	Replicate #3	Average	SE		Replicate #1	Replicate #2	Replicate #3	Average	SE
1.12	6.4	5.6	7.36327	6.45442	0.882892		9.3551	8.91429	10.7592	9.67619	0.96345		7.14081	7.85077	7.74252	7.57803	0.382496		6.68784	7.01454	5.91764	6.54001	0.563199
1.5	3.11837	3.72517	2.71565	3.18639	0.508188		6.11973	5.12381	5.17551	5.47302	0.560665		4.49012	6.46637	5.00711	5.3212	1.02488		3.71044	3.33075	5.13723	4.05947	0.952475
2	2.20082	2.83429	2.00816	2.34776	0.432218		4.35265	3.60816	3.33388	3.7649	0.527162		4.94777	4.71489	4.5105	4.72439	0.218791		3.85148	2.37837	3.93303	3.38763	0.874993
3	2.4898	2.21769	1.87755	2.19501	0.306752		3.00408	2.21224	2.75918	2.6585	0.405406		4.50068	4.67382	5.61259	4.92903	0.598276		4.63437	4.0389	4.29976	4.32434	0.298493
4	2.13135	1.81472	2.40049	2.11552	0.293209		2.68942	2.541	2.29363	2.50802	0.199948		3.43508	2.92558	3.85851	3.40639	0.467129		2.2904	2.98678	2.94363	2.74027	0.390192
6	2.02449	1.74406	2.20312	1.99056	0.231405		2.28743	1.73749	2.18947	2.07146	0.293351		3.33595	3.08619	3.32055	3.24756	0.139966		2.34358	2.33098	2.29649	2.32368	0.0243803
8	0.626557	0.782401	0.652001	0.686986	0.0836052		0.873045	0.806255	0.855553	0.844951	0.0346343		0.720942	0.662125	0.565893	0.649653	0.0782736		0.877598	0.941408	0.942506	0.920504	0.0371613
10	0.479106	0.495627	0.541302	0.505345	0.0322169		0.690962	0.709427	0.889213	0.763201	0.10952		0.58045	0.572	0.530708	0.561052	0.0266168		0.82777	0.717031	0.758707	0.767836	0.0559312
12	0.939836	0.815796	0.993904	0.916512	0.0913158		1.11476	1.37079	1.08455	1.19003	0.157268		0.930543	0.862134	0.865847	0.886175	0.0384688		1.217	1.136	1.185	1.17933	0.0407962
15	0.555394	0.436589	0.433673	0.475219	0.0694488		0.791545	0.777697	0.767493	0.778912	0.0120722		0.476141	0.505509	0.403205	0.461618	0.0526754		0.608733	0.646626	0.652995	0.636118	0.0239292
17	0.395335	0.475802	0.446501	0.439213	0.0407254		0.663848	0.664723	0.741691	0.690087	0.0446921		0.609087	0.541436	0.512279	0.554268	0.049663		0.785762	0.652046	0.65459	0.697466	0.0764772
17.5	2.25102	1.82449	1.8	1.9585	0.253623		1.85714	2.15918	1.66939	1.89524	0.24711		1.89701	1.97413	1.96192	1.94435	0.041452		1.90137	1.62426	2.12288	1.88284	0.24983
18	1.90748	1.60272	1.9619	1.82404	0.193587		1.53469	1.81497	1.81497	1.72154	0.161815		1.92411	2.16984	1.97603	2.02333	0.12951		1.42295	1.94406	1.33179	1.56627	0.330341
19	1.93741	2.28187	1.92461	2.04797	0.20267		1.32149	1.99568	2.01681	1.77799	0.395484		2.10705	2.00134	2.08758	2.06532	0.0562636		2.2387	1.82959	0.901452	1.65658	0.685206
20	2.20816	2.00408	1.94694	2.05306	0.137327		2.01429	1.77959	1.76327	1.85238	0.140451		2.15459	2.03725	2.14382	2.11189	0.0648582		1.4872	1.64134	1.56623	1.56493	0.077078
21	2.02667	1.67619	1.82857	1.84381	0.175734		1.6849	1.7698	1.77415	1.74295	0.0503198		1.63141	1.75058	1.68859	1.69019	0.0596047		1.60019	1.751	1.75613	1.70244	0.0885884
22	1.81769	2.04408	2.05714	1.97297	0.134638		1.9766	1.75456	1.53034	1.75383	0.22313		1.55108	1.61597	1.73923	1.63543	0.0955696		1.76307	1.42133	1.48504	1.55648	0.181726

## Sheet: Cumulative SOM-derived CO2_Oxic
Cumulative CO2 production from native SOM (mmol C kg-1) under static oxic conditions
Time(d)	Soil only						Fe-added soils						DOM-added soils						DOM- and Fe-added soils
	Replicate #1	Replicate #2	Replicate #3	Average	SE		Replicate #1	Replicate #2	Replicate #3	Average	SE		Replicate #1	Replicate #2	Replicate #3	Average	SE		Replicate #1	Replicate #2	Replicate #3	Average	SE
1.12	0.794449	0.929633	0.728816	0.817633	0.102396		1.27347	1.03543	1.07265	1.12718	0.128047		0.984965	0.987328	0.733818	0.902037	0.145686		0.729281	0.859523	0.781137	0.78998	0.0655699
1.5	2.10351	2.0898	1.94999	2.04776	0.0849552		3.93399	2.92974	2.69502	3.18625	0.658108		2.4047	2.65557	3.20423	2.75483	0.408903		2.21125	2.74271	2.31251	2.42216	0.282187
2	3.28065	3.47918	2.9508	3.23688	0.266896		5.75929	4.89382	4.18237	4.94516	0.789715		4.35602	5.07984	5.60964	5.01517	0.629306		4.15555	4.28915	4.06323	4.16931	0.113583
3	5.8412	5.2098	5.18482	5.41194	0.37196		8.0178	7.38362	7.33339	7.57827	0.38147		9.68674	9.5673	10.3466	9.86689	0.419732		8.30259	8.11176	9.27649	8.56361	0.624701
4	7.7984	7.18481	6.92235	7.30186	0.449599		10.2659	9.98201	10.1198	10.1226	0.14197		13.1926	13.5439	13.3943	13.3769	0.176298		10.5092	11.0214	12.7711	11.4339	1.18602
6	11.9549	10.6537	11.3901	11.3329	0.652493		13.545	14.5466	14.3647	14.1521	0.533576		19.4114	20.3251	21.1258	20.2874	0.857849		16.1074	15.6787	17.5298	16.4387	0.969005
8	16.0937	14.2823	15.2962	15.2241	0.907866		18.0797	19.0119	17.5851	18.2255	0.724492		25.4341	25.6177	26.2311	25.761	0.417343		20.3089	21.3385	21.8209	21.1561	0.772293
10	20.4856	17.9525	18.9958	19.1446	1.27307		21.5964	23.4886	21.9443	22.3431	1.00718		30.777	30.9015	31.7384	31.139	0.52283		25.318	26.213	26.0796	25.8702	0.482847
12	24.7921	22.1539	23.0919	23.346	1.33736		25.1084	28.6115	25.801	26.507	1.8552		35.5758	36.4539	37.5727	36.5341	1.00085		30.3812	30.9704	30.5623	30.638	0.301833
15	29.9568	27.9226	29.7096	29.1963	1.11		30.5397	34.1027	32.2608	32.3011	1.78182		43.5509	43.9768	45.4136	44.3138	0.975997		38.1424	38.3181	36.8469	37.7691	0.80351
17	33.6885	32.0775	33.5468	33.1042	0.891982		34.8397	38.165	36.1408	36.3818	1.67569		48.7692	49.2433	50.6431	49.5519	0.974308		43.2327	42.086	41.699	42.3392	0.797588
17.5	34.63	33.0027	34.5851	34.0726	0.926825		35.8751	39.2828	37.0595	37.4058	1.73005		49.9441	50.5712	52.012	50.8424	1.06027		44.3681	43.203	42.8083	43.4598	0.810959
18	35.5973	34.0214	35.6905	35.1031	0.937915		36.826	40.3015	38.1826	38.4367	1.75162		51.4039	51.648	53.3297	52.1272	1.04854		45.4506	44.2095	44.1019	44.5873	0.749532
19	37.4845	36.0298	37.7522	37.0888	0.926847		38.6271	42.3349	40.5232	40.4951	1.85408		54.0823	54.1836	56.0152	54.7603	1.08789		47.9135	46.5244	46.5601	46.9993	0.79186
20	39.4172	38.0931	39.8607	39.1237	0.919652		40.4638	44.3757	42.8102	42.5499	1.9689		56.7963	56.7105	58.4631	57.3233	0.988016		50.1663	48.8254	48.6835	49.2251	0.81821
21	41.3263	40.0993	41.9267	41.1175	0.931427		42.38	46.4438	45.0002	44.608	2.0601		59.4721	59.0113	61.1197	59.8677	1.10847		52.4964	51.1166	50.6139	51.409	0.974685
22	43.107	42.2327	44.0884	43.1427	0.928355		44.3327	48.4204	46.9747	46.5759	2.07285		61.7723	61.4539	63.677	62.3011	1.20218		54.5997	53.189	52.395	53.3946	1.11661

## Sheet: Total SOM derived CO2_Redox
Cumulative CO2 production from native SOM (mmol C kg-1) under redox-fluctuating conditions
Time(d)	Soil only						Fe-added soils						DOM-added soils						DOM- and Fe-added soils
	Replicate #1	Replicate #2	Replicate #3	Average	SE		Replicate #1	Replicate #2	Replicate #3	Average	SE		Replicate #1	Replicate #2	Replicate #3	Average	SE		Replicate #1	Replicate #2	Replicate #3	Average	SE
1.12	0.768	0.672	0.883592	0.774531	0.105947		1.12261	1.06971	1.2911	1.16114	0.115614		0.856897	0.942092	0.929103	0.909364	0.0458995		0.802541	0.841745	0.710116	0.784801	0.0675838
1.5	1.95298	2.08756	1.91554	1.98536	0.0904695		3.44811	3.01676	3.2578	3.24089	0.21617		2.56314	3.39931	2.8318	2.93142	0.426893		2.21251	2.10743	2.66226	2.3274	0.29472
2	3.05339	3.50471	2.91962	3.15924	0.30657		5.62444	4.82084	4.92473	5.12334	0.437061		5.03703	5.75676	5.08705	5.29361	0.401874		4.13825	3.29662	4.62878	4.02121	0.673749
3	5.54318	5.72239	4.79717	5.35425	0.490696		8.62852	7.03309	7.68392	7.78184	0.802209		9.53771	10.4306	10.6996	10.2226	0.608233		8.77261	7.33552	8.92854	8.34556	0.878185
4	7.67454	7.53711	7.19766	7.46977	0.245465		11.3179	9.57409	9.97755	10.2899	0.912912		12.9728	13.3562	14.5582	13.629	0.82716		11.063	10.3223	11.8722	11.0858	0.775184
6	11.7235	11.0252	11.6039	11.4509	0.373449		15.8928	13.0491	14.3565	14.4328	1.42341		19.6447	19.5285	21.1993	20.1242	0.932878		15.7502	14.9843	16.4651	15.7332	0.740585
8	12.9766	12.59	12.9079	12.8249	0.206248		17.6389	14.6616	16.0676	16.1227	1.48943		21.0866	20.8528	22.331	21.4235	0.794636		17.5054	16.8671	18.3502	17.5742	0.743928
10	13.9348	13.5813	13.9905	13.8355	0.22195		19.0208	16.0804	17.846	17.6491	1.48006		22.2475	21.9968	23.3925	22.5456	0.744066		19.1609	18.3011	19.8676	19.1099	0.784459
12	15.8145	15.2129	15.9783	15.6686	0.403052		21.2503	18.822	20.0151	20.0292	1.21423		24.1086	23.721	25.1242	24.3179	0.724607		21.5949	20.5731	22.2376	21.4685	0.839379
15	17.4807	16.5226	17.2793	17.0942	0.50514		23.625	21.1551	22.3176	22.3659	1.23565		25.537	25.2376	26.3338	25.7028	0.566595		23.4211	22.513	24.1965	23.3769	0.842636
17	18.2714	17.4742	18.1723	17.9727	0.434462		24.9527	22.4845	23.801	23.7461	1.23498		26.7551	26.3204	27.3583	26.8113	0.521216		24.9368	23.7671	25.2557	24.6532	0.783781
17.5	19.3969	18.3865	19.0723	18.9519	0.515847		25.8813	23.5641	24.6357	24.6937	1.15964		27.7037	27.3075	28.3393	27.7835	0.520501		25.8875	24.5792	26.3172	25.5946	0.905221
18	20.3506	19.1879	20.0533	19.8639	0.604072		26.6486	24.4716	25.5432	25.5545	1.08853		28.6657	28.3924	29.3273	28.7951	0.480691		26.599	25.5513	26.9831	26.3778	0.741083
19	22.288	21.4697	21.9779	21.9119	0.413129		27.9701	26.4673	27.56	27.3325	0.776797		30.7728	30.3938	31.4149	30.8605	0.516181		28.8377	27.3809	27.8845	28.0343	0.739867
20	24.4962	23.4738	23.9248	23.965	0.512373		29.9844	28.2469	29.3232	29.1848	0.876969		32.9273	32.431	33.5587	32.9724	0.56519		30.3249	29.0222	29.4508	29.5993	0.663909
21	26.5229	25.15	25.7534	25.8088	0.688104		31.6693	30.0167	31.0974	30.9278	0.839244		34.5588	34.1816	35.2473	34.6626	0.540379		31.9251	30.7732	31.2069	31.3017	0.581752
22	28.3406	27.1941	27.8106	27.7817	0.573779		33.6459	31.7712	32.6277	32.6816	0.938473		36.1098	35.7976	36.9865	36.298	0.616404		33.6188	32.145	32.6719	32.8119	0.746804
